# Supplementary material for: X-linked deletion of Crossfirre, Firre, and Dxz4 in vivo uncovers diverse phenotypes and combinatorial effects on autosomes
Source: Nat Commun. 2024 Dec 5;15:10631. doi: 10.1038/s41467-024-54673-5 (PMC11621363; doi:10.1038/s41467-024-54673-5)
Supplement: Supplementary file 4 — Supplementary Data 1 [file 41467_2024_54673_MOESM4_ESM.xlsx]

## Sheet: A_F1_E12_5_placenta_samples
Sample name	Tissue	Age	Genotype (maternal left, paternal right)	Sex	Replicate groups	Nr. reads pairs	Nr. uniqely mapped read pairs	Source
Pl_FixC_++_1	Placenta	E12.5	+/+	F	F1 placenta female forward cross WT ++	26258683	24003945	GSE127554
Pl_FixC_++_2	Placenta	E12.5	+/+	F		16929194	15316646	GSE127554
Pl_FixC_++_3	Placenta	E12.5	+/+	F		24524285	22042369	GSE127554
Pl_DxC_++_1	Placenta	E12.5	+/+	F		12940797	11681794	GSE127554
Pl_DxC_++_2	Placenta	E12.5	+/+	F		13454054	12134636	GSE127554
Pl_FDxC_++_1	Placenta	E12.5	+/+	F		11203324	10066705	GSE127554
Pl_FDxC_++_2	Placenta	E12.5	+/+	F		10542372	9434711	GSE127554
Pl_FDxC_++_3	Placenta	E12.5	+/+	F		8510324	7625827	GSE127554
Pl_FixC_-+_1	Placenta	E12.5	-/+	F	F1 placenta female forward cross Firre -+ (∆Xa)	23549112	21424321	GSE127554
Pl_FixC_-+_2	Placenta	E12.5	-/+	F		21160467	19301060	GSE127554
Pl_FixC_-+_3	Placenta	E12.5	-/+	F		20717199	18941427	GSE127554
Pl_DxC_-+_1	Placenta	E12.5	-/+	F	F1 placenta female forward cross Dxz4 -+ (∆Xa)	13224712	11880429	GSE127554
Pl_DxC_-+_2	Placenta	E12.5	-/+	F		12543080	11273304	GSE127554
Pl_DxC_-+_3	Placenta	E12.5	-/+	F		11610226	10458132	GSE127554
Pl_FDxC_-+_1	Placenta	E12.5	-/+	F	F1 placenta female forward cross Firre-Dxz4 DKO -+ (∆Xa)	8932963	8082619	GSE127554
Pl_FDxC_-+_2	Placenta	E12.5	-/+	F		6802683	6114963	GSE127554
Pl_FDxC_-+_3	Placenta	E12.5	-/+	F		9493618	8543870	GSE127554
Pl_XFxC_-+_1	Placenta	E12.5	-/+	F	F1 placenta female forward cross Crossfirre -+ (∆Xa)	7058306	6372570	This study
Pl_XFxC_-+_2	Placenta	E12.5	-/+	F		8203748	7445646	This study
Pl_XFxC_-+_3	Placenta	E12.5	-/+	F		7537980	6855209	This study
Pl_XFFixC_-+_1	Placenta	E12.5	-/+	F	F1 placenta female forward cross Crossfirre-Firre DKO -+ (∆Xa)	9367215	8524628	This study
Pl_XFFixC_-+_2	Placenta	E12.5	-/+	F		7583678	6898863	This study
Pl_XFFixC_-+_3	Placenta	E12.5	-/+	F		7462884	6772962	This study
Pl_TKOxC_-+_1	Placenta	E12.5	-/+	F	F1 placenta female forward cross Crossfirre-Firre-Dxz4 TKO -+ (∆Xa)	16169760	14710915	This study
Pl_TKOxC_-+_2	Placenta	E12.5	-/+	F		12995982	11838950	This study
Pl_TKOxC_-+_3	Placenta	E12.5	-/+	F		12408474	11248442	This study
Pl_CxFi_++_1	Placenta	E12.5	+/+	F	F1 placenta female reverse cross WT ++	28155322	25590421	GSE127554
Pl_CxFi_++_2	Placenta	E12.5	+/+	F		23252740	21125899	GSE127554
Pl_CxFi_++_3	Placenta	E12.5	+/+	F		20166066	18441328	GSE127554
Pl_CxD_++_1	Placenta	E12.5	+/+	F		14487122	12968499	GSE127554
Pl_CxD_++_2	Placenta	E12.5	+/+	F		15755595	14097755	GSE127554
Pl_CxD_++_3	Placenta	E12.5	+/+	F		11199611	10105101	GSE127554
Pl_CxFD_++_1	Placenta	E12.5	+/+	F		6129942	5433500	GSE127554
Pl_CxFD_++_2	Placenta	E12.5	+/+	F		7710501	6924000	GSE127554
Pl_CxFD_++_3	Placenta	E12.5	+/+	F		9890131	8846686	GSE127554
Pl_CxFi_+-_1	Placenta	E12.5	+/-	F	F1 placenta female reverse cross Firre +- (∆Xi)	23152614	21182030	GSE127554
Pl_CxFi_+-_2	Placenta	E12.5	+/-	F		23909021	21831777	GSE127554
Pl_CxFi_+-_3	Placenta	E12.5	+/-	F		22287776	20336269	GSE127554
Pl_CxD_+-_1	Placenta	E12.5	+/-	F	F1 placenta female reverse cross Dxz4 +- (∆Xi)	15338687	13743107	GSE127554
Pl_CxD_+-_2	Placenta	E12.5	+/-	F		14435744	12960831	GSE127554
Pl_CxD_+-_3	Placenta	E12.5	+/-	F		12683514	11460254	GSE127554
Pl_CxFD_+-_1	Placenta	E12.5	+/-	F	F1 placenta female reverse cross Firre-Dxz4 DKO +- (∆Xi)	8777416	7844507	GSE127554
Pl_CxFD_+-_2	Placenta	E12.5	+/-	F		5790530	5136588	GSE127554
Pl_CxFD_+-_3	Placenta	E12.5	+/-	F		6399755	5703834	GSE127554
Pl_CxXF_+-_1	Placenta	E12.5	+/-	F	F1 placenta female reverse cross Crossfirre +- (∆Xi)	8818489	7949638	This study
Pl_CxXF_+-_2	Placenta	E12.5	+/-	F		7768418	7001274	This study
Pl_CxXF_+-_3	Placenta	E12.5	+/-	F		7566560	6860653	This study
Pl_CxXFFi_+-_1	Placenta	E12.5	+/-	F	F1 placenta female reverse cross Crossfirre-Firre DKO -+ (∆Xi)	12493933	11338413	This study
Pl_CxXFFi_+-_2	Placenta	E12.5	+/-	F		7680054	6935798	This study
Pl_CxXFFi_+-_3	Placenta	E12.5	+/-	F		6397073	5783614	This study
Pl_CxTKO_+-_1	Placenta	E12.5	+/-	F	F1 placenta female reverse cross Crossfirre-Firre-Dxz4 TKO -+ (∆Xi)	7359094	6551029	This study
Pl_CxTKO_+-_2	Placenta	E12.5	+/-	F		11862776	10716304	This study
Pl_CxTKO_+-_3	Placenta	E12.5	+/-	F		16430104	14802352	This study

## Sheet: B_6w_tissue_samples
Sample name	Tissue	Age	Genotype	Sex	Replicate groups	Nr. reads pairs	Nr. uniqely mapped read pairs	Source
Br_FDxFD_--_1	Brain	6 weeks	-/-	F	Female brain Firre-Dxz4 DKO -/-	20450466	18968905	GSE127554
Br_FDxFD_--_2	Brain	6 weeks	-/-	F		17813955	16592412	GSE127554
Br_FDxFD_--_3	Brain	6 weeks	-/-	F		20325566	18873726	GSE127554
Br_FDxFD_--_4	Brain	6 weeks	-/-	F		10575324	9910034	GSE127554
Br_WT_++_1	Brain	6 weeks	+/+	F	Female brain WT +/+	19329721	17867467	GSE127554
Br_WT_++_2	Brain	6 weeks	+/+	F		19562433	18173679	GSE127554
Br_WT_++_3	Brain	6 weeks	+/+	F		21131048	19696875	GSE127554
Br_WT_++_4	Brain	6 weeks	+/+	F		12102515	11356963	GSE127554
Br_TKO_--_1	Brain	6 weeks	-/-	F	Female brain Crossfirre-Firre-Dxz4 TKO -/-	16521895	15400405	This study
Br_TKO_--_2	Brain	6 weeks	-/-	F		19455930	18175221	This study
Br_TKO_--_3	Brain	6 weeks	-/-	F		15055828	14028438	This study
He_FDxFD_--_1	Heart	6 weeks	-/-	F	Female heart Firre-Dxz4 DKO -/-	32116455	26771953	GSE127554
He_FDxFD_--_2	Heart	6 weeks	-/-	F		30329265	25114111	GSE127554
He_FDxFD_--_3	Heart	6 weeks	-/-	F		23803046	19889797	GSE127554
He_FDxFD_--_4	Heart	6 weeks	-/-	F		19415442	16269254	GSE127554
He_WT_++_1	Heart	6 weeks	+/+	F	Female heart WT +/+	27511258	22974893	GSE127554
He_WT_++_2	Heart	6 weeks	+/+	F		20023852	16720290	GSE127554
He_WT_++_3	Heart	6 weeks	+/+	F		21409164	17837119	GSE127554
He_WT_++_4	Heart	6 weeks	+/+	F		14369783	12182775	GSE127554
He_TKO_--_1	Heart	6 weeks	-/-	F	Female heart Crossfirre-Firre-Dxz4 TKO -/-	16428436	13565078	This study
He_TKO_--_2	Heart	6 weeks	-/-	F		17035646	14228080	This study
He_TKO_--_3	Heart	6 weeks	-/-	F		15887117	13163756	This study
Ki_FDxFD_--_1	Kidney	6 weeks	-/-	F	Female kidney Firre-Dxz4 DKO -/-	21825667	19406474	GSE127554
Ki_FDxFD_--_2	Kidney	6 weeks	-/-	F		22710079	20191144	GSE127554
Ki_FDxFD_--_3	Kidney	6 weeks	-/-	F		18859522	16751587	GSE127554
Ki_FDxFD_--_4	Kidney	6 weeks	-/-	F		12988909	11680132	GSE127554
Ki_WT_++_1	Kidney	6 weeks	+/+	F	Female kidney WT +/+	33339974	29689551	GSE127554
Ki_WT_++_2	Kidney	6 weeks	+/+	F		30686672	27332142	GSE127554
Ki_WT_++_3	Kidney	6 weeks	+/+	F		26229541	23356888	GSE127554
Ki_WT_++_4	Kidney	6 weeks	+/+	F		20300073	18169524	GSE127554
Ki_TKO_--_1	Kidney	6 weeks	-/-	F	Female kidney Crossfirre-Firre-Dxz4 TKO -/-	15221059	13314520	This study
Ki_TKO_--_2	Kidney	6 weeks	-/-	F		19669480	17244739	This study
Ki_TKO_--_3	Kidney	6 weeks	-/-	F		13702543	11939093	This study
Li_FDxFD_--_1	Liver	6 weeks	-/-	F	Female liver Firre-Dxz4 DKO -/-	19558691	17336181	GSE127554
Li_FDxFD_--_2	Liver	6 weeks	-/-	F		15965135	14209512	GSE127554
Li_FDxFD_--_3	Liver	6 weeks	-/-	F		16723223	15017569	GSE127554
Li_FDxFD_--_4	Liver	6 weeks	-/-	F		10867561	9714195	GSE127554
Li_WT_++_1	Liver	6 weeks	+/+	F	Female liver WT +/+	20650338	18431464	GSE127554
Li_WT_++_2	Liver	6 weeks	+/+	F		25650405	23058454	GSE127554
Li_WT_++_3	Liver	6 weeks	+/+	F		18817687	16880330	GSE127554
Li_WT_++_4	Liver	6 weeks	+/+	F		13062214	11651712	GSE127554
Li_TKO_--_1	Liver	6 weeks	-/-	F	Female liver Crossfirre-Firre-Dxz4 TKO -/-	18085386	15914522	This study
Li_TKO_--_2	Liver	6 weeks	-/-	F		16278121	14460737	This study
Li_TKO_--_3	Liver	6 weeks	-/-	F		14278410	12640827	This study
Lu_FDxFD_--_1	Lung	6 weeks	-/-	F	Female lung Firre-Dxz4 DKO -/-	27066223	25279460	GSE127554
Lu_FDxFD_--_2	Lung	6 weeks	-/-	F		25699226	24035522	GSE127554
Lu_FDxFD_--_3	Lung	6 weeks	-/-	F		25267713	23634811	GSE127554
Lu_FDxFD_--_4	Lung	6 weeks	-/-	F		12705362	11906802	GSE127554
Lu_WT_++_1	Lung	6 weeks	+/+	F	Female lung WT +/+	25113935	23553313	GSE127554
Lu_WT_++_2	Lung	6 weeks	+/+	F		33881179	31751401	GSE127554
Lu_WT_++_3	Lung	6 weeks	+/+	F		18786829	17548137	GSE127554
Lu_WT_++_4	Lung	6 weeks	+/+	F		9363676	8713644	GSE127554
Lu_TKO_--_1	Lung	6 weeks	-/-	F	Female lung Crossfirre-Firre-Dxz4 TKO -/-	16388956	15268829	This study
Lu_TKO_--_2	Lung	6 weeks	-/-	F		19041292	17699061	This study
Lu_TKO_--_3	Lung	6 weeks	-/-	F		14486082	13180057	This study
Sp_FDxFD_--_1	Spleen	6 weeks	-/-	F	Female spleen Firre-Dxz4 DKO -/-	26493234	24208832	GSE127554
Sp_FDxFD_--_2	Spleen	6 weeks	-/-	F		28449497	25967469	GSE127554
Sp_FDxFD_--_3	Spleen	6 weeks	-/-	F		23576450	21361234	GSE127554
Sp_FDxFD_--_4	Spleen	6 weeks	-/-	F		16240854	14939258	GSE127554
Sp_WT_++_1	Spleen	6 weeks	+/+	F	Female spleen WT +/+	22245741	20105130	GSE127554
Sp_WT_++_2	Spleen	6 weeks	+/+	F		22714394	20365837	GSE127554
Sp_WT_++_3	Spleen	6 weeks	+/+	F		18094285	15703767	GSE127554
Sp_WT_++_4	Spleen	6 weeks	+/+	F		15295921	13751321	GSE127554
Sp_TKO_--_1	Spleen	6 weeks	-/-	F	Female spleen Crossfirre-Firre-Dxz4 TKO -/-	18269978	16195086	This study
Sp_TKO_--_2	Spleen	6 weeks	-/-	F		14727577	13051384	This study
Sp_TKO_--_3	Spleen	6 weeks	-/-	F		14137514	11546811	This study
Sp_XFFixXFFi_--_1	Spleen	6 weeks	-/-	F	Female spleen Crossfirre-Firre DKO -/-	12471216	10762261	This study
Sp_XFFixXFFi_--_2	Spleen	6 weeks	-/-	F		13781963	12307396	This study
Sp_XFxXF_--_1	Spleen	6 weeks	-/-	F	Female spleen Crossfirre -/-	8095410	7385328	This study
Sp_XFxXF_--_2	Spleen	6 weeks	-/-	F		9120160	8302484	This study
Sp_XFxXF_--_3	Spleen	6 weeks	-/-	F		12437273	11056078	This study
Sp_DxD_--_1	Spleen	6 weeks	-/-	F	Female spleen Dxz4 -/-	15630367	13841211	GSE127554
Sp_DxD_--_2	Spleen	6 weeks	-/-	F		12769733	11586600	GSE127554
Sp_FixFi_--_1	Spleen	6 weeks	-/-	F	Female spleen Firre -/-	12938873	11674482	GSE127554
Sp_FixFi_--_2	Spleen	6 weeks	-/-	F		14988173	13556251	GSE127554
Sp_FixFi_--_3	Spleen	6 weeks	-/-	F		7850241	7211508	GSE127554

## Sheet: C_ATAC_peak_count
Chromosome	Start	End	Window	Cerebrum_ female_MACS_counts	Heart_females_MACS_counts	Liver_females_MACS_counts	Lung_females_MACS_counts	Kidney_females_MACS_counts	Spleen_females_MACS_counts	Median_females	Cerebrum_males_MACS_counts	Heart_males_MACS_counts	Liver_males_MACS_counts	Lung_males_MACS_counts	Kidney_males_MACS_counts	Spleen_males_MACS_counts	Median_males	Score
X	50550000	50650000	chrX:50550000-50650000	20	21	17	18	19	10	18	8	1	2	1	1	0	1	4.419
X	50500000	50600000	chrX:50500000-50600000	12	12	10	11	11	4	11	5	1	2	1	1	0	1	2.498
X	50600000	50700000	chrX:50600000-50700000	10	10	10	9	11	8	10	5	1	1	1	2	0	1	2.232
5	141000000	141100000	chr5:141000000-141100000	7	7	1	7	1	7	7	8	0	0	1	0	8	0	2.107
X	75650000	75750000	chrX:75650000-75750000	6	5	3	5	6	1	5	1	0	0	0	0	0	0	1.505
X	75700000	75800000	chrX:75700000-75800000	11	8	7	9	12	3	8	3	1	1	2	2	1	2	1.262
X	13550000	13650000	chrX:13550000-13650000	6	6	0	4	0	2	3	5	2	0	0	0	0	0	0.903
10	61500000	61600000	chr10:61500000-61600000	13	7	3	8	1	4	6	15	1	2	11	3	1	2	0.84
15	55800000	55900000	chr15:55800000-55900000	0	7	6	13	1	6	6	1	1	12	9	1	3	2	0.84
15	80550000	80650000	chr15:80550000-80650000	10	6	0	7	1	7	6	10	1	1	4	1	6	2	0.84
14	66150000	66250000	chr14:66150000-66250000	15	12	4	11	9	12	12	18	6	7	7	9	7	7	0.746
1	171900000	172000000	chr1:171900000-172000000	5	3	0	4	0	5	4	3	0	0	2	0	6	1	0.727
17	14650000	14750000	chr17:14650000-14750000	8	6	0	6	2	1	4	12	7	0	0	2	0	1	0.727
18	69050000	69150000	chr18:69050000-69150000	10	3	0	2	4	4	4	11	1	0	0	4	1	1	0.727
2	18950000	19050000	chr2:18950000-19050000	8	10	2	8	1	8	8	6	4	4	4	2	7	4	0.713
17	48350000	48450000	chr17:48350000-48450000	8	12	2	7	9	5	8	8	6	3	1	15	3	4	0.713
5	140950000	141050000	chr5:140950000-141050000	5	5	3	6	2	8	5	5	0	2	1	2	6	2	0.645
18	84700000	84800000	chr18:84700000-84800000	7	4	6	3	2	8	5	9	3	2	2	6	2	2	0.645
7	83550000	83650000	chr7:83550000-83650000	7	12	9	11	10	5	10	9	5	7	5	10	6	6	0.643
12	85950000	86050000	chr12:85950000-86050000	15	10	1	13	2	9	10	15	5	2	13	7	5	6	0.643
15	66750000	66850000	chr15:66750000-66850000	11	14	1	14	5	9	10	9	8	3	9	2	4	6	0.643
1	41350000	41450000	chr1:41350000-41450000	2	2	0	2	3	0	2	3	0	1	0	3	0	0	0.602
1	62450000	62550000	chr1:62450000-62550000	2	1	2	2	0	1	2	2	0	2	0	0	1	0	0.602
1	62500000	62600000	chr1:62500000-62600000	5	2	1	2	0	1	2	6	1	0	2	0	0	0	0.602
1	107400000	107500000	chr1:107400000-107500000	1	2	1	2	0	2	2	1	0	1	0	0	4	0	0.602
1	132850000	132950000	chr1:132850000-132950000	15	4	1	2	0	1	2	20	4	0	0	0	1	0	0.602
1	163000000	163100000	chr1:163000000-163100000	4	0	3	5	0	0	2	0	0	4	5	0	0	0	0.602
1	171650000	171750000	chr1:171650000-171750000	4	3	0	0	0	4	2	4	1	0	0	0	3	0	0.602
1	171850000	171950000	chr1:171850000-171950000	4	2	0	2	0	3	2	2	0	0	1	0	3	0	0.602
1	193800000	193900000	chr1:193800000-193900000	4	0	0	2	3	1	2	4	0	0	1	3	0	0	0.602
2	6550000	6650000	chr2:6550000-6650000	15	1	2	1	0	2	2	25	0	1	0	0	3	0	0.602
2	6600000	6700000	chr2:6600000-6700000	14	2	2	0	0	1	2	26	0	1	0	0	2	0	0.602
2	12200000	12300000	chr2:12200000-12300000	5	2	0	2	0	1	2	4	1	0	0	0	2	0	0.602
2	66600000	66700000	chr2:66600000-66700000	3	2	0	0	1	2	2	3	0	1	0	0	2	0	0.602
2	79150000	79250000	chr2:79150000-79250000	2	1	0	3	0	3	2	5	0	0	1	0	3	0	0.602
2	106350000	106450000	chr2:106350000-106450000	4	2	1	0	3	1	2	3	1	0	0	3	0	0	0.602
2	109550000	109650000	chr2:109550000-109650000	4	2	0	2	0	1	2	3	1	0	2	0	0	0	0.602
2	117750000	117850000	chr2:117750000-117850000	1	2	2	6	1	0	2	0	0	4	6	1	0	0	0.602
2	161550000	161650000	chr2:161550000-161650000	3	0	2	5	0	1	2	4	0	0	4	0	0	0	0.602
2	162800000	162900000	chr2:162800000-162900000	6	1	1	0	2	3	2	6	1	0	0	3	0	0	0.602
2	168800000	168900000	chr2:168800000-168900000	4	0	4	1	0	3	2	3	0	2	1	0	0	0	0.602
2	170650000	170750000	chr2:170650000-170750000	8	2	3	0	0	1	2	11	1	0	0	0	1	0	0.602
2	179300000	179400000	chr2:179300000-179400000	5	0	3	3	1	0	2	5	0	0	2	1	0	0	0.602
X	6200000	6300000	chrX:6200000-6300000	3	2	1	0	2	0	2	3	0	1	0	1	0	0	0.602
X	6250000	6350000	chrX:6250000-6350000	3	3	2	0	4	0	2	4	0	1	0	5	0	0	0.602
X	11200000	11300000	chrX:11200000-11300000	3	2	1	2	1	0	2	2	0	1	1	0	0	0	0.602
X	11250000	11350000	chrX:11250000-11350000	5	2	1	3	1	0	2	4	0	1	2	0	0	0	0.602
X	13350000	13450000	chrX:13350000-13450000	0	2	2	1	0	2	2	0	0	3	1	0	0	0	0.602
X	70800000	70900000	chrX:70800000-70900000	4	4	2	2	0	0	2	4	2	1	0	0	0	0	0.602
X	85600000	85700000	chrX:85600000-85700000	2	1	2	0	2	0	2	3	0	0	0	4	0	0	0.602
X	93200000	93300000	chrX:93200000-93300000	4	2	2	0	2	0	2	4	0	2	0	1	0	0	0.602
X	93250000	93350000	chrX:93250000-93350000	6	2	3	0	2	0	2	5	0	3	0	1	0	0	0.602
X	98050000	98150000	chrX:98050000-98150000	1	2	3	0	4	1	2	1	0	3	0	3	0	0	0.602
X	98100000	98200000	chrX:98100000-98200000	1	2	2	0	3	2	2	1	0	1	0	3	0	0	0.602
X	157600000	157700000	chrX:157600000-157700000	2	2	1	0	2	0	2	1	1	0	0	1	0	0	0.602
X	157950000	158050000	chrX:157950000-158050000	4	2	1	1	2	0	2	3	0	0	1	1	0	0	0.602
X	158000000	158100000	chrX:158000000-158100000	2	2	1	1	2	0	2	1	0	0	1	1	0	0	0.602
X	159700000	159800000	chrX:159700000-159800000	2	4	0	0	1	3	2	5	0	0	0	1	2	0	0.602
3	21200000	21300000	chr3:21200000-21300000	3	3	1	0	0	2	2	2	3	0	0	0	1	0	0.602
3	105100000	105200000	chr3:105100000-105200000	6	4	0	0	1	2	2	13	4	0	0	1	0	0	0.602
3	145250000	145350000	chr3:145250000-145350000	2	1	0	0	4	2	2	4	0	0	0	4	0	0	0.602
3	146950000	147050000	chr3:146950000-147050000	4	2	1	0	0	2	2	3	3	0	0	0	0	0	0.602
3	147000000	147100000	chr3:147000000-147100000	5	4	1	0	0	2	2	3	5	0	0	0	1	0	0.602
3	152550000	152650000	chr3:152550000-152650000	10	1	0	2	2	1	2	15	0	0	1	2	0	0	0.602
3	154300000	154400000	chr3:154300000-154400000	0	1	3	0	2	2	2	0	1	0	0	5	0	0	0.602
4	89350000	89450000	chr4:89350000-89450000	1	2	1	8	3	1	2	1	0	0	7	5	0	0	0.602
4	89400000	89500000	chr4:89400000-89500000	0	3	2	10	2	0	2	0	0	1	7	4	0	0	0.602
4	99300000	99400000	chr4:99300000-99400000	6	2	0	0	7	1	2	5	0	0	0	10	1	0	0.602
4	100650000	100750000	chr4:100650000-100750000	3	1	1	2	2	0	2	6	0	0	1	3	0	0	0.602
4	148300000	148400000	chr4:148300000-148400000	12	3	0	1	0	3	2	13	0	0	0	0	0	0	0.602
5	8150000	8250000	chr5:8150000-8250000	9	5	2	1	0	1	2	8	5	0	1	0	0	0	0.602
5	13450000	13550000	chr5:13450000-13550000	5	2	0	2	1	0	2	5	2	0	1	0	0	0	0.602
5	38800000	38900000	chr5:38800000-38900000	5	2	0	1	0	2	2	7	2	0	0	0	0	0	0.602
5	62800000	62900000	chr5:62800000-62900000	2	2	0	1	0	3	2	5	0	0	1	0	3	0	0.602
5	62850000	62950000	chr5:62850000-62950000	2	1	0	2	0	2	2	3	0	0	1	0	2	0	0.602
5	90100000	90200000	chr5:90100000-90200000	2	2	1	4	0	0	2	4	1	0	3	0	0	0	0.602
5	132600000	132700000	chr5:132600000-132700000	6	2	2	0	0	1	2	5	2	1	0	0	0	0	0.602
5	132650000	132750000	chr5:132650000-132750000	7	2	2	1	0	1	2	6	2	0	1	0	0	0	0.602
5	141350000	141450000	chr5:141350000-141450000	2	0	3	2	2	0	2	1	0	4	0	5	0	0	0.602
6	21150000	21250000	chr6:21150000-21250000	2	2	1	0	2	1	2	2	1	0	0	2	0	0	0.602
6	40550000	40650000	chr6:40550000-40650000	3	2	2	1	2	0	2	2	0	1	0	2	0	0	0.602
6	50700000	50800000	chr6:50700000-50800000	5	0	3	3	0	0	2	6	1	4	0	0	0	0	0.602
6	82500000	82600000	chr6:82500000-82600000	2	2	1	0	0	2	2	3	1	0	0	0	0	0	0.602
6	127750000	127850000	chr6:127750000-127850000	5	3	2	11	0	1	2	9	1	0	10	0	0	0	0.602
6	140900000	141000000	chr6:140900000-141000000	2	0	0	2	2	1	2	5	1	0	1	0	0	0	0.602
6	148650000	148750000	chr6:148650000-148750000	3	2	0	2	0	6	2	3	0	0	0	1	4	0	0.602
7	25900000	26000000	chr7:25900000-26000000	0	0	5	7	1	2	2	0	0	6	8	1	0	0	0.602
7	36000000	36100000	chr7:36000000-36100000	3	0	0	3	2	1	2	5	0	0	1	2	0	0	0.602
7	43950000	44050000	chr7:43950000-44050000	2	0	3	1	7	1	2	2	0	0	0	9	0	0	0.602
7	56150000	56250000	chr7:56150000-56250000	6	0	2	0	1	2	2	9	0	2	0	1	0	0	0.602
7	83150000	83250000	chr7:83150000-83250000	4	0	0	1	2	2	2	7	1	0	0	2	0	0	0.602
7	91450000	91550000	chr7:91450000-91550000	11	0	2	0	2	1	2	14	0	2	0	0	0	0	0.602
7	111450000	111550000	chr7:111450000-111550000	9	2	1	2	1	0	2	14	1	0	2	0	0	0	0.602
7	115250000	115350000	chr7:115250000-115350000	3	0	3	1	2	3	2	3	0	3	0	1	0	0	0.602
7	136900000	137000000	chr7:136900000-137000000	3	1	1	0	3	3	2	0	1	2	0	4	0	0	0.602
7	138250000	138350000	chr7:138250000-138350000	3	0	3	0	2	2	2	2	0	1	0	3	0	0	0.602
7	144250000	144350000	chr7:144250000-144350000	10	0	1	0	4	3	2	15	0	1	0	10	0	0	0.602
10	5700000	5800000	chr10:5700000-5800000	2	0	2	0	3	1	2	3	0	0	0	0	0	0	0.602
10	126500000	126600000	chr10:126500000-126600000	4	1	0	1	3	3	2	6	0	0	0	5	1	0	0.602
10	126750000	126850000	chr10:126750000-126850000	10	0	2	0	1	2	2	12	0	0	0	3	1	0	0.602
10	130250000	130350000	chr10:130250000-130350000	3	1	1	2	0	7	2	3	0	0	0	0	5	0	0.602
10	130300000	130400000	chr10:130300000-130400000	0	1	2	2	0	5	2	0	0	1	0	1	5	0	0.602
8	110450000	110550000	chr8:110450000-110550000	3	2	0	1	2	3	2	4	1	0	0	1	0	0	0.602
8	115800000	115900000	chr8:115800000-115900000	0	0	5	3	8	1	2	0	0	6	1	11	0	0	0.602
14	77700000	77800000	chr14:77700000-77800000	10	2	1	2	0	0	2	14	1	0	1	0	0	0	0.602
14	79800000	79900000	chr14:79800000-79900000	7	1	0	2	4	0	2	13	0	0	0	7	0	0	0.602
14	79850000	79950000	chr14:79850000-79950000	7	1	1	2	6	0	2	14	0	0	0	9	0	0	0.602
14	118350000	118450000	chr14:118350000-118450000	3	1	0	0	2	4	2	2	0	0	0	3	1	0	0.602
9	14900000	15000000	chr9:14900000-15000000	11	0	2	1	1	4	2	11	0	1	0	0	3	0	0.602
9	41750000	41850000	chr9:41750000-41850000	6	3	0	4	0	0	2	7	1	0	1	0	0	0	0.602
9	45600000	45700000	chr9:45600000-45700000	14	0	1	0	2	2	2	18	0	0	0	5	0	0	0.602
9	45650000	45750000	chr9:45650000-45750000	10	1	1	0	2	2	2	13	1	0	0	6	0	0	0.602
9	86250000	86350000	chr9:86250000-86350000	3	0	1	0	2	2	2	3	0	1	0	3	0	0	0.602
9	116550000	116650000	chr9:116550000-116650000	3	3	0	5	0	0	2	2	1	0	3	0	0	0	0.602
9	117900000	118000000	chr9:117900000-118000000	4	2	0	1	1	2	2	4	0	0	0	1	2	0	0.602
11	30500000	30600000	chr11:30500000-30600000	4	3	0	4	1	0	2	5	1	0	4	0	0	0	0.602
11	31450000	31550000	chr11:31450000-31550000	0	6	1	1	3	2	2	0	6	0	0	4	0	0	0.602
11	47300000	47400000	chr11:47300000-47400000	4	10	1	1	2	0	2	5	6	0	0	1	0	0	0.602
11	51350000	51450000	chr11:51350000-51450000	5	1	0	12	0	2	2	5	0	0	10	0	1	0	0.602
11	71200000	71300000	chr11:71200000-71300000	3	3	0	2	0	1	2	0	1	0	1	0	0	0	0.602
11	100050000	100150000	chr11:100050000-100150000	4	0	0	8	3	0	2	3	0	0	8	1	0	0	0.602
11	104650000	104750000	chr11:104650000-104750000	2	1	0	3	0	2	2	4	0	0	2	0	1	0	0.602
11	111750000	111850000	chr11:111750000-111850000	2	2	0	1	0	2	2	5	0	0	0	0	2	0	0.602
13	16200000	16300000	chr13:16200000-16300000	2	0	4	1	3	1	2	0	0	4	0	3	1	0	0.602
13	29250000	29350000	chr13:29250000-29350000	4	3	3	1	0	1	2	7	1	0	0	0	2	0	0.602
13	37000000	37100000	chr13:37000000-37100000	3	2	1	2	0	0	2	7	2	0	1	0	0	0	0.602
13	71050000	71150000	chr13:71050000-71150000	2	0	2	0	2	1	2	4	0	0	0	4	1	0	0.602
13	75550000	75650000	chr13:75550000-75650000	2	3	3	0	1	1	2	0	1	4	0	0	0	0	0.602
13	76500000	76600000	chr13:76500000-76600000	5	1	2	3	0	2	2	4	0	0	3	0	1	0	0.602
13	76550000	76650000	chr13:76550000-76650000	7	1	1	3	0	2	2	6	0	0	3	0	1	0	0.602
13	81450000	81550000	chr13:81450000-81550000	2	0	0	1	2	2	2	5	0	0	1	2	0	0	0.602
13	82750000	82850000	chr13:82750000-82850000	3	1	0	0	2	2	2	2	1	0	0	2	0	0	0.602
13	101050000	101150000	chr13:101050000-101150000	5	0	1	2	0	2	2	5	0	3	1	0	0	0	0.602
13	108850000	108950000	chr13:108850000-108950000	2	2	0	0	3	2	2	2	0	0	0	6	0	0	0.602
13	118650000	118750000	chr13:118650000-118750000	2	1	0	2	2	0	2	2	1	0	0	3	0	0	0.602
12	29750000	29850000	chr12:29750000-29850000	16	7	3	0	0	0	2	18	7	0	0	0	0	0	0.602
12	38800000	38900000	chr12:38800000-38900000	2	2	0	1	0	2	2	4	0	0	0	0	1	0	0.602
12	70350000	70450000	chr12:70350000-70450000	13	2	2	0	1	0	2	13	0	3	0	1	0	0	0.602
12	92200000	92300000	chr12:92200000-92300000	6	0	1	0	2	2	2	4	0	0	0	3	1	0	0.602
12	98300000	98400000	chr12:98300000-98400000	6	0	2	1	0	2	2	6	1	0	0	0	1	0	0.602
12	98500000	98600000	chr12:98500000-98600000	5	1	4	1	0	2	2	8	0	6	1	0	0	0	0.602
12	103900000	104000000	chr12:103900000-104000000	6	1	9	2	1	0	2	7	0	14	1	0	0	0	0.602
12	104250000	104350000	chr12:104250000-104350000	2	0	4	1	0	2	2	2	0	8	0	0	1	0	0.602
12	105300000	105400000	chr12:105300000-105400000	9	1	0	0	2	2	2	13	1	0	0	3	0	0	0.602
12	107050000	107150000	chr12:107050000-107150000	5	3	2	0	0	3	2	7	0	0	0	0	4	0	0.602
12	107100000	107200000	chr12:107100000-107200000	5	3	2	0	0	4	2	8	0	0	0	0	5	0	0.602
12	107650000	107750000	chr12:107650000-107750000	4	1	2	1	1	3	2	5	0	0	1	1	0	0	0.602
12	107700000	107800000	chr12:107700000-107800000	6	2	1	1	0	2	2	9	2	0	1	0	0	0	0.602
15	41000000	41100000	chr15:41000000-41100000	3	4	2	0	2	0	2	10	4	1	0	0	0	0	0.602
15	63550000	63650000	chr15:63550000-63650000	2	0	1	2	0	3	2	3	0	0	0	0	2	0	0.602
15	93950000	94050000	chr15:93950000-94050000	7	2	1	0	0	2	2	9	1	0	0	0	1	0	0.602
16	56300000	56400000	chr16:56300000-56400000	2	4	0	2	1	0	2	2	3	0	0	1	0	0	0.602
16	73400000	73500000	chr16:73400000-73500000	2	2	1	2	0	0	2	3	2	0	1	0	0	0	0.602
16	75850000	75950000	chr16:75850000-75950000	0	2	1	3	0	5	2	0	1	0	3	0	7	0	0.602
16	75900000	76000000	chr16:75900000-76000000	0	2	1	2	0	5	2	0	0	0	2	0	8	0	0.602
16	87000000	87100000	chr16:87000000-87100000	4	0	1	3	2	0	2	5	1	0	0	3	0	0	0.602
16	93150000	93250000	chr16:93150000-93250000	3	1	0	3	0	4	2	3	0	0	2	0	1	0	0.602
17	7650000	7750000	chr17:7650000-7750000	3	3	0	3	0	1	2	4	7	0	0	0	0	0	0.602
17	44450000	44550000	chr17:44450000-44550000	7	2	1	0	3	1	2	7	0	0	1	3	0	0	0.602
17	52100000	52200000	chr17:52100000-52200000	2	2	0	1	0	3	2	1	0	0	0	1	3	0	0.602
17	79150000	79250000	chr17:79150000-79250000	2	0	0	3	2	2	2	1	0	0	3	2	0	0	0.602
17	79200000	79300000	chr17:79200000-79300000	5	1	0	6	2	2	2	3	0	0	3	1	0	0	0.602
18	14800000	14900000	chr18:14800000-14900000	2	1	0	2	2	0	2	2	1	0	0	6	0	0	0.602
18	25850000	25950000	chr18:25850000-25950000	5	2	0	1	2	0	2	5	1	0	0	1	0	0	0.602
18	25900000	26000000	chr18:25900000-26000000	7	2	0	1	2	0	2	7	2	0	0	1	0	0	0.602
18	43900000	44000000	chr18:43900000-44000000	3	1	3	3	0	0	2	0	1	3	2	0	0	0	0.602
18	43950000	44050000	chr18:43950000-44050000	2	1	3	3	0	0	2	0	1	4	2	0	0	0	0.602
18	77450000	77550000	chr18:77450000-77550000	9	2	0	1	1	2	2	19	3	0	0	0	0	0	0.602
18	79900000	80000000	chr18:79900000-80000000	3	2	1	0	0	2	2	3	0	1	0	0	1	0	0.602
18	81200000	81300000	chr18:81200000-81300000	3	0	3	0	1	2	2	3	0	5	0	1	0	0	0.602
11	117700000	117800000	chr11:117700000-117800000	16	12	7	11	13	6	12	21	7	6	9	18	6	8	0.599
2	51050000	51150000	chr2:51050000-51150000	5	4	7	7	7	2	6	4	2	6	2	9	2	3	0.595
4	61750000	61850000	chr4:61750000-61850000	2	6	10	1	6	5	6	2	3	12	0	5	3	3	0.595
5	65850000	65950000	chr5:65850000-65950000	3	9	2	9	1	9	6	4	2	2	6	2	11	3	0.595
10	67550000	67650000	chr10:67550000-67650000	5	6	0	6	1	6	6	6	2	0	4	1	6	3	0.595
8	68000000	68100000	chr8:68000000-68100000	3	5	16	6	6	2	6	3	3	18	3	9	3	3	0.595
10	83050000	83150000	chr10:83050000-83150000	18	8	3	7	7	1	7	19	4	3	5	16	1	4	0.562
10	83100000	83200000	chr10:83100000-83200000	15	8	1	7	7	5	7	18	4	1	4	16	2	4	0.562
10	83150000	83250000	chr10:83150000-83250000	10	7	1	5	7	8	7	15	4	2	3	12	2	4	0.562
10	86000000	86100000	chr10:86000000-86100000	10	6	2	8	9	1	7	10	2	2	7	10	1	4	0.562
11	79100000	79200000	chr11:79100000-79200000	9	8	2	11	2	6	7	13	5	1	7	4	4	4	0.562
1	127300000	127400000	chr1:127300000-127400000	12	11	2	7	9	1	8	16	6	4	3	11	2	5	0.537
2	127300000	127400000	chr2:127300000-127400000	5	8	9	4	9	7	8	4	6	9	2	15	3	5	0.537
7	126350000	126450000	chr7:126350000-126450000	5	8	8	10	4	8	8	5	4	5	7	5	7	5	0.537
15	85400000	85500000	chr15:85400000-85500000	10	8	8	8	3	1	8	18	3	4	7	6	1	5	0.537
15	85450000	85550000	chr15:85450000-85550000	9	10	7	7	8	1	8	14	3	3	7	12	0	5	0.537
7	117400000	117500000	chr7:117400000-117500000	12	10	0	7	10	8	9	16	6	0	6	18	7	6	0.518
13	58000000	58100000	chr13:58000000-58100000	13	9	4	9	9	1	9	17	8	5	5	13	2	6	0.518
2	28300000	28400000	chr2:28300000-28400000	9	4	3	2	3	1	3	12	1	1	1	6	0	1	0.505
X	18150000	18250000	chrX:18150000-18250000	1	3	1	3	3	3	3	1	1	4	1	2	1	1	0.505
7	43900000	44000000	chr7:43900000-44000000	2	1	4	1	11	4	3	2	1	1	1	13	1	1	0.505
11	35300000	35400000	chr11:35300000-35400000	13	3	0	3	4	0	3	16	1	0	1	4	1	1	0.505
12	113250000	113350000	chr12:113250000-113350000	3	3	4	0	0	5	3	2	0	7	0	0	3	1	0.505
15	50750000	50850000	chr15:50750000-50850000	5	3	0	4	3	2	3	5	1	0	1	4	1	1	0.505
10	69150000	69250000	chr10:69150000-69250000	9	12	14	8	11	4	10	7	7	14	6	12	4	7	0.502
9	45200000	45300000	chr9:45200000-45300000	9	10	4	11	6	10	10	7	7	7	10	8	7	7	0.502
11	99150000	99250000	chr11:99150000-99250000	10	10	6	9	4	10	10	9	6	6	8	5	9	7	0.502
12	83450000	83550000	chr12:83450000-83550000	10	12	10	3	9	2	10	10	10	6	4	8	1	7	0.502
2	90550000	90650000	chr2:90550000-90650000	12	13	7	12	10	5	11	13	6	6	13	11	6	8	0.49
6	88900000	89000000	chr6:88900000-89000000	15	14	8	14	5	6	11	19	8	9	12	8	4	8	0.49
7	114000000	114100000	chr7:114000000-114100000	11	11	11	11	7	6	11	14	8	7	10	8	3	8	0.49
11	102250000	102350000	chr11:102250000-102350000	11	13	9	11	12	4	11	8	11	8	9	17	7	8	0.49
17	45900000	46000000	chr17:45900000-46000000	3	8	14	17	17	1	11	2	4	13	18	18	0	8	0.49
19	55700000	55800000	chr19:55700000-55800000	6	14	12	10	14	3	11	8	8	14	6	19	3	8	0.49
2	150750000	150850000	chr2:150750000-150850000	16	19	4	13	10	4	12	19	16	4	8	10	4	9	0.479
7	63950000	64050000	chr7:63950000-64050000	13	13	5	14	2	10	12	14	8	3	13	4	10	9	0.479
10	60150000	60250000	chr10:60150000-60250000	12	12	2	12	11	8	12	12	8	3	10	13	8	9	0.479
11	79700000	79800000	chr11:79700000-79800000	7	10	18	13	14	3	12	7	7	19	11	19	4	9	0.479
15	73100000	73200000	chr15:73100000-73200000	14	13	10	10	13	8	12	14	8	9	7	14	9	9	0.479
19	55750000	55850000	chr19:55750000-55850000	6	14	13	12	12	2	12	9	9	18	9	19	2	9	0.479
6	85250000	85350000	chr6:85250000-85350000	16	13	13	9	13	4	13	14	8	12	9	16	4	10	0.47
10	75400000	75500000	chr10:75400000-75500000	14	13	13	16	10	6	13	10	10	13	10	13	5	10	0.47
1	38600000	38700000	chr1:38600000-38700000	5	4	1	7	1	4	4	4	1	1	9	1	4	2	0.464
1	51150000	51250000	chr1:51150000-51250000	7	6	0	5	2	0	4	7	4	0	3	2	0	2	0.464
1	55400000	55500000	chr1:55400000-55500000	8	4	3	2	6	2	4	10	2	2	2	7	2	2	0.464
1	55800000	55900000	chr1:55800000-55900000	9	4	1	2	4	4	4	11	3	2	2	4	1	2	0.464
1	71850000	71950000	chr1:71850000-71950000	4	1	4	4	3	0	4	3	1	8	4	2	2	2	0.464
1	84850000	84950000	chr1:84850000-84950000	3	2	5	4	10	0	4	3	0	7	2	13	1	2	0.464
1	127500000	127600000	chr1:127500000-127600000	6	4	1	8	2	3	4	12	3	2	4	2	2	2	0.464
1	138100000	138200000	chr1:138100000-138200000	4	3	1	4	0	5	4	5	2	0	3	2	4	2	0.464
1	152200000	152300000	chr1:152200000-152300000	4	4	4	2	3	2	4	9	5	2	1	2	1	2	0.464
1	154750000	154850000	chr1:154750000-154850000	13	2	3	2	5	4	4	17	2	1	1	5	3	2	0.464
1	156200000	156300000	chr1:156200000-156300000	7	5	3	1	7	1	4	10	1	2	1	7	2	2	0.464
1	158600000	158700000	chr1:158600000-158700000	4	1	4	3	6	0	4	6	1	2	3	7	0	2	0.464
1	171750000	171850000	chr1:171750000-171850000	8	2	1	5	1	5	4	8	1	1	2	1	8	2	0.464
1	179050000	179150000	chr1:179050000-179150000	4	4	2	5	3	0	4	12	2	1	2	5	0	2	0.464
2	4150000	4250000	chr2:4150000-4250000	6	6	3	5	1	0	4	11	6	1	4	1	0	2	0.464
2	5400000	5500000	chr2:5400000-5500000	12	4	4	3	1	3	4	16	3	6	2	1	1	2	0.464
2	13700000	13800000	chr2:13700000-13800000	2	4	0	3	5	4	4	3	2	0	2	8	4	2	0.464
2	14900000	15000000	chr2:14900000-15000000	10	12	0	5	0	2	4	11	11	0	3	1	1	2	0.464
2	18750000	18850000	chr2:18750000-18850000	5	9	2	3	2	4	4	5	9	3	2	2	2	2	0.464
2	24450000	24550000	chr2:24450000-24550000	0	2	6	5	10	0	4	1	1	5	2	10	0	2	0.464
2	28800000	28900000	chr2:28800000-28900000	4	2	4	4	4	2	4	2	2	8	3	4	2	2	0.464
2	43700000	43800000	chr2:43700000-43800000	7	6	2	4	2	5	4	5	3	1	2	2	5	2	0.464
2	49400000	49500000	chr2:49400000-49500000	5	5	4	3	4	3	4	6	2	2	2	4	3	2	0.464
2	51100000	51200000	chr2:51100000-51200000	2	4	7	5	7	2	4	2	2	6	2	8	2	2	0.464
2	70200000	70300000	chr2:70200000-70300000	5	0	1	6	4	4	4	7	0	2	3	3	2	2	0.464
2	75800000	75900000	chr2:75800000-75900000	1	6	1	9	6	3	4	1	3	2	12	10	1	2	0.464
2	79350000	79450000	chr2:79350000-79450000	6	1	4	1	4	4	4	7	0	4	0	6	1	2	0.464
2	92200000	92300000	chr2:92200000-92300000	6	4	2	10	1	3	4	8	2	3	9	1	2	2	0.464
2	102450000	102550000	chr2:102450000-102550000	7	1	4	2	3	4	4	6	1	3	2	6	1	2	0.464
2	125100000	125200000	chr2:125100000-125200000	6	1	1	3	5	4	4	7	1	2	2	11	1	2	0.464
2	142600000	142700000	chr2:142600000-142700000	8	4	5	3	1	1	4	9	4	2	1	2	2	2	0.464
2	151450000	151550000	chr2:151450000-151550000	5	5	2	5	2	1	4	10	5	2	3	1	2	2	0.464
2	157650000	157750000	chr2:157650000-157750000	6	3	1	4	4	1	4	7	2	1	3	6	2	2	0.464
X	11400000	11500000	chrX:11400000-11500000	5	5	1	4	4	0	4	6	3	2	2	6	0	2	0.464
X	13600000	13700000	chrX:13600000-13700000	8	5	0	6	0	4	4	5	4	0	0	0	3	2	0.464
X	101750000	101850000	chrX:101750000-101850000	4	0	5	3	4	0	4	3	1	2	5	4	0	2	0.464
X	106100000	106200000	chrX:106100000-106200000	3	4	4	6	3	4	4	2	2	3	6	5	2	2	0.464
X	109100000	109200000	chrX:109100000-109200000	0	4	4	8	1	3	4	0	2	5	5	2	2	2	0.464
X	152200000	152300000	chrX:152200000-152300000	4	4	3	5	6	1	4	4	2	3	2	5	1	2	0.464
X	166150000	166250000	chrX:166150000-166250000	9	3	4	4	2	1	4	9	3	2	3	2	1	2	0.464
X	167300000	167400000	chrX:167300000-167400000	4	1	1	5	3	4	4	3	1	2	4	5	2	2	0.464
3	21500000	21600000	chr3:21500000-21600000	7	3	0	3	6	4	4	7	2	0	3	6	1	2	0.464
3	59150000	59250000	chr3:59150000-59250000	13	4	1	6	0	3	4	14	5	1	2	3	2	2	0.464
3	59250000	59350000	chr3:59250000-59350000	4	5	0	7	0	4	4	6	1	3	6	1	2	2	0.464
3	75850000	75950000	chr3:75850000-75950000	6	2	5	2	1	5	4	5	3	5	2	2	2	2	0.464
3	75900000	76000000	chr3:75900000-76000000	5	2	6	2	3	6	4	4	2	7	2	2	3	2	0.464
3	80000000	80100000	chr3:80000000-80100000	6	6	2	5	1	1	4	8	6	2	2	2	1	2	0.464
3	82250000	82350000	chr3:82250000-82350000	7	2	5	2	3	4	4	9	1	4	0	4	1	2	0.464
3	84700000	84800000	chr3:84700000-84800000	3	4	2	8	0	4	4	2	2	2	4	0	3	2	0.464
3	103650000	103750000	chr3:103650000-103750000	9	6	2	5	2	2	4	8	3	2	4	2	1	2	0.464
3	107000000	107100000	chr3:107000000-107100000	12	3	0	6	1	5	4	12	1	1	3	1	5	2	0.464
3	109500000	109600000	chr3:109500000-109600000	5	0	3	4	8	0	4	11	0	1	2	13	0	2	0.464
3	109550000	109650000	chr3:109550000-109650000	6	0	3	5	6	0	4	9	0	1	2	10	0	2	0.464
3	130900000	131000000	chr3:130900000-131000000	2	3	4	5	1	4	4	5	1	2	3	1	2	2	0.464
3	143950000	144050000	chr3:143950000-144050000	6	0	0	4	4	6	4	8	0	0	2	5	2	2	0.464
3	146050000	146150000	chr3:146050000-146150000	2	3	4	6	3	4	4	1	2	2	6	7	3	2	0.464
3	153600000	153700000	chr3:153600000-153700000	12	4	4	2	7	3	4	20	2	2	2	10	2	2	0.464
4	8550000	8650000	chr4:8550000-8650000	6	4	1	4	3	2	4	7	2	2	5	3	1	2	0.464
4	13700000	13800000	chr4:13700000-13800000	11	7	0	6	3	1	4	12	5	0	3	1	1	2	0.464
4	19800000	19900000	chr4:19800000-19900000	4	4	0	13	6	3	4	2	3	1	12	9	2	2	0.464
4	32050000	32150000	chr4:32050000-32150000	6	4	2	3	1	4	4	10	1	2	2	3	3	2	0.464
4	32750000	32850000	chr4:32750000-32850000	7	3	2	1	5	5	4	6	2	3	2	7	2	2	0.464
4	54850000	54950000	chr4:54850000-54950000	3	4	4	3	6	0	4	1	3	4	2	10	0	2	0.464
4	65600000	65700000	chr4:65600000-65700000	6	3	4	1	4	1	4	9	2	3	1	4	2	2	0.464
4	87600000	87700000	chr4:87600000-87700000	2	3	2	6	4	4	4	2	1	1	4	4	2	2	0.464
4	87650000	87750000	chr4:87650000-87750000	5	3	3	7	3	5	4	4	2	1	4	3	1	2	0.464
4	111600000	111700000	chr4:111600000-111700000	9	4	4	3	2	2	4	14	3	4	2	2	1	2	0.464
4	151350000	151450000	chr4:151350000-151450000	8	4	5	0	3	0	4	12	3	2	0	5	0	2	0.464
4	151400000	151500000	chr4:151400000-151500000	6	5	4	0	5	0	4	10	3	2	0	8	2	2	0.464
5	21500000	21600000	chr5:21500000-21600000	8	4	0	4	1	3	4	9	3	0	3	2	2	2	0.464
5	27600000	27700000	chr5:27600000-27700000	7	6	6	0	1	1	4	12	4	6	0	1	0	2	0.464
5	37250000	37350000	chr5:37250000-37350000	12	4	5	2	6	0	4	16	1	3	2	11	1	2	0.464
5	37300000	37400000	chr5:37300000-37400000	7	4	3	2	6	0	4	11	3	2	2	10	1	2	0.464
5	76750000	76850000	chr5:76750000-76850000	13	3	1	4	4	2	4	11	2	2	3	4	2	2	0.464
5	89400000	89500000	chr5:89400000-89500000	3	0	11	5	5	0	4	1	0	15	4	6	0	2	0.464
5	112700000	112800000	chr5:112700000-112800000	14	7	2	5	0	1	4	16	7	0	3	1	0	2	0.464
5	112750000	112850000	chr5:112750000-112850000	9	10	3	4	1	1	4	13	7	2	2	3	0	2	0.464
5	132150000	132250000	chr5:132150000-132250000	11	5	0	1	8	2	4	13	5	0	0	9	0	2	0.464
5	140000000	140100000	chr5:140000000-140100000	9	4	1	3	5	1	4	13	2	1	3	7	0	2	0.464
5	146400000	146500000	chr5:146400000-146500000	11	1	3	4	6	2	4	10	1	1	3	6	0	2	0.464
5	147300000	147400000	chr5:147300000-147400000	2	3	4	5	1	7	4	8	1	3	2	2	4	2	0.464
6	5100000	5200000	chr6:5100000-5200000	7	2	5	10	1	0	4	3	2	9	7	2	2	2	0.464
6	32250000	32350000	chr6:32250000-32350000	8	6	1	4	3	0	4	11	6	2	2	3	0	2	0.464
6	49950000	50050000	chr6:49950000-50050000	9	0	6	1	5	2	4	6	1	4	1	6	1	2	0.464
6	65600000	65700000	chr6:65600000-65700000	2	5	0	8	1	6	4	3	2	2	8	2	5	2	0.464
6	90950000	91050000	chr6:90950000-91050000	11	5	2	4	3	3	4	12	2	1	2	4	2	2	0.464
6	91300000	91400000	chr6:91300000-91400000	10	4	2	6	3	0	4	12	2	1	7	2	2	2	0.464
6	99800000	99900000	chr6:99800000-99900000	5	4	1	3	7	2	4	8	3	1	2	9	2	2	0.464
6	100550000	100650000	chr6:100550000-100650000	5	3	7	4	2	2	4	5	3	8	2	2	1	2	0.464
6	113950000	114050000	chr6:113950000-114050000	17	0	5	4	4	0	4	17	0	2	2	5	0	2	0.464
6	117200000	117300000	chr6:117200000-117300000	7	4	4	1	3	1	4	9	1	5	0	3	1	2	0.464
6	117650000	117750000	chr6:117650000-117750000	1	4	4	3	4	3	4	1	4	5	1	5	0	2	0.464
6	124250000	124350000	chr6:124250000-124350000	4	1	4	1	4	3	4	4	3	1	1	2	3	2	0.464
6	126700000	126800000	chr6:126700000-126800000	22	1	4	2	4	3	4	18	1	6	2	2	0	2	0.464
6	128850000	128950000	chr6:128850000-128950000	2	4	2	5	3	5	4	3	2	2	2	3	5	2	0.464
6	137800000	137900000	chr6:137800000-137900000	6	0	4	4	3	1	4	5	1	3	5	1	0	2	0.464
7	79600000	79700000	chr7:79600000-79700000	5	4	3	1	6	2	4	5	3	2	1	8	2	2	0.464
7	109400000	109500000	chr7:109400000-109500000	9	4	2	5	0	3	4	9	2	3	5	2	0	2	0.464
7	115450000	115550000	chr7:115450000-115550000	2	6	5	4	0	3	4	2	3	4	3	1	1	2	0.464
7	134250000	134350000	chr7:134250000-134350000	4	3	1	5	5	0	4	4	1	1	4	5	0	2	0.464
7	134450000	134550000	chr7:134450000-134550000	5	3	2	4	4	0	4	7	2	1	1	3	0	2	0.464
10	17600000	17700000	chr10:17600000-17700000	2	2	6	6	9	2	4	2	1	8	2	12	3	2	0.464
10	24050000	24150000	chr10:24050000-24150000	1	2	9	3	6	4	4	2	2	9	3	8	2	2	0.464
10	38950000	39050000	chr10:38950000-39050000	7	7	0	5	1	2	4	9	10	2	3	2	0	2	0.464
10	40800000	40900000	chr10:40800000-40900000	9	5	2	3	4	1	4	12	3	2	2	5	2	2	0.464
10	43850000	43950000	chr10:43850000-43950000	3	1	4	3	6	5	4	2	2	4	3	10	2	2	0.464
10	59800000	59900000	chr10:59800000-59900000	9	4	1	3	4	1	4	11	3	2	2	5	0	2	0.464
10	64000000	64100000	chr10:64000000-64100000	10	5	4	3	2	0	4	13	6	2	2	2	1	2	0.464
10	120650000	120750000	chr10:120650000-120750000	2	5	1	9	4	4	4	2	2	1	5	2	3	2	0.464
10	120700000	120800000	chr10:120700000-120800000	2	5	1	10	5	2	4	2	6	2	8	3	2	2	0.464
10	127750000	127850000	chr10:127750000-127850000	2	4	10	4	10	0	4	2	2	12	2	12	0	2	0.464
8	8750000	8850000	chr8:8750000-8850000	6	5	1	6	3	0	4	2	3	1	6	8	0	2	0.464
8	8800000	8900000	chr8:8800000-8900000	3	4	0	8	4	0	4	2	2	2	7	8	0	2	0.464
8	12000000	12100000	chr8:12000000-12100000	6	3	6	5	1	0	4	6	2	6	3	0	0	2	0.464
8	26700000	26800000	chr8:26700000-26800000	7	6	0	6	0	1	4	7	4	0	4	0	0	2	0.464
8	34650000	34750000	chr8:34650000-34750000	7	4	0	4	0	6	4	8	0	2	3	1	6	2	0.464
8	48800000	48900000	chr8:48800000-48900000	4	3	4	0	4	0	4	5	2	3	0	5	0	2	0.464
8	76850000	76950000	chr8:76850000-76950000	5	3	4	3	4	1	4	3	2	6	2	4	1	2	0.464
8	114550000	114650000	chr8:114550000-114650000	2	2	10	5	7	1	4	1	1	10	3	10	1	2	0.464
14	19650000	19750000	chr14:19650000-19750000	4	4	3	3	5	2	4	5	3	2	1	7	1	2	0.464
14	30200000	30300000	chr14:30200000-30300000	13	3	2	5	0	4	4	16	2	2	2	1	4	2	0.464
14	54050000	54150000	chr14:54050000-54150000	9	3	4	6	4	1	4	10	1	3	7	2	0	2	0.464
14	118500000	118600000	chr14:118500000-118600000	2	4	0	4	3	4	4	4	5	1	4	1	1	2	0.464
9	22550000	22650000	chr9:22550000-22650000	7	5	0	2	3	4	4	7	2	1	0	3	3	2	0.464
9	41850000	41950000	chr9:41850000-41950000	6	5	0	4	3	0	4	6	3	1	2	4	0	2	0.464
9	56700000	56800000	chr9:56700000-56800000	18	5	0	3	4	1	4	24	2	1	3	7	1	2	0.464
9	58300000	58400000	chr9:58300000-58400000	14	4	1	7	3	0	4	11	3	1	6	2	0	2	0.464
9	80050000	80150000	chr9:80050000-80150000	3	4	4	3	5	1	4	3	2	5	2	7	1	2	0.464
9	85700000	85800000	chr9:85700000-85800000	6	4	4	5	2	3	4	5	1	5	3	1	2	2	0.464
9	115100000	115200000	chr9:115100000-115200000	10	2	1	6	5	3	4	11	1	1	3	7	1	2	0.464
11	23950000	24050000	chr11:23950000-24050000	9	4	3	0	1	6	4	8	3	2	0	2	6	2	0.464
11	30550000	30650000	chr11:30550000-30650000	5	6	1	7	3	1	4	5	3	1	7	2	1	2	0.464
11	35600000	35700000	chr11:35600000-35700000	11	4	4	1	3	2	4	14	2	3	0	4	2	2	0.464
11	96350000	96450000	chr11:96350000-96450000	3	5	2	11	12	1	4	2	3	2	11	13	1	2	0.464
11	96600000	96700000	chr11:96600000-96700000	7	3	4	3	4	1	4	7	1	3	1	9	1	2	0.464
11	100100000	100200000	chr11:100100000-100200000	5	2	1	8	5	0	4	4	1	1	8	4	0	2	0.464
13	24300000	24400000	chr13:24300000-24400000	2	4	12	3	3	5	4	2	2	13	3	5	2	2	0.464
13	29200000	29300000	chr13:29200000-29300000	3	6	4	5	1	2	4	5	5	2	3	1	2	2	0.464
13	29300000	29400000	chr13:29300000-29400000	7	6	2	1	6	1	4	8	1	2	1	6	0	2	0.464
13	29350000	29450000	chr13:29350000-29450000	9	6	1	1	8	2	4	9	2	3	1	8	1	2	0.464
13	36700000	36800000	chr13:36700000-36800000	7	2	5	6	2	0	4	8	1	5	3	1	0	2	0.464
13	38200000	38300000	chr13:38200000-38300000	5	6	2	5	2	2	4	4	5	2	3	2	1	2	0.464
13	58500000	58600000	chr13:58500000-58600000	9	5	1	7	2	2	4	10	2	2	6	3	2	2	0.464
13	91550000	91650000	chr13:91550000-91650000	6	5	2	4	4	5	4	6	2	1	2	5	3	2	0.464
13	91600000	91700000	chr13:91600000-91700000	4	3	2	2	5	5	4	8	3	1	2	7	2	2	0.464
13	92750000	92850000	chr13:92750000-92850000	10	6	2	2	3	5	4	10	3	2	2	5	2	2	0.464
13	93000000	93100000	chr13:93000000-93100000	14	9	0	2	0	6	4	16	7	0	0	0	3	2	0.464
13	100850000	100950000	chr13:100850000-100950000	6	4	4	1	3	2	4	7	1	4	1	3	2	2	0.464
13	116900000	117000000	chr13:116900000-117000000	5	0	0	5	6	2	4	9	1	0	3	11	2	2	0.464
12	12750000	12850000	chr12:12750000-12850000	8	3	6	1	4	1	4	9	2	8	1	3	0	2	0.464
12	52750000	52850000	chr12:52750000-52850000	14	6	2	4	1	4	4	15	5	2	3	2	1	2	0.464
12	77600000	77700000	chr12:77600000-77700000	4	4	2	0	4	3	4	10	2	1	0	5	2	2	0.464
12	99650000	99750000	chr12:99650000-99750000	8	6	1	2	0	5	4	8	8	2	2	0	1	2	0.464
12	100000000	100100000	chr12:100000000-100100000	11	4	0	5	0	3	4	9	3	0	4	1	2	2	0.464
12	108950000	109050000	chr12:108950000-109050000	9	5	2	1	8	3	4	12	1	1	2	8	3	2	0.464
12	116050000	116150000	chr12:116050000-116150000	6	2	2	11	1	5	4	7	2	0	8	2	3	2	0.464
15	39650000	39750000	chr15:39650000-39750000	5	3	2	4	4	0	4	8	3	2	2	4	1	2	0.464
15	55750000	55850000	chr15:55750000-55850000	1	4	7	9	2	3	4	1	2	11	6	2	2	2	0.464
15	80500000	80600000	chr15:80500000-80600000	11	3	0	5	2	6	4	9	0	0	3	1	4	2	0.464
15	97400000	97500000	chr15:97400000-97500000	6	2	0	6	1	5	4	6	1	1	3	1	5	2	0.464
16	43600000	43700000	chr16:43600000-43700000	4	9	1	3	0	4	4	8	6	1	1	1	4	2	0.464
16	44500000	44600000	chr16:44500000-44600000	10	4	0	5	2	3	4	14	2	1	3	4	1	2	0.464
16	55700000	55800000	chr16:55700000-55800000	2	4	0	8	3	4	4	1	2	1	8	4	3	2	0.464
16	90000000	90100000	chr16:90000000-90100000	9	4	0	5	3	3	4	15	2	0	3	4	1	2	0.464
16	92800000	92900000	chr16:92800000-92900000	4	7	0	5	1	6	4	3	2	0	5	2	5	2	0.464
16	92850000	92950000	chr16:92850000-92950000	3	5	0	4	3	7	4	2	2	0	4	3	2	2	0.464
16	96450000	96550000	chr16:96450000-96550000	9	5	1	0	2	5	4	16	2	1	1	2	3	2	0.464
17	5650000	5750000	chr17:5650000-5750000	12	4	0	4	2	4	4	15	0	0	4	4	1	2	0.464
17	42600000	42700000	chr17:42600000-42700000	4	4	3	0	4	0	4	4	2	2	0	3	0	2	0.464
17	51800000	51900000	chr17:51800000-51900000	4	4	1	2	3	4	4	7	3	2	2	2	6	2	0.464
17	57100000	57200000	chr17:57100000-57200000	4	4	2	6	2	4	4	2	2	4	5	2	2	2	0.464
17	62800000	62900000	chr17:62800000-62900000	6	4	2	1	6	4	4	11	4	1	1	2	2	2	0.464
17	62850000	62950000	chr17:62850000-62950000	5	4	2	2	5	3	4	8	4	1	2	2	1	2	0.464
17	79250000	79350000	chr17:79250000-79350000	7	5	0	8	0	3	4	6	2	0	6	1	2	2	0.464
18	4550000	4650000	chr18:4550000-4650000	14	5	2	6	1	2	4	13	2	2	5	2	1	2	0.464
18	24350000	24450000	chr18:24350000-24450000	8	1	0	4	4	3	4	8	1	0	4	4	0	2	0.464
18	52750000	52850000	chr18:52750000-52850000	4	3	0	4	4	0	4	5	3	2	2	4	1	2	0.464
18	56800000	56900000	chr18:56800000-56900000	5	4	0	4	6	2	4	7	3	1	1	11	2	2	0.464
18	65350000	65450000	chr18:65350000-65450000	3	8	1	7	2	5	4	2	7	1	3	2	4	2	0.464
18	78400000	78500000	chr18:78400000-78500000	12	5	0	5	0	3	4	11	5	0	4	1	1	2	0.464
18	84100000	84200000	chr18:84100000-84200000	5	5	2	3	1	5	4	3	3	3	2	2	2	2	0.464
19	11050000	11150000	chr19:11050000-11150000	2	6	5	7	2	2	4	2	2	5	8	2	2	2	0.464
19	12700000	12800000	chr19:12700000-12800000	4	2	4	3	7	1	4	3	1	10	2	9	2	2	0.464
19	47750000	47850000	chr19:47750000-47850000	7	4	0	7	3	0	4	7	2	2	6	3	1	2	0.464
19	59150000	59250000	chr19:59150000-59250000	4	3	4	0	5	1	4	3	2	5	2	5	1	2	0.464
8	119750000	119850000	chr8:119750000-119850000	17	10	12	19	17	8	14	19	9	9	13	21	8	11	0.462
14	66200000	66300000	chr14:66200000-66300000	17	13	6	14	14	12	14	18	10	10	11	14	11	11	0.462
19	7100000	7200000	chr19:7100000-7200000	15	16	12	12	17	1	14	20	11	11	8	22	2	11	0.462
15	97800000	97900000	chr15:97800000-97900000	14	17	1	16	16	3	15	13	12	4	17	17	5	12	0.455
16	92400000	92500000	chr16:92400000-92500000	15	15	10	15	15	5	15	12	13	12	14	15	2	12	0.455
1	171550000	171650000	chr1:171550000-171650000	6	5	2	5	1	8	5	4	2	2	6	1	6	3	0.44
2	112400000	112500000	chr2:112400000-112500000	10	6	2	8	2	4	5	8	3	3	8	2	3	3	0.44
X	48150000	48250000	chrX:48150000-48250000	6	3	6	5	2	5	5	5	2	8	2	3	3	3	0.44
5	35100000	35200000	chr5:35100000-35200000	16	6	4	7	4	2	5	17	3	2	7	3	3	3	0.44
5	99400000	99500000	chr5:99400000-99500000	15	5	1	10	2	5	5	17	2	2	8	3	3	3	0.44
7	47050000	47150000	chr7:47050000-47150000	16	6	2	4	6	2	5	16	3	2	1	8	3	3	0.44
7	126000000	126100000	chr7:126000000-126100000	12	8	4	6	2	2	5	12	5	3	3	3	0	3	0.44
8	83050000	83150000	chr8:83050000-83150000	5	7	0	7	1	5	5	4	5	0	6	2	2	3	0.44
14	105850000	105950000	chr14:105850000-105950000	5	6	2	5	3	5	5	3	3	3	5	5	2	3	0.44
12	105400000	105500000	chr12:105400000-105500000	12	3	0	7	7	1	5	15	2	1	4	7	0	3	0.44
17	73250000	73350000	chr17:73250000-73350000	8	7	2	5	1	5	5	10	2	3	2	3	5	3	0.44
15	97750000	97850000	chr15:97750000-97850000	19	24	5	21	20	6	20	20	14	11	21	26	8	17	0.43
1	21250000	21350000	chr1:21250000-21350000	5	6	8	7	7	2	6	4	4	15	5	9	4	4	0.424
1	40050000	40150000	chr1:40050000-40150000	6	6	5	8	6	7	6	7	5	4	4	8	1	4	0.424
1	43450000	43550000	chr1:43450000-43550000	8	7	2	6	5	5	6	15	3	4	5	9	4	4	0.424
1	51200000	51300000	chr1:51200000-51300000	7	8	2	9	4	0	6	6	4	3	7	3	1	4	0.424
1	91100000	91200000	chr1:91100000-91200000	8	7	4	7	3	3	6	6	6	4	4	4	3	4	0.424
1	92150000	92250000	chr1:92150000-92250000	10	7	3	6	1	5	6	13	7	2	6	2	3	4	0.424
1	125400000	125500000	chr1:125400000-125500000	6	7	4	8	5	5	6	5	7	4	3	6	4	4	0.424
1	125450000	125550000	chr1:125450000-125550000	4	9	3	9	8	3	6	5	10	4	4	9	3	4	0.424
1	133750000	133850000	chr1:133750000-133850000	11	2	3	8	4	7	6	13	2	3	6	4	4	4	0.424
1	136300000	136400000	chr1:136300000-136400000	6	6	3	6	5	1	6	6	3	3	5	5	2	4	0.424
1	152000000	152100000	chr1:152000000-152100000	10	8	3	11	3	5	6	14	4	1	10	5	4	4	0.424
1	152800000	152900000	chr1:152800000-152900000	10	5	1	6	7	3	6	11	6	2	3	9	3	4	0.424
1	162000000	162100000	chr1:162000000-162100000	7	6	3	8	6	3	6	8	4	3	5	7	1	4	0.424
1	178200000	178300000	chr1:178200000-178300000	6	5	6	6	3	2	6	7	4	8	4	4	1	4	0.424
1	180450000	180550000	chr1:180450000-180550000	17	8	3	5	2	7	6	18	6	1	5	3	4	4	0.424
1	190750000	190850000	chr1:190750000-190850000	9	7	7	3	5	3	6	14	5	6	4	4	1	4	0.424
2	4350000	4450000	chr2:4350000-4450000	10	9	2	11	4	0	6	14	8	3	5	4	0	4	0.424
2	5800000	5900000	chr2:5800000-5900000	6	5	6	8	3	4	6	11	4	7	4	3	4	4	0.424
2	6050000	6150000	chr2:6050000-6150000	3	6	11	10	6	2	6	3	3	11	8	6	3	4	0.424
2	27800000	27900000	chr2:27800000-27900000	8	9	0	7	3	4	6	10	12	0	6	3	0	4	0.424
2	90800000	90900000	chr2:90800000-90900000	10	7	3	7	5	1	6	10	5	4	5	4	1	4	0.424
2	92600000	92700000	chr2:92600000-92700000	17	7	1	9	4	6	6	18	5	1	6	4	1	4	0.424
2	106650000	106750000	chr2:106650000-106750000	10	7	3	4	7	1	6	10	4	3	3	8	3	4	0.424
2	112450000	112550000	chr2:112450000-112550000	8	7	3	7	3	4	6	6	4	4	7	3	4	4	0.424
2	121500000	121600000	chr2:121500000-121600000	7	9	2	7	1	4	6	11	8	1	5	1	2	4	0.424
2	130900000	131000000	chr2:130900000-131000000	9	3	9	6	5	1	6	11	3	12	4	4	1	4	0.424
2	144300000	144400000	chr2:144300000-144400000	10	7	5	6	4	3	6	12	4	3	5	5	2	4	0.424
2	165800000	165900000	chr2:165800000-165900000	9	5	2	6	6	1	6	10	4	3	5	9	1	4	0.424
X	57250000	57350000	chrX:57250000-57350000	6	8	1	8	2	5	6	4	7	2	7	3	2	4	0.424
X	75750000	75850000	chrX:75750000-75850000	7	5	4	11	7	2	6	5	3	3	8	4	1	4	0.424
X	99450000	99550000	chrX:99450000-99550000	13	7	4	5	7	3	6	15	3	4	4	10	1	4	0.424
X	99500000	99600000	chrX:99500000-99600000	11	6	4	7	10	0	6	13	3	4	5	10	0	4	0.424
X	103450000	103550000	chrX:103450000-103550000	5	7	8	8	6	5	6	4	3	9	4	7	2	4	0.424
X	103650000	103750000	chrX:103650000-103750000	6	2	10	6	10	2	6	5	2	10	4	10	1	4	0.424
X	152100000	152200000	chrX:152100000-152200000	10	6	6	8	4	3	6	13	7	4	4	5	1	4	0.424
3	9750000	9850000	chr3:9750000-9850000	9	6	7	6	3	3	6	13	4	6	4	5	4	4	0.424
3	58500000	58600000	chr3:58500000-58600000	2	5	7	7	4	6	6	4	2	8	6	3	5	4	0.424
3	85550000	85650000	chr3:85550000-85650000	15	11	3	8	1	3	6	16	11	4	5	3	2	4	0.424
3	86950000	87050000	chr3:86950000-87050000	4	5	7	6	6	3	6	5	2	11	2	4	3	4	0.424
3	108900000	109000000	chr3:108900000-109000000	11	4	1	7	7	3	6	10	1	1	7	11	2	4	0.424
3	142550000	142650000	chr3:142550000-142650000	1	6	3	6	5	6	6	1	2	4	3	5	6	4	0.424
3	144400000	144500000	chr3:144400000-144500000	13	5	6	9	2	2	6	13	1	3	8	2	4	4	0.424
3	151850000	151950000	chr3:151850000-151950000	3	6	8	7	5	0	6	2	4	7	7	5	0	4	0.424
3	153850000	153950000	chr3:153850000-153950000	6	6	5	2	7	4	6	5	3	9	3	10	2	4	0.424
4	32100000	32200000	chr4:32100000-32200000	7	10	1	9	3	5	6	10	3	1	6	4	5	4	0.424
4	32800000	32900000	chr4:32800000-32900000	10	6	4	2	7	8	6	10	3	5	3	8	1	4	0.424
4	32850000	32950000	chr4:32850000-32950000	10	7	2	5	6	4	6	13	4	2	4	4	0	4	0.424
4	34850000	34950000	chr4:34850000-34950000	3	6	10	5	6	3	6	4	4	10	4	5	2	4	0.424
4	61800000	61900000	chr4:61800000-61900000	2	7	7	1	8	6	6	2	4	10	0	7	4	4	0.424
4	119750000	119850000	chr4:119750000-119850000	9	10	1	8	3	2	6	15	10	1	6	3	2	4	0.424
5	34300000	34400000	chr5:34300000-34400000	7	4	9	6	6	2	6	7	3	9	5	4	2	4	0.424
5	36600000	36700000	chr5:36600000-36700000	7	12	4	9	3	3	6	9	4	10	5	3	4	4	0.424
5	62700000	62800000	chr5:62700000-62800000	8	5	6	4	5	6	6	10	3	5	4	9	3	4	0.424
5	63750000	63850000	chr5:63750000-63850000	3	4	11	8	7	2	6	4	3	16	5	9	2	4	0.424
5	72550000	72650000	chr5:72550000-72650000	2	3	6	6	6	5	6	3	2	7	6	7	3	4	0.424
5	100400000	100500000	chr5:100400000-100500000	7	6	6	4	6	3	6	5	4	7	4	7	3	4	0.424
5	111750000	111850000	chr5:111750000-111850000	12	12	0	9	1	2	6	14	8	0	7	1	0	4	0.424
5	112900000	113000000	chr5:112900000-113000000	10	7	4	7	2	1	6	13	4	4	5	3	2	4	0.424
5	117200000	117300000	chr5:117200000-117300000	6	3	6	5	6	2	6	6	3	5	4	7	1	4	0.424
6	8400000	8500000	chr6:8400000-8500000	8	7	2	7	4	1	6	8	3	4	7	3	2	4	0.424
6	30400000	30500000	chr6:30400000-30500000	7	6	6	4	5	1	6	8	3	7	4	5	1	4	0.424
6	38200000	38300000	chr6:38200000-38300000	8	2	4	7	7	4	6	9	3	3	5	7	2	4	0.424
6	88950000	89050000	chr6:88950000-89050000	12	4	1	13	3	7	6	12	4	5	12	4	4	4	0.424
6	89200000	89300000	chr6:89200000-89300000	11	3	6	6	3	7	6	11	4	7	5	4	3	4	0.424
6	91250000	91350000	chr6:91250000-91350000	10	3	6	8	5	1	6	14	4	5	7	4	1	4	0.424
6	92450000	92550000	chr6:92450000-92550000	17	9	0	8	3	0	6	18	8	2	4	5	0	4	0.424
6	97900000	98000000	chr6:97900000-98000000	6	9	0	6	5	0	6	3	8	1	4	9	0	4	0.424
6	117600000	117700000	chr6:117600000-117700000	2	7	6	5	6	1	6	2	9	7	1	8	0	4	0.424
6	137100000	137200000	chr6:137100000-137200000	8	6	1	9	5	6	6	12	4	2	9	5	2	4	0.424
6	137650000	137750000	chr6:137650000-137750000	7	9	4	7	4	3	6	8	10	4	5	3	3	4	0.424
7	29100000	29200000	chr7:29100000-29200000	7	4	5	9	6	3	6	4	4	5	8	7	4	4	0.424
7	30900000	31000000	chr7:30900000-31000000	6	5	19	6	3	3	6	8	3	19	4	4	2	4	0.424
7	34900000	35000000	chr7:34900000-35000000	11	6	2	5	6	4	6	14	4	3	4	12	2	4	0.424
7	43500000	43600000	chr7:43500000-43600000	7	7	2	6	2	5	6	5	5	2	4	2	4	4	0.424
7	48950000	49050000	chr7:48950000-49050000	12	3	6	8	5	2	6	12	3	4	8	4	1	4	0.424
7	75300000	75400000	chr7:75300000-75400000	11	6	3	9	4	7	6	11	3	2	9	4	5	4	0.424
7	81450000	81550000	chr7:81450000-81550000	11	5	6	2	8	1	6	14	5	4	3	10	1	4	0.424
7	84000000	84100000	chr7:84000000-84100000	11	6	5	6	8	1	6	13	4	3	5	10	2	4	0.424
7	113950000	114050000	chr7:113950000-114050000	7	5	6	6	3	2	6	9	7	4	5	4	3	4	0.424
7	128250000	128350000	chr7:128250000-128350000	4	7	4	17	9	2	6	4	5	4	15	13	2	4	0.424
7	144350000	144450000	chr7:144350000-144450000	12	2	4	5	7	6	6	15	1	4	5	9	4	4	0.424
10	17650000	17750000	chr10:17650000-17750000	3	5	7	6	9	4	6	4	4	8	4	9	4	4	0.424
10	17900000	18000000	chr10:17900000-18000000	6	5	6	7	1	4	6	4	6	7	5	2	3	4	0.424
10	18050000	18150000	chr10:18050000-18150000	5	6	5	6	7	3	6	4	4	8	3	12	4	4	0.424
10	22650000	22750000	chr10:22650000-22750000	9	6	2	6	10	2	6	9	5	4	4	12	3	4	0.424
10	37300000	37400000	chr10:37300000-37400000	9	8	2	8	1	5	6	10	8	1	4	4	5	4	0.424
10	67600000	67700000	chr10:67600000-67700000	7	6	0	7	1	8	6	6	3	0	4	2	9	4	0.424
10	94750000	94850000	chr10:94750000-94850000	7	6	2	9	2	5	6	14	3	4	11	2	5	4	0.424
10	110850000	110950000	chr10:110850000-110950000	6	5	3	8	7	5	6	7	5	3	4	13	3	4	0.424
8	13900000	14000000	chr8:13900000-14000000	9	7	3	5	7	4	6	11	4	3	4	9	5	4	0.424
8	18900000	19000000	chr8:18900000-19000000	9	8	1	7	4	3	6	9	7	3	5	3	3	4	0.424
8	34400000	34500000	chr8:34400000-34500000	11	5	6	6	1	3	6	12	5	6	4	3	1	4	0.424
8	41100000	41200000	chr8:41100000-41200000	2	5	14	6	10	0	6	3	3	15	5	11	1	4	0.424
8	74950000	75050000	chr8:74950000-75050000	5	6	4	7	6	2	6	4	5	4	7	4	3	4	0.424
8	93200000	93300000	chr8:93200000-93300000	3	5	10	6	9	0	6	3	1	15	5	9	0	4	0.424
8	104150000	104250000	chr8:104150000-104250000	6	7	1	6	4	9	6	9	5	3	4	3	4	4	0.424
8	106250000	106350000	chr8:106250000-106350000	18	7	7	5	4	3	6	24	5	8	4	4	3	4	0.424
8	111350000	111450000	chr8:111350000-111450000	8	5	3	5	8	6	6	7	5	4	4	13	4	4	0.424
8	111400000	111500000	chr8:111400000-111500000	9	6	1	5	7	3	6	10	5	3	4	9	2	4	0.424
14	19950000	20050000	chr14:19950000-20050000	9	5	1	8	2	6	6	14	4	3	4	3	6	4	0.424
14	21900000	22000000	chr14:21900000-22000000	7	4	4	7	9	2	6	8	4	4	5	11	2	4	0.424
14	28450000	28550000	chr14:28450000-28550000	6	7	3	5	6	0	6	8	4	2	5	8	0	4	0.424
14	31650000	31750000	chr14:31650000-31750000	7	7	5	4	2	7	6	7	5	5	3	4	4	4	0.424
14	32850000	32950000	chr14:32850000-32950000	8	11	6	7	2	0	6	10	9	5	4	3	1	4	0.424
14	61000000	61100000	chr14:61000000-61100000	10	6	6	5	2	3	6	10	4	8	5	2	3	4	0.424
14	76150000	76250000	chr14:76150000-76250000	7	5	2	6	7	1	6	5	3	2	6	11	3	4	0.424
9	14050000	14150000	chr9:14050000-14150000	5	7	0	7	4	7	6	6	3	1	3	6	5	4	0.424
9	25400000	25500000	chr9:25400000-25500000	7	7	7	5	2	1	6	8	4	8	4	4	2	4	0.424
9	41000000	41100000	chr9:41000000-41100000	18	7	1	6	6	3	6	19	5	3	4	13	2	4	0.424
9	58400000	58500000	chr9:58400000-58500000	11	8	0	7	4	1	6	18	8	1	3	5	0	4	0.424
9	60200000	60300000	chr9:60200000-60300000	8	4	2	10	7	0	6	10	3	2	6	8	1	4	0.424
9	62550000	62650000	chr9:62550000-62650000	12	8	2	8	3	0	6	11	5	2	5	3	0	4	0.424
9	65000000	65100000	chr9:65000000-65100000	10	4	7	9	2	4	6	9	2	7	5	3	3	4	0.424
9	99600000	99700000	chr9:99600000-99700000	7	2	4	9	7	2	6	5	2	2	8	9	1	4	0.424
9	104050000	104150000	chr9:104050000-104150000	5	8	7	6	4	2	6	5	4	12	3	6	1	4	0.424
9	104100000	104200000	chr9:104100000-104200000	7	7	7	2	4	1	6	10	5	11	0	4	0	4	0.424
11	3750000	3850000	chr11:3750000-3850000	12	6	5	3	7	2	6	13	6	3	3	13	0	4	0.424
11	33050000	33150000	chr11:33050000-33150000	6	6	3	5	8	2	6	6	5	2	3	8	2	4	0.424
11	70350000	70450000	chr11:70350000-70450000	6	6	4	5	6	2	6	4	3	4	4	6	3	4	0.424
11	121600000	121700000	chr11:121600000-121700000	8	8	3	5	6	2	6	13	4	4	5	6	3	4	0.424
13	3450000	3550000	chr13:3450000-3550000	6	7	4	7	5	3	6	7	3	4	7	5	3	4	0.424
13	24350000	24450000	chr13:24350000-24450000	1	8	11	3	1	8	6	1	4	15	3	1	5	4	0.424
13	30250000	30350000	chr13:30250000-30350000	5	6	6	3	6	1	6	5	4	9	3	6	2	4	0.424
13	36250000	36350000	chr13:36250000-36350000	10	6	2	6	5	1	6	10	4	4	5	6	0	4	0.424
13	37300000	37400000	chr13:37300000-37400000	14	8	4	12	4	4	6	12	4	4	10	4	4	4	0.424
13	42250000	42350000	chr13:42250000-42350000	4	7	3	10	8	0	6	4	4	5	11	8	0	4	0.424
13	43900000	44000000	chr13:43900000-44000000	4	7	8	4	7	2	6	4	5	8	4	8	1	4	0.424
13	52500000	52600000	chr13:52500000-52600000	13	10	2	6	2	7	6	10	6	2	3	3	5	4	0.424
13	54200000	54300000	chr13:54200000-54300000	16	8	3	5	10	3	6	19	5	3	4	10	1	4	0.424
13	74050000	74150000	chr13:74050000-74150000	5	9	4	1	10	6	6	4	7	4	1	11	3	4	0.424
13	95000000	95100000	chr13:95000000-95100000	11	5	0	6	6	0	6	13	4	0	4	9	1	4	0.424
13	115100000	115200000	chr13:115100000-115200000	1	7	1	7	7	4	6	1	8	2	4	7	4	4	0.424
12	54400000	54500000	chr12:54400000-54500000	3	6	7	7	5	1	6	2	4	6	4	9	0	4	0.424
12	103950000	104050000	chr12:103950000-104050000	8	5	13	6	2	0	6	12	4	17	5	2	0	4	0.424
12	107900000	108000000	chr12:107900000-108000000	17	6	1	5	7	1	6	17	4	0	4	10	2	4	0.424
12	112250000	112350000	chr12:112250000-112350000	9	7	4	3	10	1	6	12	5	4	2	13	1	4	0.424
15	27400000	27500000	chr15:27400000-27500000	8	10	9	4	3	1	6	11	5	11	4	2	1	4	0.424
15	50800000	50900000	chr15:50800000-50900000	7	6	1	6	5	5	6	6	3	1	3	7	4	4	0.424
15	58300000	58400000	chr15:58300000-58400000	7	10	1	9	3	4	6	5	9	1	6	4	1	4	0.424
15	68250000	68350000	chr15:68250000-68350000	8	10	2	8	4	2	6	5	11	2	7	4	1	4	0.424
15	78200000	78300000	chr15:78200000-78300000	8	6	3	6	2	5	6	10	2	3	5	3	5	4	0.424
15	103500000	103600000	chr15:103500000-103600000	9	6	2	5	9	3	6	8	2	2	5	11	1	4	0.424
16	11500000	11600000	chr16:11500000-11600000	12	7	2	6	12	4	6	15	6	3	2	14	3	4	0.424
16	11550000	11650000	chr16:11550000-11650000	12	7	4	6	10	4	6	17	4	5	4	16	0	4	0.424
16	20050000	20150000	chr16:20050000-20150000	8	7	2	7	2	4	6	8	9	4	4	4	3	4	0.424
16	22300000	22400000	chr16:22300000-22400000	14	5	2	9	7	1	6	12	1	2	7	9	2	4	0.424
16	24600000	24700000	chr16:24600000-24700000	6	6	2	9	2	6	6	8	2	3	4	1	5	4	0.424
16	70300000	70400000	chr16:70300000-70400000	4	5	9	7	6	2	6	4	4	11	5	7	2	4	0.424
16	92000000	92100000	chr16:92000000-92100000	7	3	2	5	10	6	6	10	4	3	5	17	3	4	0.424
16	94150000	94250000	chr16:94150000-94250000	6	8	2	6	4	5	6	8	4	4	3	8	4	4	0.424
17	7150000	7250000	chr17:7150000-7250000	12	8	1	9	5	1	6	19	7	1	3	6	1	4	0.424
17	47050000	47150000	chr17:47050000-47150000	6	5	4	6	6	1	6	3	4	3	7	9	2	4	0.424
17	57050000	57150000	chr17:57050000-57150000	6	6	5	9	5	5	6	6	4	4	9	5	4	4	0.424
17	73200000	73300000	chr17:73200000-73300000	10	14	2	7	1	5	6	12	10	3	4	4	5	4	0.424
17	83450000	83550000	chr17:83450000-83550000	10	5	6	3	6	2	6	11	3	8	4	5	2	4	0.424
18	24850000	24950000	chr18:24850000-24950000	8	14	0	1	9	3	6	7	11	0	1	11	1	4	0.424
18	42000000	42100000	chr18:42000000-42100000	14	8	3	9	2	1	6	12	6	3	10	3	1	4	0.424
18	44400000	44500000	chr18:44400000-44500000	7	5	6	7	1	0	6	11	2	5	5	3	1	4	0.424
18	78250000	78350000	chr18:78250000-78350000	6	6	0	8	7	1	6	9	5	0	4	8	1	4	0.424
18	84650000	84750000	chr18:84650000-84750000	5	4	6	2	7	6	6	5	4	4	2	10	4	4	0.424
19	37400000	37500000	chr19:37400000-37500000	3	7	7	5	1	7	6	4	2	9	5	2	6	4	0.424
19	43650000	43750000	chr19:43650000-43750000	10	5	3	7	8	4	6	12	4	4	5	10	4	4	0.424
19	55650000	55750000	chr19:55650000-55750000	3	8	5	6	6	4	6	3	4	5	4	8	4	4	0.424
2	28600000	28700000	chr2:28600000-28700000	8	4	8	6	8	4	7	7	2	9	3	10	3	5	0.412
2	173400000	173500000	chr2:173400000-173500000	9	11	0	7	3	7	7	8	5	1	6	5	5	5	0.412
4	119950000	120050000	chr4:119950000-120050000	18	10	1	8	3	6	7	19	7	0	5	4	5	5	0.412
7	117450000	117550000	chr7:117450000-117550000	13	7	0	7	11	5	7	17	5	0	5	21	4	5	0.412
7	118950000	119050000	chr7:118950000-119050000	10	7	3	7	10	1	7	10	5	4	5	10	3	5	0.412
10	96300000	96400000	chr10:96300000-96400000	7	7	4	9	1	7	7	6	2	4	7	3	8	5	0.412
8	35350000	35450000	chr8:35350000-35450000	3	8	13	9	3	6	7	2	6	14	8	4	3	5	0.412
8	36050000	36150000	chr8:36050000-36150000	9	4	1	8	8	6	7	14	4	1	5	10	5	5	0.412
11	81950000	82050000	chr11:81950000-82050000	14	10	5	9	2	1	7	12	5	8	5	3	0	5	0.412
1	74950000	75050000	chr1:74950000-75050000	2	8	12	9	10	0	8	5	5	12	8	12	2	6	0.403
1	87750000	87850000	chr1:87750000-87850000	12	10	9	6	5	5	8	10	8	8	5	4	5	6	0.403
1	127250000	127350000	chr1:127250000-127350000	12	9	0	7	9	3	8	15	8	4	4	8	3	6	0.403
1	164700000	164800000	chr1:164700000-164800000	13	6	5	10	10	3	8	12	7	5	5	12	1	6	0.403
1	191850000	191950000	chr1:191850000-191950000	6	8	8	7	12	7	8	6	7	9	6	13	5	6	0.403
2	18000000	18100000	chr2:18000000-18100000	6	8	8	7	10	5	8	7	6	9	6	13	5	6	0.403
2	18900000	19000000	chr2:18900000-19000000	10	9	1	10	3	6	8	12	4	3	5	10	7	6	0.403
2	28550000	28650000	chr2:28550000-28650000	5	7	8	10	9	5	8	4	5	8	7	10	3	6	0.403
2	77450000	77550000	chr2:77450000-77550000	3	8	12	8	11	1	8	3	7	16	6	12	0	6	0.403
2	153250000	153350000	chr2:153250000-153350000	10	9	4	9	6	6	8	10	5	4	9	7	5	6	0.403
2	153450000	153550000	chr2:153450000-153550000	13	8	5	7	12	5	8	18	7	6	6	14	5	6	0.403
2	166200000	166300000	chr2:166200000-166300000	12	9	5	10	7	1	8	15	7	4	6	9	0	6	0.403
2	166650000	166750000	chr2:166650000-166750000	13	8	10	9	3	4	8	14	6	7	8	6	4	6	0.403
3	9550000	9650000	chr3:9550000-9650000	4	11	6	11	13	1	8	7	5	5	9	13	0	6	0.403
3	65800000	65900000	chr3:65800000-65900000	9	9	4	9	6	0	8	7	12	4	11	6	1	6	0.403
3	84000000	84100000	chr3:84000000-84100000	3	9	8	9	4	7	8	4	5	9	6	5	7	6	0.403
3	84550000	84650000	chr3:84550000-84650000	5	8	7	10	8	1	8	5	5	10	7	11	1	6	0.403
3	122550000	122650000	chr3:122550000-122650000	10	6	5	15	10	5	8	5	4	6	13	14	2	6	0.403
3	137950000	138050000	chr3:137950000-138050000	10	14	4	10	4	5	8	8	13	5	10	4	4	6	0.403
3	148950000	149050000	chr3:148950000-149050000	5	8	7	10	8	6	8	5	6	9	6	9	2	6	0.403
4	9550000	9650000	chr4:9550000-9650000	12	10	2	8	7	2	8	12	11	5	5	7	3	6	0.403
4	107800000	107900000	chr4:107800000-107900000	13	8	7	4	8	6	8	19	6	7	4	10	4	6	0.403
4	128800000	128900000	chr4:128800000-128900000	9	6	3	12	9	3	8	8	5	5	11	10	5	6	0.403
4	138450000	138550000	chr4:138450000-138550000	18	8	6	8	10	2	8	23	6	5	6	14	2	6	0.403
4	138500000	138600000	chr4:138500000-138600000	17	6	4	9	10	1	8	20	4	3	7	14	0	6	0.403
5	66350000	66450000	chr5:66350000-66450000	16	9	2	7	12	0	8	17	6	5	7	13	0	6	0.403
5	115300000	115400000	chr5:115300000-115400000	11	8	4	8	8	6	8	12	7	6	6	8	6	6	0.403
5	142700000	142800000	chr5:142700000-142800000	10	8	7	8	8	3	8	18	6	6	7	12	4	6	0.403
5	148650000	148750000	chr5:148650000-148750000	8	8	4	9	1	7	8	9	6	7	7	4	5	6	0.403
5	148800000	148900000	chr5:148800000-148900000	8	8	3	8	8	5	8	9	6	4	6	12	6	6	0.403
6	71100000	71200000	chr6:71100000-71200000	3	6	20	11	11	2	8	3	5	17	7	15	1	6	0.403
6	71950000	72050000	chr6:71950000-72050000	10	8	8	9	3	4	8	11	6	9	7	4	2	6	0.403
6	85200000	85300000	chr6:85200000-85300000	14	7	8	5	11	3	8	14	6	7	5	17	3	6	0.403
6	87150000	87250000	chr6:87150000-87250000	9	9	6	17	4	2	8	11	7	6	13	5	2	6	0.403
6	87450000	87550000	chr6:87450000-87550000	14	10	6	16	5	7	8	14	7	5	12	6	6	6	0.403
6	87850000	87950000	chr6:87850000-87950000	11	8	8	6	8	4	8	12	6	7	6	8	4	6	0.403
6	91200000	91300000	chr6:91200000-91300000	9	12	6	10	4	2	8	18	13	6	7	3	0	6	0.403
6	99350000	99450000	chr6:99350000-99450000	15	12	4	14	1	4	8	17	8	5	12	4	4	6	0.403
6	119450000	119550000	chr6:119450000-119550000	9	10	6	8	7	3	8	10	7	6	6	10	3	6	0.403
7	4650000	4750000	chr7:4650000-4750000	9	8	3	9	7	5	8	10	4	4	9	8	5	6	0.403
7	43400000	43500000	chr7:43400000-43500000	8	6	8	7	6	8	8	7	6	5	5	8	5	6	0.403
7	70350000	70450000	chr7:70350000-70450000	3	8	8	8	9	0	8	7	6	6	7	13	1	6	0.403
7	73600000	73700000	chr7:73600000-73700000	7	8	5	8	10	3	8	8	6	5	7	10	4	6	0.403
7	125600000	125700000	chr7:125600000-125700000	9	12	5	8	3	7	8	12	8	3	8	5	5	6	0.403
10	18000000	18100000	chr10:18000000-18100000	5	7	8	8	10	2	8	4	5	9	6	13	4	6	0.403
10	30750000	30850000	chr10:30750000-30850000	8	7	5	9	11	5	8	10	4	4	7	12	4	6	0.403
10	37250000	37350000	chr10:37250000-37350000	8	9	7	8	1	5	8	9	6	4	7	3	6	6	0.403
10	60100000	60200000	chr10:60100000-60200000	12	9	4	12	5	7	8	12	6	3	12	6	5	6	0.403
10	69300000	69400000	chr10:69300000-69400000	7	6	9	8	8	3	8	6	5	8	5	8	3	6	0.403
10	84450000	84550000	chr10:84450000-84550000	5	8	7	8	9	3	8	7	5	6	9	9	0	6	0.403
8	35500000	35600000	chr8:35500000-35600000	2	7	11	9	8	3	8	5	3	10	7	9	2	6	0.403
8	72150000	72250000	chr8:72150000-72250000	5	8	9	8	6	8	8	6	5	12	7	6	8	6	0.403
8	104100000	104200000	chr8:104100000-104200000	8	8	1	9	4	8	8	10	7	2	8	4	3	6	0.403
8	120700000	120800000	chr8:120700000-120800000	7	9	3	8	7	8	8	5	7	5	6	10	7	6	0.403
8	122000000	122100000	chr8:122000000-122100000	11	3	9	9	7	0	8	14	5	10	8	5	0	6	0.403
8	125200000	125300000	chr8:125200000-125300000	12	14	2	11	6	2	8	18	14	2	6	7	4	6	0.403
14	31600000	31700000	chr14:31600000-31700000	8	8	12	4	3	8	8	10	5	12	3	7	5	6	0.403
14	45300000	45400000	chr14:45300000-45400000	8	5	8	8	8	4	8	6	5	9	7	9	4	6	0.403
14	50950000	51050000	chr14:50950000-51050000	7	10	3	8	8	4	8	6	9	6	4	10	4	6	0.403
14	118750000	118850000	chr14:118750000-118850000	5	8	11	8	15	4	8	5	3	8	6	19	6	6	0.403
14	118800000	118900000	chr14:118800000-118900000	10	6	6	10	10	6	8	10	1	4	8	16	5	6	0.403
9	25150000	25250000	chr9:25150000-25250000	17	11	3	10	4	5	8	19	10	3	6	6	4	6	0.403
9	64150000	64250000	chr9:64150000-64250000	9	8	3	7	8	2	8	10	5	5	6	11	2	6	0.403
9	68950000	69050000	chr9:68950000-69050000	7	10	9	9	1	1	8	9	7	6	5	7	1	6	0.403
9	72400000	72500000	chr9:72400000-72500000	12	9	5	11	5	7	8	11	6	6	8	5	7	6	0.403
9	99550000	99650000	chr9:99550000-99650000	9	7	8	10	8	4	8	7	4	6	7	11	3	6	0.403
9	119050000	119150000	chr9:119050000-119150000	10	9	7	6	13	3	8	11	6	6	7	14	2	6	0.403
9	123150000	123250000	chr9:123150000-123250000	8	8	4	12	7	2	8	6	4	7	15	13	1	6	0.403
11	3800000	3900000	chr11:3800000-3900000	13	9	7	5	8	3	8	13	8	5	5	11	2	6	0.403
11	20600000	20700000	chr11:20600000-20700000	9	9	4	7	9	2	8	11	6	5	6	12	4	6	0.403
11	43350000	43450000	chr11:43350000-43450000	11	5	5	9	6	9	8	11	4	6	6	6	8	6	0.403
11	62500000	62600000	chr11:62500000-62600000	4	8	8	7	9	3	8	5	6	9	7	9	2	6	0.403
11	75950000	76050000	chr11:75950000-76050000	8	10	2	11	7	4	8	12	5	3	9	8	5	6	0.403
11	76500000	76600000	chr11:76500000-76600000	17	9	4	9	7	1	8	13	5	4	7	11	3	6	0.403
11	120250000	120350000	chr11:120250000-120350000	8	7	5	8	8	1	8	10	6	7	6	11	1	6	0.403
13	24550000	24650000	chr13:24550000-24650000	11	12	7	9	5	6	8	16	8	7	6	5	5	6	0.403
13	24700000	24800000	chr13:24700000-24800000	9	8	6	9	7	2	8	8	9	6	7	6	3	6	0.403
13	24850000	24950000	chr13:24850000-24950000	7	6	13	9	10	4	8	6	5	14	7	13	3	6	0.403
13	52550000	52650000	chr13:52550000-52650000	8	13	1	9	0	7	8	9	7	1	8	4	6	6	0.403
13	54150000	54250000	chr13:54150000-54250000	15	15	3	8	8	4	8	19	9	3	5	8	2	6	0.403
12	8750000	8850000	chr12:8750000-8850000	2	11	16	16	5	3	8	6	6	17	14	6	3	6	0.403
12	100850000	100950000	chr12:100850000-100950000	15	7	3	10	8	4	8	17	6	5	5	9	5	6	0.403
15	38050000	38150000	chr15:38050000-38150000	5	10	10	11	6	1	8	6	5	10	10	6	1	6	0.403
15	83250000	83350000	chr15:83250000-83350000	7	10	2	13	12	2	8	6	6	4	12	15	1	6	0.403
15	93550000	93650000	chr15:93550000-93650000	13	7	3	9	8	2	8	14	6	4	9	5	2	6	0.403
15	99600000	99700000	chr15:99600000-99700000	16	8	3	11	7	2	8	16	6	5	13	7	3	6	0.403
15	100650000	100750000	chr15:100650000-100750000	11	12	5	10	4	6	8	12	7	5	8	6	6	6	0.403
16	22100000	22200000	chr16:22100000-22200000	4	10	7	12	8	0	8	4	6	7	8	10	1	6	0.403
16	49750000	49850000	chr16:49750000-49850000	6	9	3	13	2	9	8	6	6	7	11	6	6	6	0.403
17	6750000	6850000	chr17:6750000-6850000	6	10	5	20	13	5	8	6	7	4	19	19	5	6	0.403
17	13600000	13700000	chr17:13600000-13700000	6	8	7	9	9	2	8	6	6	10	7	9	2	6	0.403
17	27050000	27150000	chr17:27050000-27150000	9	10	5	10	6	4	8	10	5	5	10	7	4	6	0.403
17	48400000	48500000	chr17:48400000-48500000	5	12	5	9	10	6	8	6	8	6	2	14	5	6	0.403
18	34300000	34400000	chr18:34300000-34400000	12	9	3	9	6	4	8	14	9	4	7	6	3	6	0.403
18	34800000	34900000	chr18:34800000-34900000	11	8	8	10	5	5	8	11	6	7	9	6	4	6	0.403
18	39150000	39250000	chr18:39150000-39250000	12	16	4	11	5	1	8	14	17	4	7	6	3	6	0.403
18	65200000	65300000	chr18:65200000-65300000	9	7	13	4	9	2	8	11	5	14	5	8	1	6	0.403
19	6450000	6550000	chr19:6450000-6550000	19	6	3	10	12	2	8	21	4	3	9	11	1	6	0.403
19	9850000	9950000	chr19:9850000-9950000	11	11	6	10	6	4	8	11	4	6	9	7	5	6	0.403
19	15900000	16000000	chr19:15900000-16000000	8	7	5	10	8	4	8	6	5	5	11	12	4	6	0.403
19	16200000	16300000	chr19:16200000-16300000	12	9	2	11	8	0	8	14	4	2	9	12	1	6	0.403
19	34450000	34550000	chr19:34450000-34550000	3	7	10	9	8	4	8	4	5	12	7	9	4	6	0.403
19	40600000	40700000	chr19:40600000-40700000	7	10	1	15	4	9	8	5	7	1	15	7	6	6	0.403
2	131950000	132050000	chr2:131950000-132050000	12	11	4	17	7	6	9	13	6	3	15	7	7	7	0.396
2	166150000	166250000	chr2:166150000-166250000	14	9	9	8	9	0	9	16	7	7	6	10	0	7	0.396
4	32150000	32250000	chr4:32150000-32250000	10	15	6	15	8	6	9	11	6	6	10	7	7	7	0.396
4	119900000	120000000	chr4:119900000-120000000	19	12	1	12	5	6	9	19	10	0	9	5	5	7	0.396
6	70800000	70900000	chr6:70800000-70900000	8	16	7	11	10	6	9	7	7	10	7	11	7	7	0.396
14	64050000	64150000	chr14:64050000-64150000	11	10	10	8	3	1	9	12	10	9	4	5	1	7	0.396
13	45950000	46050000	chr13:45950000-46050000	14	9	10	8	9	3	9	16	7	7	7	11	4	7	0.396
17	65750000	65850000	chr17:65750000-65850000	11	9	3	9	10	3	9	13	8	5	6	11	4	7	0.396
18	61050000	61150000	chr18:61050000-61150000	9	9	4	10	9	2	9	13	6	6	8	12	4	7	0.396
1	87600000	87700000	chr1:87600000-87700000	18	10	3	10	5	9	10	17	8	5	8	7	8	8	0.39
1	90150000	90250000	chr1:90150000-90250000	10	10	6	9	11	3	10	10	11	6	7	13	4	8	0.39
1	152600000	152700000	chr1:152600000-152700000	9	13	4	12	10	3	10	13	10	6	7	15	3	8	0.39
2	44950000	45050000	chr2:44950000-45050000	16	10	6	12	7	9	10	18	7	5	13	9	3	8	0.39
2	71800000	71900000	chr2:71800000-71900000	11	12	4	13	9	4	10	9	8	5	12	14	5	8	0.39
2	92000000	92100000	chr2:92000000-92100000	11	8	6	13	12	5	10	10	7	6	12	12	2	8	0.39
2	93100000	93200000	chr2:93100000-93200000	11	11	1	11	4	8	10	16	13	6	9	7	7	8	0.39
2	153400000	153500000	chr2:153400000-153500000	15	10	7	10	9	4	10	22	7	9	8	11	3	8	0.39
3	60450000	60550000	chr3:60450000-60550000	10	15	6	16	4	9	10	8	13	9	14	8	6	8	0.39
3	97900000	98000000	chr3:97900000-98000000	10	8	10	15	6	10	10	12	6	10	11	5	6	8	0.39
4	138000000	138100000	chr4:138000000-138100000	13	11	4	12	10	1	10	20	5	7	9	11	0	8	0.39
5	25050000	25150000	chr5:25050000-25150000	11	11	11	9	8	3	10	12	6	14	6	9	2	8	0.39
5	33700000	33800000	chr5:33700000-33800000	10	5	9	10	10	2	10	11	5	8	9	11	2	8	0.39
5	35600000	35700000	chr5:35600000-35700000	11	17	8	11	6	2	10	11	16	7	10	7	4	8	0.39
5	36450000	36550000	chr5:36450000-36550000	11	10	10	7	10	5	10	14	8	9	7	14	5	8	0.39
5	121950000	122050000	chr5:121950000-122050000	14	10	13	9	0	0	10	18	8	8	8	2	0	8	0.39
5	140600000	140700000	chr5:140600000-140700000	14	13	4	13	8	6	10	16	8	9	8	7	6	8	0.39
6	67050000	67150000	chr6:67050000-67150000	5	10	10	11	11	6	10	5	7	9	11	12	6	8	0.39
6	85900000	86000000	chr6:85900000-86000000	10	6	11	9	10	4	10	8	4	12	7	8	5	8	0.39
6	119050000	119150000	chr6:119050000-119150000	14	19	5	14	1	0	10	17	20	5	12	2	2	8	0.39
6	120150000	120250000	chr6:120150000-120250000	7	11	8	12	11	4	10	8	10	9	8	15	6	8	0.39
6	120400000	120500000	chr6:120400000-120500000	9	11	7	11	11	8	10	11	7	7	9	11	6	8	0.39
7	47000000	47100000	chr7:47000000-47100000	16	13	5	11	9	4	10	18	9	6	7	12	5	8	0.39
7	49500000	49600000	chr7:49500000-49600000	18	11	5	9	14	1	10	20	10	7	7	18	2	8	0.39
7	90050000	90150000	chr7:90050000-90150000	8	12	7	11	12	4	10	8	8	11	9	11	5	8	0.39
7	126650000	126750000	chr7:126650000-126750000	10	9	10	15	7	5	10	10	7	11	13	5	7	8	0.39
7	127100000	127200000	chr7:127100000-127200000	12	6	9	11	10	6	10	11	4	9	8	10	7	8	0.39
10	41500000	41600000	chr10:41500000-41600000	6	10	11	11	9	4	10	7	6	12	10	12	5	8	0.39
10	111150000	111250000	chr10:111150000-111250000	12	7	13	4	12	5	10	10	7	15	3	13	7	8	0.39
10	122850000	122950000	chr10:122850000-122950000	15	10	1	11	15	1	10	17	9	1	8	19	2	8	0.39
10	128200000	128300000	chr10:128200000-128300000	9	13	12	12	7	6	10	8	8	14	13	7	6	8	0.39
10	128250000	128350000	chr10:128250000-128350000	9	11	12	10	7	7	10	9	7	12	10	8	8	8	0.39
8	75050000	75150000	chr8:75050000-75150000	10	12	9	10	7	6	10	10	9	8	7	9	5	8	0.39
8	84200000	84300000	chr8:84200000-84300000	12	11	6	12	9	6	10	13	7	7	10	12	5	8	0.39
8	105900000	106000000	chr8:105900000-106000000	12	13	12	9	9	5	10	11	8	13	8	9	6	8	0.39
8	120650000	120750000	chr8:120650000-120750000	12	11	4	12	8	8	10	10	7	8	9	12	7	8	0.39
14	33250000	33350000	chr14:33250000-33350000	10	9	5	10	10	3	10	12	8	6	8	10	3	8	0.39
14	50900000	51000000	chr14:50900000-51000000	9	11	5	10	11	6	10	8	10	8	8	12	7	8	0.39
14	76850000	76950000	chr14:76850000-76950000	12	9	5	11	13	2	10	15	8	8	6	16	0	8	0.39
9	45350000	45450000	chr9:45350000-45450000	14	10	6	9	11	3	10	13	9	7	7	15	3	8	0.39
9	59500000	59600000	chr9:59500000-59600000	11	11	9	10	5	3	10	13	9	8	10	8	3	8	0.39
9	59600000	59700000	chr9:59600000-59700000	11	12	5	13	8	2	10	9	11	6	12	8	3	8	0.39
9	70250000	70350000	chr9:70250000-70350000	14	8	6	12	12	1	10	10	7	6	11	12	2	8	0.39
11	58850000	58950000	chr11:58850000-58950000	9	9	10	10	10	5	10	8	8	11	8	10	6	8	0.39
11	79600000	79700000	chr11:79600000-79700000	17	7	8	11	13	6	10	21	6	8	8	15	3	8	0.39
13	47100000	47200000	chr13:47100000-47200000	10	10	10	10	3	1	10	12	9	10	8	3	1	8	0.39
13	73650000	73750000	chr13:73650000-73750000	5	11	9	10	15	4	10	4	10	7	11	18	6	8	0.39
13	98800000	98900000	chr13:98800000-98900000	10	11	8	9	10	3	10	12	8	8	9	13	4	8	0.39
12	33100000	33200000	chr12:33100000-33200000	11	11	4	14	5	8	10	15	8	2	14	9	6	8	0.39
12	79600000	79700000	chr12:79600000-79700000	12	11	8	18	7	6	10	10	7	8	15	9	6	8	0.39
12	84200000	84300000	chr12:84200000-84300000	6	11	7	13	13	8	10	8	6	9	11	13	7	8	0.39
15	38200000	38300000	chr15:38200000-38300000	7	10	9	10	10	3	10	8	7	9	11	13	3	8	0.39
15	78550000	78650000	chr15:78550000-78650000	19	12	5	11	4	8	10	15	8	4	10	6	9	8	0.39
15	80100000	80200000	chr15:80100000-80200000	11	10	3	13	12	1	10	16	8	4	8	10	1	8	0.39
16	5050000	5150000	chr16:5050000-5150000	10	10	8	11	9	3	10	10	6	8	8	12	2	8	0.39
16	10500000	10600000	chr16:10500000-10600000	11	10	9	15	6	7	10	15	8	9	12	7	4	8	0.39
16	11450000	11550000	chr16:11450000-11550000	14	11	1	8	13	5	10	20	10	2	7	14	7	8	0.39
16	24350000	24450000	chr16:24350000-24450000	7	10	11	11	10	4	10	8	7	13	9	15	3	8	0.39
16	91300000	91400000	chr16:91300000-91400000	10	11	8	11	9	3	10	11	8	8	8	11	4	8	0.39
16	94300000	94400000	chr16:94300000-94400000	11	10	10	10	7	5	10	15	6	11	7	10	3	8	0.39
17	8250000	8350000	chr17:8250000-8350000	9	6	14	10	13	4	10	8	6	14	9	14	3	8	0.39
17	23650000	23750000	chr17:23650000-23750000	11	10	9	11	11	5	10	8	8	9	12	12	6	8	0.39
17	84250000	84350000	chr17:84250000-84350000	10	10	9	14	3	3	10	12	8	11	8	6	4	8	0.39
18	36300000	36400000	chr18:36300000-36400000	11	11	4	10	13	2	10	15	7	5	9	17	3	8	0.39
18	37950000	38050000	chr18:37950000-38050000	11	11	10	8	10	5	10	12	7	10	7	13	3	8	0.39
18	39500000	39600000	chr18:39500000-39600000	10	10	6	10	11	2	10	12	8	7	7	13	2	8	0.39
18	56400000	56500000	chr18:56400000-56500000	4	9	12	10	11	6	10	10	3	13	6	15	7	8	0.39
18	75250000	75350000	chr18:75250000-75350000	12	12	6	16	7	8	10	9	9	7	13	8	7	8	0.39
19	5450000	5550000	chr19:5450000-5550000	12	12	6	9	11	7	10	10	8	9	8	10	7	8	0.39
19	40650000	40750000	chr19:40650000-40750000	12	11	2	17	3	8	10	11	11	2	16	6	6	8	0.39
19	44350000	44450000	chr19:44350000-44450000	7	7	11	14	9	10	10	8	7	11	11	9	6	8	0.39
6	108650000	108750000	chr6:108650000-108750000	13	11	11	12	6	7	11	11	6	9	10	8	9	9	0.385
8	119850000	119950000	chr8:119850000-119950000	11	9	15	11	13	4	11	9	8	15	9	13	4	9	0.385
15	82150000	82250000	chr15:82150000-82250000	15	11	11	11	7	8	11	14	6	11	9	9	6	9	0.385
19	56900000	57000000	chr19:56900000-57000000	14	9	3	13	18	0	11	17	9	3	9	20	2	9	0.385
1	135500000	135600000	chr1:135500000-135600000	19	13	5	13	11	3	12	22	14	5	10	11	3	10	0.381
2	31750000	31850000	chr2:31750000-31850000	13	12	6	12	13	5	12	17	7	9	12	13	6	10	0.381
2	144200000	144300000	chr2:144200000-144300000	13	13	12	13	11	9	12	15	9	12	9	12	9	10	0.381
3	9500000	9600000	chr3:9500000-9600000	8	14	11	12	14	5	12	10	7	9	11	15	2	10	0.381
3	68450000	68550000	chr3:68450000-68550000	15	11	6	12	12	1	12	15	10	7	10	14	2	10	0.381
4	45500000	45600000	chr4:45500000-45600000	6	11	17	12	14	2	12	7	9	13	12	15	3	10	0.381
4	108300000	108400000	chr4:108300000-108400000	9	15	16	11	13	6	12	9	11	14	10	12	7	10	0.381
4	140550000	140650000	chr4:140550000-140650000	13	12	7	13	11	2	12	13	12	9	9	12	4	10	0.381
4	150450000	150550000	chr4:150450000-150550000	13	12	7	12	11	3	12	18	8	10	11	13	5	10	0.381
4	154850000	154950000	chr4:154850000-154950000	16	14	11	13	9	6	12	17	11	10	12	10	6	10	0.381
5	134550000	134650000	chr5:134550000-134650000	14	14	10	13	6	5	12	16	11	11	10	9	6	10	0.381
5	142750000	142850000	chr5:142750000-142850000	13	14	8	12	14	3	12	21	11	9	9	18	2	10	0.381
5	142800000	142900000	chr5:142800000-142900000	13	15	8	13	10	5	12	18	10	9	9	14	3	10	0.381
6	91100000	91200000	chr6:91100000-91200000	12	10	12	13	12	7	12	10	8	13	10	17	4	10	0.381
6	119400000	119500000	chr6:119400000-119500000	10	12	13	13	12	1	12	10	6	13	11	14	1	10	0.381
6	120450000	120550000	chr6:120450000-120550000	14	13	8	14	12	11	12	15	8	8	13	12	8	10	0.381
7	44500000	44600000	chr7:44500000-44600000	10	13	6	18	13	9	12	11	8	7	15	15	8	10	0.381
7	45700000	45800000	chr7:45700000-45800000	13	9	12	14	15	8	12	15	8	9	10	17	8	10	0.381
7	97350000	97450000	chr7:97350000-97450000	14	14	11	13	6	5	12	12	12	9	12	9	5	10	0.381
8	3200000	3300000	chr8:3200000-3300000	8	12	16	11	12	4	12	9	12	20	9	16	6	10	0.381
8	10950000	11050000	chr8:10950000-11050000	12	13	11	14	12	4	12	12	9	11	10	16	3	10	0.381
8	83950000	84050000	chr8:83950000-84050000	9	14	12	12	13	6	12	9	11	10	12	15	5	10	0.381
8	120150000	120250000	chr8:120150000-120250000	11	17	12	15	7	2	12	13	15	9	12	9	2	10	0.381
8	121500000	121600000	chr8:121500000-121600000	12	15	11	14	9	6	12	13	11	12	10	8	4	10	0.381
8	121950000	122050000	chr8:121950000-122050000	17	8	14	13	10	1	12	18	9	14	11	9	2	10	0.381
14	54550000	54650000	chr14:54550000-54650000	12	13	9	12	11	5	12	13	10	11	10	13	5	10	0.381
14	76700000	76800000	chr14:76700000-76800000	18	14	6	16	9	1	12	20	10	7	13	11	3	10	0.381
14	76750000	76850000	chr14:76750000-76850000	13	12	10	14	12	0	12	13	8	9	11	12	2	10	0.381
9	56850000	56950000	chr9:56850000-56950000	16	14	9	14	8	5	12	16	11	10	12	9	5	10	0.381
9	61350000	61450000	chr9:61350000-61450000	10	15	11	15	12	4	12	8	12	10	11	18	5	10	0.381
9	63600000	63700000	chr9:63600000-63700000	16	11	6	14	14	1	12	17	7	8	11	18	2	10	0.381
9	119000000	119100000	chr9:119000000-119100000	14	12	4	13	11	1	12	14	8	5	12	13	1	10	0.381
11	3450000	3550000	chr11:3450000-3550000	13	13	7	11	17	5	12	16	9	7	10	18	4	10	0.381
11	54800000	54900000	chr11:54800000-54900000	13	15	2	14	11	7	12	13	9	6	17	12	6	10	0.381
11	99100000	99200000	chr11:99100000-99200000	13	12	6	15	4	11	12	13	5	8	11	7	12	10	0.381
11	102350000	102450000	chr11:102350000-102450000	14	13	14	11	11	6	12	12	8	14	9	16	5	10	0.381
13	45450000	45550000	chr13:45450000-45550000	12	17	3	11	16	3	12	14	12	4	9	17	4	10	0.381
13	98850000	98950000	chr13:98850000-98950000	13	12	12	10	12	5	12	14	9	10	9	18	4	10	0.381
13	101700000	101800000	chr13:101700000-101800000	10	19	15	13	7	5	12	9	14	16	12	9	4	10	0.381
12	100450000	100550000	chr12:100450000-100550000	17	13	5	13	10	2	12	19	12	8	13	9	5	10	0.381
12	102400000	102500000	chr12:102400000-102500000	11	14	2	12	12	4	12	13	11	5	10	13	5	10	0.381
12	102600000	102700000	chr12:102600000-102700000	17	14	10	15	11	7	12	22	9	10	10	14	8	10	0.381
12	112050000	112150000	chr12:112050000-112150000	14	9	12	11	12	2	12	14	10	11	8	13	1	10	0.381
15	31350000	31450000	chr15:31350000-31450000	17	11	8	14	14	3	12	21	10	8	11	17	2	10	0.381
15	93500000	93600000	chr15:93500000-93600000	15	15	4	15	9	3	12	16	12	5	14	8	2	10	0.381
16	11000000	11100000	chr16:11000000-11100000	12	13	3	14	11	5	12	14	8	8	13	12	6	10	0.381
17	34850000	34950000	chr17:34850000-34950000	6	9	15	14	17	4	12	7	9	15	12	20	5	10	0.381
17	45850000	45950000	chr17:45850000-45950000	6	16	9	15	15	1	12	6	11	9	14	18	0	10	0.381
19	3550000	3650000	chr19:3550000-3650000	9	14	12	12	11	2	12	9	10	13	11	14	1	10	0.381
19	7150000	7250000	chr19:7150000-7250000	14	12	11	13	17	5	12	16	9	11	10	19	5	10	0.381
1	155200000	155300000	chr1:155200000-155300000	15	14	13	10	19	3	14	17	13	12	8	21	4	12	0.374
2	173250000	173350000	chr2:173250000-173350000	15	14	6	14	14	4	14	17	12	4	12	14	6	12	0.374
4	135250000	135350000	chr4:135250000-135350000	8	14	14	18	14	4	14	11	12	14	13	17	5	12	0.374
4	141450000	141550000	chr4:141450000-141550000	14	14	9	15	13	5	14	19	11	11	13	17	4	12	0.374
5	24400000	24500000	chr5:24400000-24500000	18	15	11	15	12	7	14	18	13	11	12	15	6	12	0.374
5	112250000	112350000	chr5:112250000-112350000	16	15	13	14	8	9	14	17	13	12	11	11	9	12	0.374
5	123100000	123200000	chr5:123100000-123200000	10	16	14	14	17	6	14	11	12	13	12	22	6	12	0.374
6	50300000	50400000	chr6:50300000-50400000	16	13	6	14	17	5	14	20	13	5	12	18	4	12	0.374
6	72100000	72200000	chr6:72100000-72200000	14	14	14	14	4	6	14	15	14	14	11	3	3	12	0.374
6	72550000	72650000	chr6:72550000-72650000	8	13	18	15	15	8	14	9	12	19	11	16	5	12	0.374
7	28850000	28950000	chr7:28850000-28950000	16	15	9	13	14	3	14	17	14	11	11	14	2	12	0.374
7	90000000	90100000	chr7:90000000-90100000	13	15	8	15	16	7	14	12	11	12	14	17	6	12	0.374
8	94900000	95000000	chr8:94900000-95000000	12	15	7	15	16	6	14	12	13	7	14	21	5	12	0.374
14	25650000	25750000	chr14:25650000-25750000	15	18	16	12	4	6	14	16	17	16	9	7	7	12	0.374
9	61300000	61400000	chr9:61300000-61400000	6	11	17	19	17	2	14	8	10	15	15	22	4	12	0.374
9	106150000	106250000	chr9:106150000-106250000	11	18	14	14	13	10	14	13	12	14	12	18	9	12	0.374
11	76400000	76500000	chr11:76400000-76500000	20	18	8	17	11	5	14	22	11	8	15	14	5	12	0.374
11	94400000	94500000	chr11:94400000-94500000	14	14	3	13	14	0	14	19	11	6	12	12	0	12	0.374
11	102400000	102500000	chr11:102400000-102500000	14	16	15	13	13	6	14	12	13	14	10	15	6	12	0.374
11	115350000	115450000	chr11:115350000-115450000	16	14	13	13	14	5	14	14	14	12	12	13	3	12	0.374
11	117800000	117900000	chr11:117800000-117900000	12	13	14	16	17	7	14	12	12	12	15	19	8	12	0.374
11	120650000	120750000	chr11:120650000-120750000	8	13	14	18	14	5	14	11	11	16	14	16	5	12	0.374
15	27850000	27950000	chr15:27850000-27950000	16	16	8	15	13	3	14	25	13	11	12	15	5	12	0.374
15	76150000	76250000	chr15:76150000-76250000	9	14	14	15	13	6	14	11	11	12	16	19	7	12	0.374
16	33850000	33950000	chr16:33850000-33950000	9	14	13	18	14	2	14	11	12	13	16	20	2	12	0.374
17	45950000	46050000	chr17:45950000-46050000	3	12	19	19	17	3	14	3	9	18	20	16	2	12	0.374
18	35850000	35950000	chr18:35850000-35950000	15	15	7	11	15	13	14	16	9	12	10	20	11	12	0.374
19	5400000	5500000	chr19:5400000-5500000	14	18	7	13	15	8	14	12	12	13	12	17	10	12	0.374
19	56950000	57050000	chr19:56950000-57050000	14	13	3	14	15	1	14	14	12	3	12	19	2	12	0.374
11	117750000	117850000	chr11:117750000-117850000	15	16	13	15	18	10	15	18	11	12	14	21	11	13	0.371
1	133150000	133250000	chr1:133150000-133250000	15	17	11	18	16	6	16	20	13	10	15	18	4	14	0.369
7	63850000	63950000	chr7:63850000-63950000	11	17	14	18	18	9	16	15	16	12	14	20	9	14	0.369
10	79850000	79950000	chr10:79850000-79950000	16	16	13	19	16	11	16	14	13	13	18	20	9	14	0.369
8	121550000	121650000	chr8:121550000-121650000	17	18	16	18	16	6	16	20	14	19	14	14	3	14	0.369
8	124250000	124350000	chr8:124250000-124350000	21	15	17	18	14	2	16	23	14	14	15	20	3	14	0.369
11	98300000	98400000	chr11:98300000-98400000	20	22	8	16	15	5	16	22	12	12	16	16	2	14	0.369
11	98350000	98450000	chr11:98350000-98450000	15	17	10	19	17	4	16	16	11	11	18	18	3	14	0.369
15	85650000	85750000	chr15:85650000-85750000	12	19	23	12	24	4	16	14	14	21	14	26	2	14	0.369
15	86050000	86150000	chr15:86050000-86150000	16	22	11	17	17	4	16	16	20	13	11	22	8	14	0.369
15	97700000	97800000	chr15:97700000-97800000	17	20	6	15	19	6	16	19	13	11	16	23	7	14	0.369
17	87300000	87400000	chr17:87300000-87400000	19	17	10	17	15	4	16	18	15	10	14	15	4	14	0.369
18	35800000	35900000	chr18:35800000-35900000	18	16	13	15	16	10	16	21	14	15	14	25	8	14	0.369
3	89200000	89300000	chr3:89200000-89300000	17	18	16	22	19	9	18	16	17	14	22	22	9	16	0.364
1	3300000	3400000	chr1:3300000-3400000	9	1	0	0	2	1	1	16	0	0	0	1	0	0	0.301
1	3350000	3450000	chr1:3350000-3450000	9	0	2	0	3	1	2	18	0	2	0	2	0	1	0.301
1	4750000	4850000	chr1:4750000-4850000	3	3	7	2	6	4	4	3	3	10	2	8	2	3	0.301
1	6350000	6450000	chr1:6350000-6450000	3	2	3	3	3	5	3	4	1	2	3	4	2	2	0.301
1	6450000	6550000	chr1:6450000-6550000	3	1	1	0	0	2	1	2	0	1	0	0	1	0	0.301
1	6500000	6600000	chr1:6500000-6600000	1	1	1	0	0	1	1	1	0	1	0	0	0	0	0.301
1	6800000	6900000	chr1:6800000-6900000	3	1	1	0	1	1	1	5	1	0	0	0	1	0	0.301
1	8800000	8900000	chr1:8800000-8900000	1	3	1	1	0	0	1	1	3	6	0	0	0	0	0.301
1	9600000	9700000	chr1:9600000-9700000	8	6	4	4	8	1	5	8	4	4	5	7	1	4	0.301
1	9900000	10000000	chr1:9900000-10000000	4	3	8	3	7	2	4	4	2	9	2	10	2	3	0.301
1	10150000	10250000	chr1:10150000-10250000	5	4	1	3	4	1	4	6	3	3	2	6	1	3	0.301
1	10200000	10300000	chr1:10200000-10300000	3	4	1	4	6	2	4	4	3	1	3	7	2	3	0.301
1	11250000	11350000	chr1:11250000-11350000	1	2	0	2	1	0	1	1	3	0	0	0	0	0	0.301
1	12350000	12450000	chr1:12350000-12450000	1	1	0	1	1	0	1	1	1	0	0	0	0	0	0.301
1	12400000	12500000	chr1:12400000-12500000	1	2	0	2	1	0	1	1	1	0	1	0	0	0	0.301
1	12600000	12700000	chr1:12600000-12700000	4	2	0	2	0	0	1	4	1	0	0	1	0	0	0.301
1	12800000	12900000	chr1:12800000-12900000	5	5	1	4	2	3	4	5	3	1	3	3	3	3	0.301
1	13450000	13550000	chr1:13450000-13550000	1	1	3	2	1	3	2	1	1	4	1	2	1	1	0.301
1	13650000	13750000	chr1:13650000-13750000	4	1	9	2	6	2	3	3	1	10	2	7	2	2	0.301
1	20650000	20750000	chr1:20650000-20750000	2	0	3	0	3	0	1	3	0	1	0	5	0	0	0.301
1	20800000	20900000	chr1:20800000-20900000	9	2	3	9	4	3	4	8	2	3	9	3	2	3	0.301
1	20850000	20950000	chr1:20850000-20950000	13	5	6	8	4	2	6	12	5	5	11	4	4	5	0.301
1	21450000	21550000	chr1:21450000-21550000	12	1	1	0	1	0	1	9	0	1	0	2	0	0	0.301
1	21900000	22000000	chr1:21900000-22000000	5	1	0	1	2	2	2	5	1	0	1	1	1	1	0.301
1	21950000	22050000	chr1:21950000-22050000	3	1	0	1	2	2	2	2	1	0	1	1	1	1	0.301
1	22650000	22750000	chr1:22650000-22750000	13	1	0	3	0	1	1	16	0	0	0	2	0	0	0.301
1	22700000	22800000	chr1:22700000-22800000	9	1	0	4	0	1	1	14	0	0	0	0	0	0	0.301
1	22750000	22850000	chr1:22750000-22850000	5	1	1	3	1	2	2	8	1	1	1	1	0	1	0.301
1	23400000	23500000	chr1:23400000-23500000	4	2	3	1	0	0	2	3	1	4	1	0	0	1	0.301
1	23450000	23550000	chr1:23450000-23550000	2	2	2	0	0	0	1	2	1	3	0	0	0	0	0.301
1	25450000	25550000	chr1:25450000-25550000	9	1	1	0	0	1	1	11	1	1	0	0	0	0	0.301
1	30650000	30750000	chr1:30650000-30750000	6	0	1	5	1	0	1	9	0	0	4	1	0	0	0.301
1	34250000	34350000	chr1:34250000-34350000	8	9	3	9	3	0	6	9	10	3	7	2	0	5	0.301
1	34550000	34650000	chr1:34550000-34650000	5	3	1	1	3	3	3	7	2	3	2	4	1	2	0.301
1	35450000	35550000	chr1:35450000-35550000	6	0	0	1	2	1	1	6	0	0	0	4	0	0	0.301
1	35500000	35600000	chr1:35500000-35600000	6	0	0	0	3	2	1	8	0	0	0	4	0	0	0.301
1	35800000	35900000	chr1:35800000-35900000	11	4	4	6	7	4	5	11	3	3	6	11	3	4	0.301
1	38650000	38750000	chr1:38650000-38750000	3	3	0	3	0	4	3	3	1	0	2	0	3	2	0.301
1	38700000	38800000	chr1:38700000-38800000	6	2	0	2	1	3	2	10	4	1	1	1	0	1	0.301
1	38750000	38850000	chr1:38750000-38850000	10	2	0	2	1	2	2	13	4	1	1	1	0	1	0.301
1	39400000	39500000	chr1:39400000-39500000	9	6	11	12	5	2	8	8	5	11	12	6	3	7	0.301
1	39800000	39900000	chr1:39800000-39900000	5	9	2	2	0	4	3	8	7	2	1	1	3	2	0.301
1	40000000	40100000	chr1:40000000-40100000	10	7	2	3	3	8	5	12	5	2	2	7	1	4	0.301
1	41300000	41400000	chr1:41300000-41400000	1	1	0	1	2	0	1	1	0	1	0	2	0	0	0.301
1	41400000	41500000	chr1:41400000-41500000	1	1	0	1	2	0	1	2	0	0	0	2	0	0	0.301
1	42600000	42700000	chr1:42600000-42700000	7	4	1	1	6	0	2	7	1	1	1	10	0	1	0.301
1	42950000	43050000	chr1:42950000-43050000	7	1	2	2	1	1	2	9	0	1	1	1	2	1	0.301
1	43300000	43400000	chr1:43300000-43400000	5	5	3	5	2	3	4	7	4	3	2	3	3	3	0.301
1	43350000	43450000	chr1:43350000-43450000	6	6	2	5	4	5	5	6	3	2	2	5	4	4	0.301
1	43650000	43750000	chr1:43650000-43750000	5	3	0	3	3	1	3	5	3	0	1	4	2	2	0.301
1	43700000	43800000	chr1:43700000-43800000	8	1	0	6	1	2	2	8	0	0	3	2	0	1	0.301
1	44500000	44600000	chr1:44500000-44600000	2	1	0	2	2	0	2	2	1	1	1	2	1	1	0.301
1	44550000	44650000	chr1:44550000-44650000	2	1	0	2	2	0	2	2	1	1	1	2	1	1	0.301
1	51250000	51350000	chr1:51250000-51350000	6	7	3	8	5	0	6	5	6	5	10	5	2	5	0.301
1	51950000	52050000	chr1:51950000-52050000	5	4	1	8	0	5	4	6	1	1	10	1	5	3	0.301
1	52600000	52700000	chr1:52600000-52700000	7	4	2	9	3	3	4	11	3	2	8	3	3	3	0.301
1	52850000	52950000	chr1:52850000-52950000	1	2	1	0	0	1	1	3	0	1	0	1	0	0	0.301
1	52950000	53050000	chr1:52950000-53050000	7	3	3	1	3	0	3	8	4	3	1	2	2	2	0.301
1	53900000	54000000	chr1:53900000-54000000	9	4	0	8	2	4	4	8	3	2	8	3	0	3	0.301
1	54000000	54100000	chr1:54000000-54100000	15	4	0	2	0	1	2	16	3	1	1	1	0	1	0.301
1	54050000	54150000	chr1:54050000-54150000	14	2	0	0	0	2	1	15	3	0	0	0	0	0	0.301
1	54550000	54650000	chr1:54550000-54650000	6	4	2	4	4	2	4	10	2	2	4	4	2	3	0.301
1	55000000	55100000	chr1:55000000-55100000	3	9	6	6	3	5	6	4	5	10	6	5	4	5	0.301
1	55100000	55200000	chr1:55100000-55200000	5	2	5	5	6	1	5	5	4	6	3	6	1	4	0.301
1	55450000	55550000	chr1:55450000-55550000	8	3	2	3	4	0	3	8	1	2	2	5	0	2	0.301
1	55600000	55700000	chr1:55600000-55700000	5	4	0	2	5	1	3	5	2	1	2	10	1	2	0.301
1	55850000	55950000	chr1:55850000-55950000	7	2	1	0	2	1	2	8	0	1	1	2	0	1	0.301
1	56800000	56900000	chr1:56800000-56900000	4	0	0	2	5	0	1	7	0	0	1	6	0	0	0.301
1	56850000	56950000	chr1:56850000-56950000	8	0	0	2	2	0	1	11	0	0	1	2	0	0	0.301
1	56950000	57050000	chr1:56950000-57050000	7	1	4	2	4	0	3	8	1	3	2	4	2	2	0.301
1	58250000	58350000	chr1:58250000-58350000	6	3	2	2	3	3	3	6	3	2	2	3	2	2	0.301
1	58900000	59000000	chr1:58900000-59000000	7	9	7	6	7	4	7	9	4	6	5	9	6	6	0.301
1	60000000	60100000	chr1:60000000-60100000	6	5	2	6	2	2	4	7	4	1	4	2	2	3	0.301
1	60050000	60150000	chr1:60050000-60150000	1	3	2	3	1	1	2	1	1	2	2	1	1	1	0.301
1	60300000	60400000	chr1:60300000-60400000	5	1	1	1	2	2	2	4	1	1	1	3	1	1	0.301
1	62550000	62650000	chr1:62550000-62650000	5	1	1	5	0	1	1	6	1	0	5	0	0	0	0.301
1	64200000	64300000	chr1:64200000-64300000	6	3	0	2	1	1	2	9	3	0	1	1	0	1	0.301
1	64400000	64500000	chr1:64400000-64500000	4	1	0	2	1	2	2	6	1	0	1	1	2	1	0.301
1	64750000	64850000	chr1:64750000-64850000	2	5	6	12	5	2	5	4	3	7	10	5	0	4	0.301
1	65300000	65400000	chr1:65300000-65400000	5	0	3	1	1	0	1	5	0	5	1	0	0	0	0.301
1	66050000	66150000	chr1:66050000-66150000	4	0	1	2	2	0	2	5	0	2	0	4	0	1	0.301
1	66450000	66550000	chr1:66450000-66550000	5	2	2	1	1	0	2	6	1	1	1	2	0	1	0.301
1	69150000	69250000	chr1:69150000-69250000	1	0	0	1	1	1	1	1	0	0	2	2	0	0	0.301
1	71700000	71800000	chr1:71700000-71800000	4	1	2	4	0	1	2	4	0	5	2	0	0	1	0.301
1	71950000	72050000	chr1:71950000-72050000	5	1	6	3	3	0	3	5	1	8	2	3	0	2	0.301
1	72800000	72900000	chr1:72800000-72900000	7	9	10	7	8	1	8	6	7	7	8	7	1	7	0.301
1	74050000	74150000	chr1:74050000-74150000	9	21	14	16	16	4	15	10	22	13	14	27	2	14	0.301
1	75300000	75400000	chr1:75300000-75400000	13	14	6	11	7	2	9	14	13	5	9	7	2	8	0.301
1	75600000	75700000	chr1:75600000-75700000	7	3	4	5	0	0	4	9	3	3	5	3	0	3	0.301
1	77250000	77350000	chr1:77250000-77350000	3	3	1	0	3	0	2	3	1	1	0	3	0	1	0.301
1	78100000	78200000	chr1:78100000-78200000	0	1	2	1	1	0	1	0	0	4	1	3	0	0	0.301
1	78150000	78250000	chr1:78150000-78250000	4	3	1	3	3	0	3	5	0	2	3	3	0	2	0.301
1	78400000	78500000	chr1:78400000-78500000	4	8	5	6	10	3	6	7	4	6	4	10	4	5	0.301
1	78450000	78550000	chr1:78450000-78550000	5	5	4	6	9	2	5	9	2	4	4	10	3	4	0.301
1	79800000	79900000	chr1:79800000-79900000	7	4	2	6	3	2	4	8	4	3	3	3	3	3	0.301
1	80000000	80100000	chr1:80000000-80100000	5	2	0	1	1	0	1	7	4	0	0	1	0	0	0.301
1	80550000	80650000	chr1:80550000-80650000	9	2	0	2	0	2	2	12	1	0	1	0	1	1	0.301
1	80600000	80700000	chr1:80600000-80700000	8	3	0	3	0	4	3	12	2	0	2	0	3	2	0.301
1	81500000	81600000	chr1:81500000-81600000	3	1	1	1	3	0	1	4	1	0	0	5	0	0	0.301
1	84200000	84300000	chr1:84200000-84300000	7	7	11	5	4	0	6	7	6	12	3	4	0	5	0.301
1	85900000	86000000	chr1:85900000-86000000	11	5	4	6	2	6	6	15	3	5	6	2	5	5	0.301
1	86300000	86400000	chr1:86300000-86400000	9	10	5	9	10	5	9	11	7	4	8	12	7	8	0.301
1	86450000	86550000	chr1:86450000-86550000	13	13	13	15	12	6	13	12	12	13	14	17	8	12	0.301
1	87200000	87300000	chr1:87200000-87300000	8	9	7	4	13	3	8	10	8	6	4	14	2	7	0.301
1	88150000	88250000	chr1:88150000-88250000	1	1	9	5	5	1	3	1	1	14	4	5	0	2	0.301
1	89250000	89350000	chr1:89250000-89350000	5	3	3	12	4	0	4	9	2	2	7	4	0	3	0.301
1	90100000	90200000	chr1:90100000-90200000	5	2	1	5	5	3	4	5	2	1	4	5	2	3	0.301
1	90700000	90800000	chr1:90700000-90800000	11	11	0	10	1	1	6	9	10	0	8	2	0	5	0.301
1	91050000	91150000	chr1:91050000-91150000	10	10	9	12	7	4	10	8	9	9	11	11	3	9	0.301
1	91650000	91750000	chr1:91650000-91750000	5	0	1	2	1	1	1	5	0	0	0	2	1	0	0.301
1	92700000	92800000	chr1:92700000-92800000	13	15	4	6	3	2	5	18	16	4	4	4	1	4	0.301
1	92750000	92850000	chr1:92750000-92850000	8	8	4	6	4	3	5	11	9	3	4	5	3	4	0.301
1	92800000	92900000	chr1:92800000-92900000	10	8	4	2	4	2	4	10	11	2	3	3	2	3	0.301
1	97750000	97850000	chr1:97750000-97850000	8	7	1	4	2	1	3	8	5	2	3	2	1	2	0.301
1	106450000	106550000	chr1:106450000-106550000	2	6	2	4	3	5	4	3	5	3	2	4	3	3	0.301
1	106550000	106650000	chr1:106550000-106650000	6	5	1	7	7	9	6	9	4	1	4	6	10	5	0.301
1	106800000	106900000	chr1:106800000-106900000	2	0	0	1	2	2	2	3	0	1	0	3	1	1	0.301
1	106850000	106950000	chr1:106850000-106950000	3	0	0	2	2	1	2	3	0	0	0	4	2	1	0.301
1	107300000	107400000	chr1:107300000-107400000	1	1	1	0	0	1	1	1	0	0	0	0	1	0	0.301
1	107350000	107450000	chr1:107350000-107450000	1	2	1	1	0	3	1	1	0	0	0	0	3	0	0.301
1	112700000	112800000	chr1:112700000-112800000	1	1	0	0	1	1	1	1	0	0	0	1	1	0	0.301
1	120050000	120150000	chr1:120050000-120150000	13	8	14	14	13	5	13	11	7	15	14	19	4	12	0.301
1	120350000	120450000	chr1:120350000-120450000	3	1	1	2	1	3	2	3	1	1	1	0	1	1	0.301
1	120900000	121000000	chr1:120900000-121000000	1	3	0	1	0	1	1	1	1	0	0	0	1	0	0.301
1	120950000	121050000	chr1:120950000-121050000	3	3	0	2	0	0	1	3	0	0	0	0	0	0	0.301
1	121000000	121100000	chr1:121000000-121100000	5	2	1	2	1	0	2	5	2	0	1	1	1	1	0.301
1	121050000	121150000	chr1:121050000-121150000	2	1	2	2	1	1	2	4	2	0	1	1	1	1	0.301
1	121100000	121200000	chr1:121100000-121200000	1	1	2	1	0	1	1	2	0	0	0	1	0	0	0.301
1	121150000	121250000	chr1:121150000-121250000	2	1	2	0	0	1	1	2	0	1	0	1	0	0	0.301
1	121300000	121400000	chr1:121300000-121400000	3	2	7	6	1	3	3	3	1	11	6	2	2	2	0.301
1	123250000	123350000	chr1:123250000-123350000	1	0	2	0	1	1	1	1	0	0	0	2	2	0	0.301
1	123300000	123400000	chr1:123300000-123400000	2	0	2	0	1	1	1	1	0	0	0	2	1	0	0.301
1	125700000	125800000	chr1:125700000-125800000	6	2	6	3	4	2	4	3	2	5	3	8	1	3	0.301
1	126150000	126250000	chr1:126150000-126250000	7	2	0	6	0	0	1	5	1	0	5	0	0	0	0.301
1	126450000	126550000	chr1:126450000-126550000	6	6	0	9	5	1	6	6	5	0	8	5	1	5	0.301
1	126500000	126600000	chr1:126500000-126600000	1	6	1	9	6	1	4	2	4	1	5	7	1	3	0.301
1	127350000	127450000	chr1:127350000-127450000	11	7	5	8	7	0	7	19	6	5	6	13	2	6	0.301
1	127400000	127500000	chr1:127400000-127500000	14	8	5	8	7	3	8	23	8	4	6	11	3	7	0.301
1	127450000	127550000	chr1:127450000-127550000	11	6	3	6	4	6	6	18	5	3	5	5	3	5	0.301
1	128400000	128500000	chr1:128400000-128500000	4	5	1	4	3	2	4	8	3	2	3	3	3	3	0.301
1	130800000	130900000	chr1:130800000-130900000	6	2	10	11	10	6	8	5	0	12	9	14	5	7	0.301
1	131550000	131650000	chr1:131550000-131650000	6	4	7	4	1	2	4	8	3	8	3	2	3	3	0.301
1	131600000	131700000	chr1:131600000-131700000	6	6	7	5	1	2	6	5	5	7	4	2	6	5	0.301
1	131650000	131750000	chr1:131650000-131750000	9	11	4	11	5	2	7	7	8	6	9	6	4	6	0.301
1	132600000	132700000	chr1:132600000-132700000	14	4	3	2	4	1	4	16	4	2	2	7	0	3	0.301
1	133800000	133900000	chr1:133800000-133900000	15	6	5	10	8	3	7	16	6	7	6	9	3	6	0.301
1	135100000	135200000	chr1:135100000-135200000	17	11	9	12	12	4	12	17	11	10	11	13	7	11	0.301
1	135350000	135450000	chr1:135350000-135450000	11	9	3	6	4	1	5	15	7	3	5	4	1	4	0.301
1	137500000	137600000	chr1:137500000-137600000	3	2	1	6	0	0	2	5	1	1	4	1	0	1	0.301
1	137650000	137750000	chr1:137650000-137750000	4	2	0	3	0	1	2	5	3	0	1	1	0	1	0.301
1	137700000	137800000	chr1:137700000-137800000	4	0	1	2	0	1	1	4	0	1	1	0	0	0	0.301
1	138150000	138250000	chr1:138150000-138250000	3	3	2	6	2	8	3	2	1	1	3	3	6	2	0.301
1	138200000	138300000	chr1:138200000-138300000	4	3	1	5	4	8	4	4	0	1	2	7	7	3	0.301
1	139350000	139450000	chr1:139350000-139450000	2	1	1	1	5	2	2	2	1	1	1	5	1	1	0.301
1	144100000	144200000	chr1:144100000-144200000	8	3	0	0	3	4	3	10	2	0	0	4	3	2	0.301
1	149700000	149800000	chr1:149700000-149800000	3	0	1	0	1	1	1	4	0	1	0	0	1	0	0.301
1	149800000	149900000	chr1:149800000-149900000	8	4	0	4	3	0	4	10	3	0	5	3	2	3	0.301
1	150700000	150800000	chr1:150700000-150800000	2	4	0	4	0	0	1	0	4	0	1	1	0	0	0.301
1	150750000	150850000	chr1:150750000-150850000	2	3	0	5	0	0	1	0	2	0	2	0	0	0	0.301
1	151250000	151350000	chr1:151250000-151350000	7	9	10	11	10	8	10	7	10	13	8	18	6	9	0.301
1	151550000	151650000	chr1:151550000-151650000	8	7	5	10	9	1	8	8	5	6	10	8	2	7	0.301
1	151850000	151950000	chr1:151850000-151950000	7	7	1	5	1	3	4	8	4	1	5	2	1	3	0.301
1	152100000	152200000	chr1:152100000-152200000	2	5	0	1	0	1	1	6	5	1	0	0	0	0	0.301
1	152150000	152250000	chr1:152150000-152250000	4	5	1	1	0	1	1	9	6	1	0	0	0	0	0.301
1	152250000	152350000	chr1:152250000-152350000	3	4	3	1	3	3	3	6	4	2	1	2	1	2	0.301
1	153850000	153950000	chr1:153850000-153950000	8	9	5	7	3	2	6	9	7	6	4	3	3	5	0.301
1	153900000	154000000	chr1:153900000-154000000	12	10	8	10	3	1	9	15	9	10	8	4	2	8	0.301
1	154000000	154100000	chr1:154000000-154100000	7	8	5	7	7	3	7	6	11	3	8	6	3	6	0.301
1	154700000	154800000	chr1:154700000-154800000	15	1	3	2	4	3	3	14	2	3	1	6	1	2	0.301
1	154800000	154900000	chr1:154800000-154900000	10	1	1	0	2	4	2	15	0	0	0	2	3	1	0.301
1	155000000	155100000	chr1:155000000-155100000	19	16	8	17	14	12	15	21	14	9	14	14	11	14	0.301
1	155150000	155250000	chr1:155150000-155250000	15	13	10	13	15	4	13	17	11	10	12	18	4	12	0.301
1	156150000	156250000	chr1:156150000-156250000	10	5	4	1	7	2	4	11	1	3	1	7	3	3	0.301
1	156250000	156350000	chr1:156250000-156350000	2	0	0	2	3	0	1	5	0	0	1	3	0	0	0.301
1	156350000	156450000	chr1:156350000-156450000	5	1	2	5	3	3	3	5	1	2	4	3	2	2	0.301
1	156550000	156650000	chr1:156550000-156650000	12	7	7	8	5	5	7	14	5	7	5	10	2	6	0.301
1	157100000	157200000	chr1:157100000-157200000	12	6	1	4	0	3	4	14	6	3	3	1	1	3	0.301
1	157500000	157600000	chr1:157500000-157600000	11	5	7	5	3	4	5	11	3	14	4	4	2	4	0.301
1	159300000	159400000	chr1:159300000-159400000	5	4	1	1	2	2	2	7	3	0	1	1	0	1	0.301
1	159350000	159450000	chr1:159350000-159450000	10	5	1	1	2	2	2	11	4	0	1	1	1	1	0.301
1	159500000	159600000	chr1:159500000-159600000	17	2	0	1	0	1	1	20	2	0	0	0	0	0	0.301
1	159700000	159800000	chr1:159700000-159800000	14	1	1	0	1	1	1	19	0	0	0	2	1	0	0.301
1	161100000	161200000	chr1:161100000-161200000	6	3	3	4	8	7	5	7	2	4	4	10	5	4	0.301
1	161750000	161850000	chr1:161750000-161850000	2	1	2	1	1	5	2	2	0	1	1	1	5	1	0.301
1	161800000	161900000	chr1:161800000-161900000	2	1	2	1	1	4	2	2	1	1	1	1	4	1	0.301
1	161950000	162050000	chr1:161950000-162050000	4	8	8	8	8	4	8	6	7	8	7	8	3	7	0.301
1	162050000	162150000	chr1:162050000-162150000	8	1	0	6	6	1	4	9	2	0	4	6	0	3	0.301
1	162500000	162600000	chr1:162500000-162600000	6	3	3	6	4	6	5	8	4	4	7	3	4	4	0.301
1	163250000	163350000	chr1:163250000-163350000	6	11	4	3	1	1	4	9	8	4	2	2	1	3	0.301
1	164050000	164150000	chr1:164050000-164150000	3	5	1	3	1	5	3	3	1	1	3	2	8	2	0.301
1	164650000	164750000	chr1:164650000-164750000	7	1	5	7	5	0	5	6	1	4	4	7	0	4	0.301
1	164750000	164850000	chr1:164750000-164850000	13	6	1	5	6	3	6	13	8	2	3	7	2	5	0.301
1	164850000	164950000	chr1:164850000-164950000	7	5	2	3	7	5	5	5	5	4	2	10	2	4	0.301
1	164900000	165000000	chr1:164900000-165000000	8	5	2	2	3	6	4	8	2	2	1	4	4	3	0.301
1	165050000	165150000	chr1:165050000-165150000	11	6	2	2	3	4	4	11	6	2	3	3	2	3	0.301
1	165450000	165550000	chr1:165450000-165550000	2	6	8	4	9	2	5	4	4	11	5	12	1	4	0.301
1	166100000	166200000	chr1:166100000-166200000	8	9	2	4	3	4	4	6	6	2	3	3	2	3	0.301
1	166150000	166250000	chr1:166150000-166250000	8	4	2	3	4	3	4	7	3	3	3	6	1	3	0.301
1	166250000	166350000	chr1:166250000-166350000	23	3	7	2	8	4	6	25	1	7	3	7	2	5	0.301
1	166700000	166800000	chr1:166700000-166800000	8	1	1	1	0	1	1	7	0	0	0	1	0	0	0.301
1	167450000	167550000	chr1:167450000-167550000	6	4	1	1	2	0	2	4	3	0	0	2	0	1	0.301
1	167500000	167600000	chr1:167500000-167600000	6	4	2	2	1	0	2	7	3	1	1	1	1	1	0.301
1	167550000	167650000	chr1:167550000-167650000	8	7	6	2	4	2	5	8	6	4	3	4	1	4	0.301
1	167600000	167700000	chr1:167600000-167700000	5	8	6	0	5	2	5	4	9	4	2	6	1	4	0.301
1	167800000	167900000	chr1:167800000-167900000	5	1	1	0	1	0	1	4	1	1	0	0	0	0	0.301
1	169200000	169300000	chr1:169200000-169300000	3	1	0	1	2	0	1	3	0	1	0	5	0	0	0.301
1	170100000	170200000	chr1:170100000-170200000	7	7	4	10	10	5	7	9	6	6	7	13	5	6	0.301
1	170350000	170450000	chr1:170350000-170450000	16	3	6	8	13	0	7	24	5	5	8	16	1	6	0.301
1	170400000	170500000	chr1:170400000-170500000	14	4	11	11	16	0	11	19	3	10	9	21	2	10	0.301
1	171600000	171700000	chr1:171600000-171700000	8	6	0	3	0	10	4	7	3	0	3	0	6	3	0.301
1	171950000	172050000	chr1:171950000-172050000	10	6	3	8	3	4	5	10	3	3	4	4	6	4	0.301
1	172000000	172100000	chr1:172000000-172100000	12	9	5	7	7	3	7	13	6	6	5	7	4	6	0.301
1	173250000	173350000	chr1:173250000-173350000	4	2	1	0	1	2	2	5	0	1	0	1	2	1	0.301
1	173400000	173500000	chr1:173400000-173500000	3	3	2	3	2	8	3	3	1	2	2	1	9	2	0.301
1	173450000	173550000	chr1:173450000-173550000	3	2	1	1	2	4	2	2	1	1	0	1	4	1	0.301
1	173600000	173700000	chr1:173600000-173700000	1	1	1	2	0	3	1	1	2	0	0	0	4	0	0.301
1	174000000	174100000	chr1:174000000-174100000	0	2	0	2	0	2	1	0	2	0	1	0	1	0	0.301
1	174500000	174600000	chr1:174500000-174600000	9	0	4	0	0	2	1	10	0	7	0	1	0	0	0.301
1	174850000	174950000	chr1:174850000-174950000	4	0	7	5	2	1	3	4	0	8	5	1	0	2	0.301
1	174900000	175000000	chr1:174900000-175000000	4	0	8	5	2	0	3	4	0	8	5	1	0	2	0.301
1	174950000	175050000	chr1:174950000-175050000	4	0	4	1	2	0	2	6	0	3	0	2	0	1	0.301
1	175000000	175100000	chr1:175000000-175100000	6	0	2	1	3	0	2	11	0	2	0	4	0	1	0.301
1	175950000	176050000	chr1:175950000-176050000	1	0	1	2	2	3	2	1	0	1	2	1	0	1	0.301
1	176600000	176700000	chr1:176600000-176700000	6	2	0	0	0	2	1	6	3	0	0	0	1	0	0.301
1	176650000	176750000	chr1:176650000-176750000	4	3	1	0	0	4	2	4	3	1	0	1	1	1	0.301
1	176700000	176800000	chr1:176700000-176800000	3	3	1	2	0	3	2	6	1	1	2	1	1	1	0.301
1	176750000	176850000	chr1:176750000-176850000	10	8	4	10	2	4	6	12	6	4	10	3	4	5	0.301
1	177000000	177100000	chr1:177000000-177100000	9	3	3	2	2	3	3	15	1	3	3	1	2	2	0.301
1	177050000	177150000	chr1:177050000-177150000	8	0	0	0	2	3	1	8	0	0	0	1	3	0	0.301
1	177550000	177650000	chr1:177550000-177650000	7	5	3	6	7	3	6	13	4	3	6	7	3	5	0.301
1	178450000	178550000	chr1:178450000-178550000	5	7	5	5	4	5	5	6	5	5	4	4	3	4	0.301
1	178800000	178900000	chr1:178800000-178900000	7	2	1	0	0	1	1	11	2	0	0	0	1	0	0.301
1	179000000	179100000	chr1:179000000-179100000	7	5	1	4	2	0	3	10	3	1	2	3	0	2	0.301
1	180500000	180600000	chr1:180500000-180600000	17	6	2	7	3	6	6	15	4	2	6	3	6	5	0.301
1	180600000	180700000	chr1:180600000-180700000	4	4	2	3	3	2	3	3	5	2	2	4	2	2	0.301
1	181200000	181300000	chr1:181200000-181300000	9	9	6	6	5	9	8	10	8	6	6	11	5	7	0.301
1	181300000	181400000	chr1:181300000-181400000	15	2	3	3	3	1	3	14	2	2	3	3	1	2	0.301
1	181550000	181650000	chr1:181550000-181650000	7	2	2	2	0	0	2	6	1	1	2	1	0	1	0.301
1	182000000	182100000	chr1:182000000-182100000	8	7	1	8	4	1	6	12	4	1	9	6	1	5	0.301
1	183550000	183650000	chr1:183550000-183650000	4	0	0	2	0	2	1	3	0	1	0	0	0	0	0.301
1	184400000	184500000	chr1:184400000-184500000	4	6	2	10	0	6	5	4	8	1	10	2	4	4	0.301
1	185400000	185500000	chr1:185400000-185500000	8	1	6	0	0	1	1	8	0	8	0	1	0	0	0.301
1	186150000	186250000	chr1:186150000-186250000	4	4	1	4	2	0	3	6	2	2	2	1	0	2	0.301
1	187400000	187500000	chr1:187400000-187500000	3	2	3	2	3	5	3	2	1	2	1	4	4	2	0.301
1	187500000	187600000	chr1:187500000-187600000	0	1	2	0	5	5	2	0	1	4	0	8	1	1	0.301
1	187550000	187650000	chr1:187550000-187650000	1	4	4	1	8	4	4	2	4	5	0	8	0	3	0.301
1	187800000	187900000	chr1:187800000-187900000	5	5	3	2	6	1	4	4	4	2	1	11	0	3	0.301
1	189350000	189450000	chr1:189350000-189450000	3	2	0	7	1	1	2	7	0	0	4	1	1	1	0.301
1	189700000	189800000	chr1:189700000-189800000	8	8	1	16	11	3	8	9	5	1	15	13	4	7	0.301
1	189750000	189850000	chr1:189750000-189850000	9	8	0	11	7	3	8	9	5	1	14	10	5	7	0.301
1	190300000	190400000	chr1:190300000-190400000	1	2	1	0	5	0	1	5	1	0	0	10	0	0	0.301
1	190400000	190500000	chr1:190400000-190500000	1	4	0	1	2	3	2	5	1	0	1	2	0	1	0.301
1	191050000	191150000	chr1:191050000-191150000	12	7	5	9	6	8	8	11	9	3	8	6	5	7	0.301
1	191650000	191750000	chr1:191650000-191750000	8	3	8	7	7	3	7	8	3	10	4	9	3	6	0.301
1	191700000	191800000	chr1:191700000-191800000	11	7	7	9	5	5	7	12	6	12	6	7	4	6	0.301
1	191800000	191900000	chr1:191800000-191900000	9	9	10	9	17	5	9	9	8	10	8	17	8	8	0.301
1	191950000	192050000	chr1:191950000-192050000	6	6	4	4	6	2	5	8	3	4	4	6	3	4	0.301
1	192300000	192400000	chr1:192300000-192400000	15	0	1	0	2	5	2	18	0	1	0	2	1	1	0.301
1	192350000	192450000	chr1:192350000-192450000	14	0	3	2	7	3	3	15	0	3	2	9	1	2	0.301
1	192400000	192500000	chr1:192400000-192500000	16	0	2	5	7	3	4	20	0	2	4	9	1	3	0.301
1	192900000	193000000	chr1:192900000-193000000	10	1	1	0	0	1	1	9	0	1	1	0	0	0	0.301
1	193850000	193950000	chr1:193850000-193950000	6	0	2	2	1	1	2	9	0	2	1	1	0	1	0.301
1	194400000	194500000	chr1:194400000-194500000	2	0	2	1	3	0	2	2	0	5	0	5	0	1	0.301
1	194650000	194750000	chr1:194650000-194750000	12	12	4	11	8	3	10	19	11	6	10	8	2	9	0.301
1	194850000	194950000	chr1:194850000-194950000	8	9	1	6	1	4	5	8	10	1	4	3	4	4	0.301
2	3550000	3650000	chr2:3550000-3650000	0	0	3	1	2	2	2	2	0	6	0	2	0	1	0.301
2	4000000	4100000	chr2:4000000-4100000	10	0	1	0	1	1	1	10	0	0	0	3	1	0	0.301
2	4050000	4150000	chr2:4050000-4150000	14	1	1	1	1	1	1	13	1	0	0	3	0	0	0.301
2	4100000	4200000	chr2:4100000-4200000	9	4	2	4	1	1	3	12	4	1	3	0	0	2	0.301
2	4200000	4300000	chr2:4200000-4300000	11	5	1	5	0	0	3	14	5	0	3	1	1	2	0.301
2	5050000	5150000	chr2:5050000-5150000	11	4	4	2	2	4	4	12	3	5	2	3	2	3	0.301
2	5450000	5550000	chr2:5450000-5550000	12	3	3	3	1	2	3	14	5	3	2	1	1	2	0.301
2	6650000	6750000	chr2:6650000-6750000	16	7	3	6	3	4	5	22	5	3	4	3	5	4	0.301
2	6950000	7050000	chr2:6950000-7050000	12	2	0	2	0	0	1	15	2	1	0	0	0	0	0.301
2	9600000	9700000	chr2:9600000-9700000	2	2	0	2	2	1	2	4	2	0	1	1	1	1	0.301
2	9850000	9950000	chr2:9850000-9950000	1	4	4	2	8	4	4	3	3	5	3	9	3	3	0.301
2	10850000	10950000	chr2:10850000-10950000	2	1	1	1	0	0	1	2	0	0	1	2	0	0	0.301
2	12900000	13000000	chr2:12900000-13000000	2	1	4	1	2	1	2	1	1	7	1	6	1	1	0.301
2	13050000	13150000	chr2:13050000-13150000	8	0	0	0	2	3	1	9	0	0	0	2	0	0	0.301
2	13950000	14050000	chr2:13950000-14050000	1	1	1	3	3	2	2	1	1	1	3	3	0	1	0.301
2	14400000	14500000	chr2:14400000-14500000	1	1	0	0	1	1	1	1	1	0	0	1	0	0	0.301
2	14450000	14550000	chr2:14450000-14550000	4	1	0	1	1	0	1	4	1	0	0	1	0	0	0.301
2	14550000	14650000	chr2:14550000-14650000	6	4	1	5	1	3	4	6	4	3	3	2	3	3	0.301
2	14950000	15050000	chr2:14950000-15050000	8	5	1	5	1	3	4	9	6	1	4	2	1	3	0.301
2	16100000	16200000	chr2:16100000-16200000	2	1	0	2	1	1	1	2	0	0	1	1	0	0	0.301
2	16150000	16250000	chr2:16150000-16250000	3	1	0	2	1	0	1	3	1	0	0	1	0	0	0.301
2	16600000	16700000	chr2:16600000-16700000	2	0	0	2	2	0	1	3	0	0	1	2	0	0	0.301
2	17500000	17600000	chr2:17500000-17600000	5	1	2	7	0	1	2	8	1	1	6	0	1	1	0.301
2	18250000	18350000	chr2:18250000-18350000	3	1	1	0	1	1	1	1	0	1	0	1	0	0	0.301
2	18650000	18750000	chr2:18650000-18750000	4	5	5	5	3	7	5	4	5	4	5	4	5	4	0.301
2	22750000	22850000	chr2:22750000-22850000	6	6	1	5	0	5	5	6	2	1	5	2	5	4	0.301
2	24100000	24200000	chr2:24100000-24200000	2	0	2	1	2	1	2	2	0	3	0	3	0	1	0.301
2	24150000	24250000	chr2:24150000-24250000	3	0	2	1	1	1	1	3	0	3	0	1	0	0	0.301
2	24300000	24400000	chr2:24300000-24400000	2	4	7	5	2	4	4	2	2	7	5	1	4	3	0.301
2	24400000	24500000	chr2:24400000-24500000	2	3	8	7	15	2	5	2	3	8	4	18	0	4	0.301
2	24500000	24600000	chr2:24500000-24600000	3	3	3	2	4	0	3	4	2	0	2	4	0	2	0.301
2	24600000	24700000	chr2:24600000-24700000	12	2	1	4	0	1	2	16	1	1	4	0	0	1	0.301
2	28050000	28150000	chr2:28050000-28150000	10	1	2	5	0	0	2	12	1	1	3	1	0	1	0.301
2	28100000	28200000	chr2:28100000-28200000	13	2	2	3	0	0	2	14	1	1	1	0	0	1	0.301
2	28150000	28250000	chr2:28150000-28250000	14	3	1	3	3	0	3	18	2	1	3	3	0	2	0.301
2	30450000	30550000	chr2:30450000-30550000	13	12	7	8	10	6	9	12	9	8	7	12	6	8	0.301
2	30600000	30700000	chr2:30600000-30700000	16	16	9	16	13	3	14	18	12	12	14	18	4	13	0.301
2	30650000	30750000	chr2:30650000-30750000	17	20	11	12	14	3	13	18	13	12	12	22	5	12	0.301
2	30700000	30800000	chr2:30700000-30800000	17	16	12	14	16	2	15	17	13	13	16	24	6	14	0.301
2	30800000	30900000	chr2:30800000-30900000	9	7	3	9	8	2	8	14	7	5	7	7	2	7	0.301
2	31200000	31300000	chr2:31200000-31300000	16	11	4	7	11	4	9	22	9	5	7	13	3	8	0.301
2	31350000	31450000	chr2:31350000-31450000	7	4	2	6	6	0	5	10	5	3	4	6	0	4	0.301
2	31700000	31800000	chr2:31700000-31800000	15	14	10	16	12	5	13	19	11	13	16	12	3	12	0.301
2	33050000	33150000	chr2:33050000-33150000	12	5	2	5	1	1	4	16	4	2	6	1	2	3	0.301
2	33700000	33800000	chr2:33700000-33800000	12	6	3	10	8	2	7	13	5	4	6	12	2	6	0.301
2	34550000	34650000	chr2:34550000-34650000	7	6	4	6	7	3	6	9	5	3	5	11	2	5	0.301
2	34800000	34900000	chr2:34800000-34900000	7	5	8	13	9	3	8	6	6	8	11	13	3	7	0.301
2	37600000	37700000	chr2:37600000-37700000	3	0	5	1	2	0	2	4	0	7	0	2	0	1	0.301
2	37700000	37800000	chr2:37700000-37800000	15	7	4	9	10	6	8	19	7	6	7	16	6	7	0.301
2	37900000	38000000	chr2:37900000-38000000	12	0	2	4	6	3	4	12	0	4	2	10	2	3	0.301
2	37950000	38050000	chr2:37950000-38050000	10	1	0	3	8	3	3	7	0	1	2	13	1	2	0.301
2	43650000	43750000	chr2:43650000-43750000	3	4	2	3	1	4	3	5	2	3	1	2	5	2	0.301
2	48550000	48650000	chr2:48550000-48650000	4	0	1	2	3	0	2	8	0	1	1	4	0	1	0.301
2	49350000	49450000	chr2:49350000-49450000	4	5	2	6	5	3	4	6	3	2	3	5	2	3	0.301
2	49550000	49650000	chr2:49550000-49650000	14	2	3	3	3	4	3	18	2	2	2	4	1	2	0.301
2	50250000	50350000	chr2:50250000-50350000	3	3	7	1	6	2	3	4	1	10	1	7	1	2	0.301
2	50300000	50400000	chr2:50300000-50400000	1	2	5	0	4	1	2	2	0	4	0	7	0	1	0.301
2	50350000	50450000	chr2:50350000-50450000	3	1	2	2	1	0	2	4	1	1	1	4	1	1	0.301
2	50400000	50500000	chr2:50400000-50500000	3	2	0	2	0	1	2	5	1	0	1	1	1	1	0.301
2	51650000	51750000	chr2:51650000-51750000	2	0	1	3	2	0	2	1	0	1	2	2	1	1	0.301
2	52150000	52250000	chr2:52150000-52250000	2	2	0	2	0	2	2	6	1	1	2	1	1	1	0.301
2	53500000	53600000	chr2:53500000-53600000	2	1	0	1	0	1	1	2	0	0	1	0	0	0	0.301
2	54000000	54100000	chr2:54000000-54100000	5	1	1	3	2	2	2	7	1	1	2	1	1	1	0.301
2	54050000	54150000	chr2:54050000-54150000	5	1	1	1	2	2	2	8	1	1	1	1	1	1	0.301
2	57350000	57450000	chr2:57350000-57450000	2	1	0	1	2	0	1	3	0	0	1	2	0	0	0.301
2	58500000	58600000	chr2:58500000-58600000	12	11	13	11	8	2	11	16	9	13	9	10	1	10	0.301
2	58550000	58650000	chr2:58550000-58650000	9	4	7	6	4	3	5	11	4	7	2	3	2	4	0.301
2	58600000	58700000	chr2:58600000-58700000	2	0	1	0	1	1	1	4	0	0	0	1	1	0	0.301
2	58700000	58800000	chr2:58700000-58800000	5	1	12	11	10	2	8	6	1	14	8	9	0	7	0.301
2	60550000	60650000	chr2:60550000-60650000	0	2	2	6	1	1	2	1	1	3	5	1	1	1	0.301
2	61300000	61400000	chr2:61300000-61400000	4	1	2	4	4	1	3	2	0	3	4	7	0	2	0.301
2	62400000	62500000	chr2:62400000-62500000	4	5	5	5	5	5	5	7	4	4	5	6	4	4	0.301
2	62450000	62550000	chr2:62450000-62550000	10	2	2	2	0	2	2	14	1	1	3	0	1	1	0.301
2	62650000	62750000	chr2:62650000-62750000	7	3	4	1	4	2	4	7	2	5	2	4	1	3	0.301
2	65600000	65700000	chr2:65600000-65700000	9	2	3	1	1	0	2	9	1	1	1	2	1	1	0.301
2	67800000	67900000	chr2:67800000-67900000	6	1	4	2	0	0	2	5	1	7	1	1	0	1	0.301
2	68700000	68800000	chr2:68700000-68800000	3	3	3	3	4	1	3	5	2	3	2	6	1	2	0.301
2	68850000	68950000	chr2:68850000-68950000	10	8	11	7	6	3	8	10	4	11	4	10	4	7	0.301
2	68900000	69000000	chr2:68900000-69000000	14	4	9	6	6	2	6	15	1	6	4	8	2	5	0.301
2	69300000	69400000	chr2:69300000-69400000	2	0	8	3	2	1	2	1	0	6	1	3	0	1	0.301
2	69800000	69900000	chr2:69800000-69900000	11	7	6	7	7	5	7	8	5	6	6	6	4	6	0.301
2	70400000	70500000	chr2:70400000-70500000	1	2	2	2	4	1	2	1	1	1	2	5	1	1	0.301
2	70450000	70550000	chr2:70450000-70550000	3	3	3	3	6	1	3	2	2	2	4	7	0	2	0.301
2	70500000	70600000	chr2:70500000-70600000	10	2	1	4	4	2	3	10	1	2	3	6	1	2	0.301
2	70950000	71050000	chr2:70950000-71050000	13	7	6	13	3	2	6	12	4	6	10	4	2	5	0.301
2	71150000	71250000	chr2:71150000-71250000	8	3	1	4	5	1	4	12	2	3	3	8	1	3	0.301
2	71500000	71600000	chr2:71500000-71600000	11	6	7	7	4	3	6	10	5	7	5	5	3	5	0.301
2	71900000	72000000	chr2:71900000-72000000	12	4	2	5	1	1	3	14	2	3	5	1	1	2	0.301
2	72400000	72500000	chr2:72400000-72500000	4	1	1	8	3	3	3	4	1	1	6	4	1	2	0.301
2	73050000	73150000	chr2:73050000-73150000	6	3	2	7	3	2	3	4	3	2	7	2	2	2	0.301
2	74700000	74800000	chr2:74700000-74800000	4	4	4	2	12	1	4	5	3	3	2	15	0	3	0.301
2	75050000	75150000	chr2:75050000-75150000	4	1	0	2	2	1	2	5	0	0	2	6	0	1	0.301
2	75300000	75400000	chr2:75300000-75400000	2	2	0	0	1	2	2	3	4	0	0	2	0	1	0.301
2	76000000	76100000	chr2:76000000-76100000	8	2	2	4	6	0	3	9	2	2	3	8	1	2	0.301
2	76200000	76300000	chr2:76200000-76300000	3	3	0	0	0	2	1	6	4	0	0	0	1	0	0.301
2	77200000	77300000	chr2:77200000-77300000	12	9	1	7	9	1	8	16	10	2	4	12	1	7	0.301
2	77500000	77600000	chr2:77500000-77600000	8	6	11	5	8	1	7	7	6	14	3	8	0	6	0.301
2	77800000	77900000	chr2:77800000-77900000	10	3	2	0	0	2	2	7	3	1	0	1	0	1	0.301
2	78200000	78300000	chr2:78200000-78300000	2	3	0	3	0	0	1	5	3	0	1	0	0	0	0.301
2	78950000	79050000	chr2:78950000-79050000	2	2	0	0	0	2	1	4	0	0	0	0	4	0	0.301
2	79200000	79300000	chr2:79200000-79300000	3	4	0	3	1	3	3	5	1	2	2	1	3	2	0.301
2	80400000	80500000	chr2:80400000-80500000	3	3	2	0	4	3	3	3	2	2	0	8	1	2	0.301
2	80450000	80550000	chr2:80450000-80550000	2	2	2	1	1	2	2	3	1	2	0	1	0	1	0.301
2	80500000	80600000	chr2:80500000-80600000	9	4	3	3	2	1	3	9	1	5	2	3	1	2	0.301
2	83850000	83950000	chr2:83850000-83950000	1	0	2	0	2	2	2	2	0	2	0	1	1	1	0.301
2	84400000	84500000	chr2:84400000-84500000	6	9	4	6	3	3	5	6	8	4	5	4	3	4	0.301
2	84950000	85050000	chr2:84950000-85050000	7	7	8	8	5	8	8	8	6	9	7	7	7	7	0.301
2	85150000	85250000	chr2:85150000-85250000	7	6	2	2	0	4	3	8	6	3	2	2	0	2	0.301
2	85400000	85500000	chr2:85400000-85500000	2	0	0	2	1	1	1	1	0	0	1	0	1	0	0.301
2	91800000	91900000	chr2:91800000-91900000	8	1	4	2	4	1	3	11	1	4	1	7	0	2	0.301
2	92400000	92500000	chr2:92400000-92500000	19	16	15	13	13	4	14	19	9	13	13	18	5	13	0.301
2	93450000	93550000	chr2:93450000-93550000	8	8	8	7	7	3	8	7	7	6	8	8	4	7	0.301
2	94750000	94850000	chr2:94750000-94850000	3	0	2	1	0	2	2	4	0	1	1	0	1	1	0.301
2	101850000	101950000	chr2:101850000-101950000	11	6	8	8	7	3	8	14	3	6	9	8	1	7	0.301
2	101950000	102050000	chr2:101950000-102050000	15	4	8	11	13	6	10	18	4	8	10	13	4	9	0.301
2	102150000	102250000	chr2:102150000-102250000	8	5	6	5	6	6	6	9	5	5	4	9	3	5	0.301
2	103700000	103800000	chr2:103700000-103800000	9	7	8	7	5	4	7	7	5	12	6	9	5	6	0.301
2	103850000	103950000	chr2:103850000-103950000	5	10	2	6	2	5	5	5	8	1	3	8	4	4	0.301
2	103900000	104000000	chr2:103900000-104000000	6	10	2	7	4	6	6	8	9	3	5	5	5	5	0.301
2	104200000	104300000	chr2:104200000-104300000	14	0	0	4	2	4	3	17	0	0	3	4	1	2	0.301
2	104350000	104450000	chr2:104350000-104450000	10	6	2	7	5	1	6	15	2	3	7	7	2	5	0.301
2	104600000	104700000	chr2:104600000-104700000	4	0	5	3	3	0	3	2	0	7	3	4	0	2	0.301
2	104700000	104800000	chr2:104700000-104800000	6	3	7	2	6	4	5	5	3	7	2	8	3	4	0.301
2	104750000	104850000	chr2:104750000-104850000	4	4	4	2	2	3	4	3	3	4	2	3	2	3	0.301
2	105250000	105350000	chr2:105250000-105350000	2	0	0	1	4	3	2	4	1	0	1	5	1	1	0.301
2	106300000	106400000	chr2:106300000-106400000	2	1	1	0	1	0	1	2	1	0	0	1	0	0	0.301
2	106400000	106500000	chr2:106400000-106500000	2	2	1	0	2	1	2	1	1	1	0	4	0	1	0.301
2	106750000	106850000	chr2:106750000-106850000	7	6	1	2	4	0	3	4	3	2	2	6	0	2	0.301
2	106800000	106900000	chr2:106800000-106900000	6	9	3	4	6	1	5	8	6	2	3	8	0	4	0.301
2	106850000	106950000	chr2:106850000-106950000	4	4	2	2	4	1	3	8	3	2	2	6	0	2	0.301
2	108950000	109050000	chr2:108950000-109050000	0	1	1	1	1	1	1	0	1	0	1	0	3	0	0.301
2	109000000	109100000	chr2:109000000-109100000	0	1	1	1	1	1	1	0	1	0	1	0	2	0	0.301
2	109100000	109200000	chr2:109100000-109200000	2	1	1	2	0	0	1	3	0	0	1	0	1	0	0.301
2	109150000	109250000	chr2:109150000-109250000	3	1	1	2	0	0	1	3	0	0	1	0	1	0	0.301
2	113550000	113650000	chr2:113550000-113650000	2	0	3	1	2	0	2	2	0	5	0	3	0	1	0.301
2	114400000	114500000	chr2:114400000-114500000	2	1	1	1	0	1	1	1	1	1	0	0	0	0	0.301
2	115250000	115350000	chr2:115250000-115350000	2	0	1	1	1	0	1	2	0	1	0	3	0	0	0.301
2	115300000	115400000	chr2:115300000-115400000	3	0	1	3	2	0	2	3	1	1	1	3	0	1	0.301
2	115450000	115550000	chr2:115450000-115550000	2	0	4	1	2	0	2	1	0	5	1	3	0	1	0.301
2	115600000	115700000	chr2:115600000-115700000	3	0	0	2	3	0	1	4	0	0	1	4	0	0	0.301
2	117650000	117750000	chr2:117650000-117750000	1	1	1	8	0	1	1	1	0	0	6	1	0	0	0.301
2	118450000	118550000	chr2:118450000-118550000	14	15	15	15	10	8	14	16	13	13	15	13	9	13	0.301
2	118600000	118700000	chr2:118600000-118700000	9	10	7	9	9	3	9	10	8	8	9	12	4	8	0.301
2	119250000	119350000	chr2:119250000-119350000	8	15	6	15	13	3	10	9	9	8	14	13	8	9	0.301
2	119750000	119850000	chr2:119750000-119850000	15	6	3	7	4	4	5	17	3	4	7	4	4	4	0.301
2	121300000	121400000	chr2:121300000-121400000	8	6	3	5	5	1	5	6	4	4	4	5	2	4	0.301
2	121550000	121650000	chr2:121550000-121650000	12	8	2	10	1	5	6	16	8	1	8	1	2	5	0.301
2	121900000	122000000	chr2:121900000-122000000	1	1	0	2	1	0	1	2	0	0	1	2	0	0	0.301
2	122650000	122750000	chr2:122650000-122750000	10	5	3	5	3	8	5	7	4	4	5	4	5	4	0.301
2	124450000	124550000	chr2:124450000-124550000	6	3	0	2	0	1	2	11	3	0	2	0	0	1	0.301
2	125150000	125250000	chr2:125150000-125250000	3	3	2	3	5	3	3	4	1	3	2	15	1	2	0.301
2	126650000	126750000	chr2:126650000-126750000	3	5	5	10	5	2	5	4	4	5	10	6	2	4	0.301
2	126750000	126850000	chr2:126750000-126850000	6	7	5	5	2	0	5	9	2	6	6	3	0	4	0.301
2	128000000	128100000	chr2:128000000-128100000	4	2	6	4	3	3	4	3	3	3	2	4	3	3	0.301
2	128050000	128150000	chr2:128050000-128150000	7	9	9	8	7	5	8	7	9	5	7	8	5	7	0.301
2	130400000	130500000	chr2:130400000-130500000	11	9	4	8	6	3	7	12	10	5	6	7	3	6	0.301
2	131550000	131650000	chr2:131550000-131650000	8	4	4	2	1	0	3	7	3	4	2	1	0	2	0.301
2	131900000	132000000	chr2:131900000-132000000	10	9	3	11	5	3	7	10	5	3	12	6	3	6	0.301
2	132150000	132250000	chr2:132150000-132250000	5	4	1	8	3	2	4	7	2	3	7	3	2	3	0.301
2	132300000	132400000	chr2:132300000-132400000	7	3	2	1	2	1	2	11	2	1	1	1	1	1	0.301
2	132350000	132450000	chr2:132350000-132450000	7	0	1	0	1	2	1	9	1	0	0	0	1	0	0.301
2	132850000	132950000	chr2:132850000-132950000	6	4	7	3	9	3	5	7	2	12	1	11	1	4	0.301
2	133350000	133450000	chr2:133350000-133450000	2	0	0	2	1	1	1	1	0	0	0	1	1	0	0.301
2	133700000	133800000	chr2:133700000-133800000	4	0	2	3	0	0	1	5	0	3	1	0	0	0	0.301
2	133950000	134050000	chr2:133950000-134050000	2	1	1	0	0	1	1	3	1	0	0	1	0	0	0.301
2	134750000	134850000	chr2:134750000-134850000	7	1	7	3	5	1	4	5	1	10	1	8	1	3	0.301
2	135300000	135400000	chr2:135300000-135400000	7	4	4	2	3	1	4	9	1	5	3	3	1	3	0.301
2	135350000	135450000	chr2:135350000-135450000	4	2	0	2	2	0	2	8	2	1	1	1	0	1	0.301
2	136650000	136750000	chr2:136650000-136750000	11	6	3	3	3	0	3	13	5	2	2	3	1	2	0.301
2	136850000	136950000	chr2:136850000-136950000	6	5	3	6	3	2	4	5	3	3	6	3	1	3	0.301
2	138300000	138400000	chr2:138300000-138400000	3	1	0	5	3	0	2	2	0	0	4	4	0	1	0.301
2	138350000	138450000	chr2:138350000-138450000	3	3	0	2	1	0	2	3	1	0	2	1	0	1	0.301
2	138400000	138500000	chr2:138400000-138500000	4	2	0	0	3	0	1	3	1	0	0	3	0	0	0.301
2	138650000	138750000	chr2:138650000-138750000	6	0	0	1	1	1	1	5	0	0	0	1	0	0	0.301
2	139600000	139700000	chr2:139600000-139700000	3	2	1	4	3	3	3	6	1	0	5	4	1	2	0.301
2	139650000	139750000	chr2:139650000-139750000	5	2	1	4	3	3	3	6	1	1	4	3	1	2	0.301
2	140000000	140100000	chr2:140000000-140100000	2	1	1	1	2	2	2	4	1	1	1	2	1	1	0.301
2	140200000	140300000	chr2:140200000-140300000	6	1	1	0	0	2	1	6	1	0	0	0	0	0	0.301
2	142000000	142100000	chr2:142000000-142100000	1	1	0	0	1	1	1	3	1	0	0	1	0	0	0.301
2	142050000	142150000	chr2:142050000-142150000	1	1	0	1	0	1	1	1	1	0	1	0	0	0	0.301
2	142500000	142600000	chr2:142500000-142600000	5	1	0	1	1	0	1	10	0	1	0	1	0	0	0.301
2	142550000	142650000	chr2:142550000-142650000	9	2	3	1	2	1	2	12	1	1	0	2	1	1	0.301
2	145600000	145700000	chr2:145600000-145700000	8	2	6	8	8	2	7	10	2	5	6	9	2	6	0.301
2	145950000	146050000	chr2:145950000-146050000	2	0	2	1	0	3	2	2	0	1	1	1	1	1	0.301
2	146850000	146950000	chr2:146850000-146950000	2	1	1	5	1	2	2	5	1	1	5	1	1	1	0.301
2	147100000	147200000	chr2:147100000-147200000	3	1	3	3	3	3	3	5	1	2	3	4	2	2	0.301
2	148350000	148450000	chr2:148350000-148450000	8	10	1	15	3	11	9	9	11	3	13	7	7	8	0.301
2	148450000	148550000	chr2:148450000-148550000	5	10	2	16	4	5	5	4	12	3	16	5	3	4	0.301
2	148700000	148800000	chr2:148700000-148800000	9	3	3	5	6	6	6	8	4	3	6	9	4	5	0.301
2	149750000	149850000	chr2:149750000-149850000	7	2	0	1	0	2	2	8	1	1	2	1	0	1	0.301
2	150700000	150800000	chr2:150700000-150800000	8	13	4	7	7	4	7	9	9	4	6	6	3	6	0.301
2	151850000	151950000	chr2:151850000-151950000	8	8	8	7	8	3	8	10	7	7	7	9	3	7	0.301
2	152250000	152350000	chr2:152250000-152350000	7	9	7	7	4	3	7	8	6	10	5	4	3	6	0.301
2	152900000	153000000	chr2:152900000-153000000	8	7	2	4	10	3	6	11	6	3	4	14	2	5	0.301
2	152950000	153050000	chr2:152950000-153050000	12	4	6	3	8	2	5	14	2	4	4	10	3	4	0.301
2	153000000	153100000	chr2:153000000-153100000	14	7	8	9	5	6	8	15	4	8	8	6	4	7	0.301
2	153100000	153200000	chr2:153100000-153200000	9	8	7	11	5	3	8	10	4	6	13	8	5	7	0.301
2	153200000	153300000	chr2:153200000-153300000	8	10	2	9	4	6	7	7	9	3	7	6	6	6	0.301
2	153850000	153950000	chr2:153850000-153950000	4	2	1	1	0	3	2	6	1	1	1	1	2	1	0.301
2	154400000	154500000	chr2:154400000-154500000	12	10	7	10	8	2	9	17	9	8	7	10	2	8	0.301
2	154600000	154700000	chr2:154600000-154700000	10	6	8	11	10	5	9	12	7	7	9	12	3	8	0.301
2	156600000	156700000	chr2:156600000-156700000	17	7	3	3	1	0	3	20	8	2	3	1	0	2	0.301
2	156750000	156850000	chr2:156750000-156850000	8	7	2	8	5	3	6	10	3	3	7	8	2	5	0.301
2	157850000	157950000	chr2:157850000-157950000	13	7	6	4	4	1	5	14	6	5	4	4	1	4	0.301
2	157900000	158000000	chr2:157900000-158000000	10	4	3	3	4	2	4	13	3	2	3	5	1	3	0.301
2	158200000	158300000	chr2:158200000-158300000	13	12	9	11	11	2	11	14	11	10	9	13	3	10	0.301
2	160050000	160150000	chr2:160050000-160150000	2	3	1	3	1	0	2	1	2	1	0	3	0	1	0.301
2	160100000	160200000	chr2:160100000-160200000	1	2	0	1	0	1	1	0	2	0	0	1	0	0	0.301
2	160500000	160600000	chr2:160500000-160600000	4	6	4	5	2	5	4	3	5	3	5	2	3	3	0.301
2	161050000	161150000	chr2:161050000-161150000	6	6	3	9	5	2	6	6	1	5	9	5	1	5	0.301
2	161350000	161450000	chr2:161350000-161450000	4	1	1	0	1	1	1	3	0	0	0	1	0	0	0.301
2	161400000	161500000	chr2:161400000-161500000	5	1	1	0	0	1	1	4	0	0	0	1	0	0	0.301
2	161600000	161700000	chr2:161600000-161700000	2	0	1	1	0	1	1	3	0	0	1	0	0	0	0.301
2	162350000	162450000	chr2:162350000-162450000	9	0	0	1	1	1	1	10	0	0	1	0	1	0	0.301
2	162500000	162600000	chr2:162500000-162600000	7	1	2	1	0	0	1	7	1	2	0	0	0	0	0.301
2	163100000	163200000	chr2:163100000-163200000	12	3	4	7	2	0	4	13	2	3	7	3	2	3	0.301
2	163150000	163250000	chr2:163150000-163250000	15	4	3	7	1	2	4	19	3	3	6	1	3	3	0.301
2	163200000	163300000	chr2:163200000-163300000	16	4	3	4	2	3	4	20	3	3	3	3	2	3	0.301
2	164000000	164100000	chr2:164000000-164100000	12	9	4	10	5	5	7	13	3	5	9	5	6	6	0.301
2	164400000	164500000	chr2:164400000-164500000	16	16	13	16	15	9	16	16	11	15	15	19	8	15	0.301
2	164600000	164700000	chr2:164600000-164700000	4	1	2	5	5	1	3	5	0	1	4	6	0	2	0.301
2	165650000	165750000	chr2:165650000-165750000	7	4	1	8	3	3	4	7	3	1	8	3	2	3	0.301
2	166250000	166350000	chr2:166250000-166350000	12	6	0	11	10	2	8	14	8	0	6	12	0	7	0.301
2	166700000	166800000	chr2:166700000-166800000	7	5	4	6	2	3	4	7	3	3	4	2	3	3	0.301
2	167050000	167150000	chr2:167050000-167150000	15	17	6	14	10	8	12	17	13	8	12	10	8	11	0.301
2	167100000	167200000	chr2:167100000-167200000	17	18	4	13	7	6	10	16	16	7	11	6	6	9	0.301
2	167350000	167450000	chr2:167350000-167450000	6	8	4	9	10	3	7	6	6	5	7	13	3	6	0.301
2	168000000	168100000	chr2:168000000-168100000	7	12	10	18	15	2	11	10	10	11	19	22	3	10	0.301
2	168250000	168350000	chr2:168250000-168350000	16	3	4	6	5	5	5	21	3	3	6	6	3	4	0.301
2	168450000	168550000	chr2:168450000-168550000	12	11	4	10	4	3	7	13	12	4	7	3	2	6	0.301
2	168750000	168850000	chr2:168750000-168850000	2	1	6	1	0	2	2	5	1	4	1	0	0	1	0.301
2	169150000	169250000	chr2:169150000-169250000	3	1	3	0	0	2	2	11	0	2	0	2	0	1	0.301
2	170550000	170650000	chr2:170550000-170650000	9	0	2	0	1	1	1	12	0	0	0	2	1	0	0.301
2	170700000	170800000	chr2:170700000-170800000	10	2	3	0	0	0	1	14	1	0	0	0	1	0	0.301
2	171300000	171400000	chr2:171300000-171400000	4	0	2	1	0	1	1	5	0	0	0	0	3	0	0.301
2	171350000	171450000	chr2:171350000-171450000	2	0	2	1	0	1	1	4	0	0	0	0	2	0	0.301
2	172400000	172500000	chr2:172400000-172500000	3	6	8	9	4	8	7	6	4	6	6	8	5	6	0.301
2	172650000	172750000	chr2:172650000-172750000	2	0	2	0	0	3	1	1	0	5	0	0	1	0	0.301
2	172800000	172900000	chr2:172800000-172900000	9	3	4	7	8	4	6	12	3	4	6	12	2	5	0.301
2	173100000	173200000	chr2:173100000-173200000	11	5	12	4	14	1	8	9	4	15	5	15	4	7	0.301
2	173350000	173450000	chr2:173350000-173450000	7	9	0	7	4	7	7	8	7	0	6	8	4	6	0.301
2	173750000	173850000	chr2:173750000-173850000	4	6	3	3	6	6	5	6	7	3	2	11	3	4	0.301
2	173900000	174000000	chr2:173900000-174000000	3	0	2	2	3	1	2	3	0	2	0	4	0	1	0.301
2	174050000	174150000	chr2:174050000-174150000	6	3	3	2	4	5	4	7	2	4	2	6	2	3	0.301
2	174200000	174300000	chr2:174200000-174300000	3	2	0	1	1	3	2	3	1	0	1	1	1	1	0.301
2	174250000	174350000	chr2:174250000-174350000	8	7	2	4	5	7	6	10	6	4	5	5	4	5	0.301
2	174550000	174650000	chr2:174550000-174650000	7	3	3	2	1	5	3	9	2	0	1	1	5	2	0.301
2	174600000	174700000	chr2:174600000-174700000	4	8	4	7	2	6	5	8	5	4	6	2	4	4	0.301
2	178100000	178200000	chr2:178100000-178200000	12	6	3	1	2	1	2	16	3	1	0	1	1	1	0.301
2	178300000	178400000	chr2:178300000-178400000	7	4	1	1	0	0	1	7	2	1	0	0	0	0	0.301
2	178650000	178750000	chr2:178650000-178750000	10	2	7	3	9	0	5	11	2	7	2	8	1	4	0.301
2	178900000	179000000	chr2:178900000-179000000	7	2	1	3	4	0	2	9	1	1	1	7	1	1	0.301
2	179050000	179150000	chr2:179050000-179150000	7	0	1	0	2	1	1	8	0	0	0	3	1	0	0.301
2	179450000	179550000	chr2:179450000-179550000	7	0	4	0	3	1	2	11	1	0	0	6	1	1	0.301
2	179500000	179600000	chr2:179500000-179600000	10	1	1	0	3	2	2	13	1	0	0	5	1	1	0.301
2	179550000	179650000	chr2:179550000-179650000	8	3	1	0	0	3	2	14	3	0	0	1	1	1	0.301
2	179800000	179900000	chr2:179800000-179900000	13	4	4	2	2	2	3	15	5	2	1	1	2	2	0.301
2	179850000	179950000	chr2:179850000-179950000	11	8	5	5	5	2	5	13	7	4	3	5	3	4	0.301
2	181050000	181150000	chr2:181050000-181150000	17	8	4	1	2	3	4	18	8	3	1	3	3	3	0.301
2	181200000	181300000	chr2:181200000-181300000	2	7	13	9	4	4	6	4	5	16	9	5	3	5	0.301
2	181400000	181500000	chr2:181400000-181500000	7	8	7	8	9	6	8	6	9	8	5	8	3	7	0.301
2	181750000	181850000	chr2:181750000-181850000	12	1	2	3	3	5	3	10	1	1	3	3	1	2	0.301
X	6300000	6400000	chrX:6300000-6400000	1	2	1	4	5	0	2	2	1	0	1	7	0	1	0.301
X	6550000	6650000	chrX:6550000-6650000	0	2	0	2	2	0	1	0	1	0	2	3	0	0	0.301
X	7500000	7600000	chrX:7500000-7600000	4	2	1	2	1	2	2	5	1	1	3	1	1	1	0.301
X	7550000	7650000	chrX:7550000-7650000	10	5	2	5	4	5	5	10	3	4	6	4	4	4	0.301
X	8150000	8250000	chrX:8150000-8250000	6	4	6	10	4	2	5	7	3	5	7	4	2	4	0.301
X	9400000	9500000	chrX:9400000-9500000	1	0	1	2	0	2	1	1	0	0	1	0	3	0	0.301
X	9600000	9700000	chrX:9600000-9700000	4	1	8	1	1	3	2	4	1	1	1	1	1	1	0.301
X	9750000	9850000	chrX:9750000-9850000	1	0	3	2	2	0	2	1	0	4	1	3	0	1	0.301
X	10200000	10300000	chrX:10200000-10300000	3	3	4	4	1	1	3	3	2	6	4	1	1	2	0.301
X	10250000	10350000	chrX:10250000-10350000	2	1	2	2	0	0	2	1	1	3	2	0	0	1	0.301
X	10500000	10600000	chrX:10500000-10600000	8	3	1	2	1	0	2	7	4	1	1	1	0	1	0.301
X	10700000	10800000	chrX:10700000-10800000	3	6	2	7	6	1	4	3	3	3	5	8	1	3	0.301
X	10950000	11050000	chrX:10950000-11050000	1	2	0	2	1	0	1	1	0	0	2	2	0	0	0.301
X	11350000	11450000	chrX:11350000-11450000	3	3	1	4	4	0	3	6	2	2	3	5	0	2	0.301
X	11550000	11650000	chrX:11550000-11650000	4	2	3	4	3	0	3	4	1	7	2	3	0	2	0.301
X	11650000	11750000	chrX:11650000-11750000	3	7	6	5	9	0	6	3	6	7	4	9	1	5	0.301
X	12000000	12100000	chrX:12000000-12100000	11	11	10	8	8	3	9	10	8	10	8	8	6	8	0.301
X	12300000	12400000	chrX:12300000-12400000	5	1	5	5	2	1	4	3	1	4	3	4	0	3	0.301
X	12350000	12450000	chrX:12350000-12450000	5	0	4	2	0	1	2	3	0	5	1	1	0	1	0.301
X	12450000	12550000	chrX:12450000-12550000	3	3	7	2	4	1	3	4	1	4	1	6	1	2	0.301
X	12500000	12600000	chrX:12500000-12600000	2	3	4	3	4	2	3	2	1	3	2	8	2	2	0.301
X	12650000	12750000	chrX:12650000-12750000	3	3	3	3	2	1	3	4	2	3	1	4	1	2	0.301
X	12800000	12900000	chrX:12800000-12900000	7	6	4	8	5	1	6	7	4	4	8	6	1	5	0.301
X	13150000	13250000	chrX:13150000-13250000	4	5	6	6	5	3	5	4	3	5	6	6	4	4	0.301
X	13400000	13500000	chrX:13400000-13500000	3	4	2	6	1	3	3	5	3	1	6	2	1	2	0.301
X	13500000	13600000	chrX:13500000-13600000	6	8	3	6	0	1	4	9	4	2	4	0	1	3	0.301
X	18100000	18200000	chrX:18100000-18200000	1	3	1	2	3	3	2	1	1	3	1	2	1	1	0.301
X	18200000	18300000	chrX:18200000-18300000	1	2	1	2	2	1	2	1	1	2	1	2	0	1	0.301
X	19850000	19950000	chrX:19850000-19950000	2	1	1	2	3	0	2	2	0	0	2	3	0	1	0.301
X	20350000	20450000	chrX:20350000-20450000	3	2	3	3	4	3	3	3	2	2	4	4	2	2	0.301
X	20450000	20550000	chrX:20450000-20550000	0	1	2	2	3	0	2	1	0	4	1	3	0	1	0.301
X	20500000	20600000	chrX:20500000-20600000	0	2	4	2	3	0	2	1	1	6	1	3	0	1	0.301
X	20800000	20900000	chrX:20800000-20900000	9	7	5	5	5	2	5	10	5	4	4	5	2	4	0.301
X	20850000	20950000	chrX:20850000-20950000	8	6	3	3	3	1	3	10	3	3	2	2	1	2	0.301
X	20900000	21000000	chrX:20900000-21000000	6	4	3	4	3	3	4	7	3	4	3	3	3	3	0.301
X	38500000	38600000	chrX:38500000-38600000	1	2	1	2	2	1	2	1	1	1	2	2	1	1	0.301
X	41350000	41450000	chrX:41350000-41450000	3	1	2	2	3	1	2	5	0	2	0	2	0	1	0.301
X	41400000	41500000	chrX:41400000-41500000	3	1	2	3	3	1	2	3	0	2	0	2	0	1	0.301
X	42150000	42250000	chrX:42150000-42250000	3	3	3	4	2	0	3	2	2	3	4	2	1	2	0.301
X	42450000	42550000	chrX:42450000-42550000	2	1	0	1	1	0	1	5	0	1	0	1	0	0	0.301
X	42500000	42600000	chrX:42500000-42600000	4	1	0	1	1	0	1	6	0	1	0	1	0	0	0.301
X	47950000	48050000	chrX:47950000-48050000	10	6	5	6	6	2	6	10	5	5	4	7	0	5	0.301
X	50450000	50550000	chrX:50450000-50550000	2	1	2	2	2	1	2	1	1	2	1	1	0	1	0.301
X	52050000	52150000	chrX:52050000-52150000	1	0	2	1	6	0	1	1	0	3	0	10	0	0	0.301
X	52200000	52300000	chrX:52200000-52300000	0	2	2	2	2	0	2	0	1	4	1	2	0	1	0.301
X	53000000	53100000	chrX:53000000-53100000	3	2	1	2	1	1	2	1	1	1	1	2	1	1	0.301
X	53550000	53650000	chrX:53550000-53650000	3	3	2	4	4	2	3	3	3	1	2	4	0	2	0.301
X	53650000	53750000	chrX:53650000-53750000	3	2	3	2	2	1	2	3	1	1	1	6	1	1	0.301
X	53700000	53800000	chrX:53700000-53800000	2	1	1	1	1	0	1	1	0	0	0	3	0	0	0.301
X	56350000	56450000	chrX:56350000-56450000	4	2	1	2	1	3	2	3	2	1	1	1	0	1	0.301
X	56800000	56900000	chrX:56800000-56900000	0	0	1	1	1	1	1	0	0	0	1	0	0	0	0.301
X	58600000	58700000	chrX:58600000-58700000	1	1	1	0	0	1	1	1	0	0	0	0	1	0	0.301
X	60250000	60350000	chrX:60250000-60350000	0	1	8	1	1	0	1	0	1	9	0	1	0	0	0.301
X	70750000	70850000	chrX:70750000-70850000	1	4	3	2	0	0	2	1	1	3	1	0	0	1	0.301
X	70850000	70950000	chrX:70850000-70950000	4	1	2	1	0	0	1	4	1	1	0	0	0	0	0.301
X	71000000	71100000	chrX:71000000-71100000	4	3	3	3	2	0	3	3	2	1	3	3	0	2	0.301
X	71050000	71150000	chrX:71050000-71150000	4	7	3	5	2	0	4	3	5	1	7	3	0	3	0.301
X	71150000	71250000	chrX:71150000-71250000	3	5	5	3	3	1	3	2	4	6	2	3	1	2	0.301
X	71400000	71500000	chrX:71400000-71500000	5	3	4	3	3	1	3	5	2	3	2	4	1	2	0.301
X	72000000	72100000	chrX:72000000-72100000	2	1	2	4	0	1	2	3	1	1	3	0	0	1	0.301
X	72250000	72350000	chrX:72250000-72350000	1	1	0	1	1	0	1	0	1	0	1	1	0	0	0.301
X	72850000	72950000	chrX:72850000-72950000	2	1	2	2	2	1	2	4	1	1	1	3	1	1	0.301
X	73850000	73950000	chrX:73850000-73950000	10	6	5	6	7	6	6	8	4	3	5	8	5	5	0.301
X	73900000	74000000	chrX:73900000-74000000	6	6	5	7	5	5	6	5	5	3	6	6	5	5	0.301
X	74050000	74150000	chrX:74050000-74150000	5	6	3	2	3	2	3	5	5	2	2	2	2	2	0.301
X	74100000	74200000	chrX:74100000-74200000	4	3	2	1	1	1	2	3	2	1	1	1	1	1	0.301
X	74350000	74450000	chrX:74350000-74450000	6	6	9	9	8	6	7	6	6	7	8	7	6	6	0.301
X	77450000	77550000	chrX:77450000-77550000	4	7	7	6	5	1	6	4	3	6	7	12	2	5	0.301
X	85550000	85650000	chrX:85550000-85650000	2	2	2	1	2	2	2	2	1	1	1	2	1	1	0.301
X	85800000	85900000	chrX:85800000-85900000	1	2	6	4	6	2	3	2	0	8	3	7	1	2	0.301
X	85850000	85950000	chrX:85850000-85950000	1	3	5	3	4	1	3	1	1	5	2	5	1	2	0.301
X	93050000	93150000	chrX:93050000-93150000	1	0	3	1	1	0	1	1	0	2	0	1	0	0	0.301
X	93600000	93700000	chrX:93600000-93700000	4	1	2	2	1	1	2	3	1	1	2	1	1	1	0.301
X	93650000	93750000	chrX:93650000-93750000	4	1	1	1	0	0	1	4	0	0	1	0	0	0	0.301
X	93700000	93800000	chrX:93700000-93800000	2	1	1	1	0	0	1	2	1	0	1	0	0	0	0.301
X	93800000	93900000	chrX:93800000-93900000	2	2	4	4	4	1	3	3	2	1	4	3	1	2	0.301
X	94300000	94400000	chrX:94300000-94400000	2	1	3	1	1	2	2	2	1	1	1	1	1	1	0.301
X	94400000	94500000	chrX:94400000-94500000	2	0	1	0	1	1	1	2	0	1	0	1	0	0	0.301
X	95900000	96000000	chrX:95900000-96000000	2	3	3	3	4	2	3	2	2	3	2	4	2	2	0.301
X	98300000	98400000	chrX:98300000-98400000	2	3	0	2	2	0	2	1	2	0	1	2	0	1	0.301
X	98950000	99050000	chrX:98950000-99050000	4	4	1	5	7	1	4	3	4	1	3	8	1	3	0.301
X	99350000	99450000	chrX:99350000-99450000	3	4	1	4	4	0	4	7	2	3	3	8	0	3	0.301
X	99550000	99650000	chrX:99550000-99650000	4	2	4	4	9	0	4	5	1	3	3	8	0	3	0.301
X	99800000	99900000	chrX:99800000-99900000	3	3	3	3	2	1	3	5	3	2	2	2	0	2	0.301
X	100300000	100400000	chrX:100300000-100400000	1	0	3	3	1	0	1	0	0	3	2	1	0	0	0.301
X	100350000	100450000	chrX:100350000-100450000	1	0	4	2	0	1	1	0	0	4	1	0	0	0	0.301
X	100400000	100500000	chrX:100400000-100500000	3	3	6	4	2	2	3	2	2	5	3	2	1	2	0.301
X	100450000	100550000	chrX:100450000-100550000	4	3	3	6	2	1	3	5	2	3	5	2	1	2	0.301
X	101350000	101450000	chrX:101350000-101450000	6	3	5	5	6	2	5	6	3	10	3	6	2	4	0.301
X	101700000	101800000	chrX:101700000-101800000	4	1	4	2	3	1	2	3	1	1	1	3	1	1	0.301
X	102250000	102350000	chrX:102250000-102350000	2	4	2	1	1	0	2	4	1	1	1	1	0	1	0.301
X	102400000	102500000	chrX:102400000-102500000	4	2	2	0	1	0	2	2	1	1	0	1	0	1	0.301
X	103250000	103350000	chrX:103250000-103350000	1	0	7	1	1	0	1	1	0	8	0	1	0	0	0.301
X	103400000	103500000	chrX:103400000-103500000	4	5	4	6	4	3	4	3	2	3	4	3	1	3	0.301
X	103600000	103700000	chrX:103600000-103700000	6	4	7	5	10	4	6	6	4	6	3	8	3	5	0.301
X	103700000	103800000	chrX:103700000-103800000	4	1	7	6	7	1	5	3	1	7	4	6	0	4	0.301
X	103750000	103850000	chrX:103750000-103850000	2	2	6	5	4	1	3	3	1	5	2	4	0	2	0.301
X	104050000	104150000	chrX:104050000-104150000	0	0	1	3	1	1	1	0	0	0	2	1	0	0	0.301
X	105650000	105750000	chrX:105650000-105750000	1	1	0	1	1	1	1	0	1	0	1	2	0	0	0.301
X	105700000	105800000	chrX:105700000-105800000	2	3	0	1	0	1	1	1	4	0	0	1	0	0	0.301
X	106150000	106250000	chrX:106150000-106250000	4	3	5	4	3	2	4	3	3	3	4	4	2	3	0.301
X	106750000	106850000	chrX:106750000-106850000	1	1	1	1	0	0	1	1	0	0	1	0	0	0	0.301
X	106800000	106900000	chrX:106800000-106900000	1	1	1	1	0	0	1	1	0	0	1	0	0	0	0.301
X	107350000	107450000	chrX:107350000-107450000	2	1	0	1	1	1	1	1	0	0	0	2	1	0	0.301
X	109050000	109150000	chrX:109050000-109150000	1	4	4	7	2	2	3	1	2	5	5	2	1	2	0.301
X	109150000	109250000	chrX:109150000-109250000	0	1	2	2	0	2	2	0	1	2	1	1	2	1	0.301
X	112550000	112650000	chrX:112550000-112650000	1	1	0	1	1	0	1	1	0	0	1	2	0	0	0.301
X	112600000	112700000	chrX:112600000-112700000	1	1	0	4	1	0	1	1	0	0	4	2	0	0	0.301
X	113800000	113900000	chrX:113800000-113900000	0	1	1	1	0	4	1	0	0	0	0	0	1	0	0.301
X	113850000	113950000	chrX:113850000-113950000	0	1	1	1	0	4	1	0	0	0	0	0	1	0	0.301
X	133850000	133950000	chrX:133850000-133950000	4	5	2	3	3	2	3	4	2	1	3	2	0	2	0.301
X	133900000	134000000	chrX:133900000-134000000	2	4	3	3	3	1	3	2	2	2	3	2	0	2	0.301
X	134650000	134750000	chrX:134650000-134750000	3	4	3	2	5	1	3	3	3	0	2	6	1	2	0.301
X	134700000	134800000	chrX:134700000-134800000	5	4	3	3	4	1	4	5	3	2	3	5	2	3	0.301
X	134800000	134900000	chrX:134800000-134900000	1	2	1	0	0	1	1	2	0	0	0	0	1	0	0.301
X	136900000	137000000	chrX:136900000-137000000	3	0	3	3	3	3	3	3	0	1	2	3	3	2	0.301
X	139600000	139700000	chrX:139600000-139700000	2	4	4	2	4	1	3	2	3	4	2	4	1	2	0.301
X	140250000	140350000	chrX:140250000-140350000	3	1	1	0	2	0	1	3	0	0	0	3	0	0	0.301
X	140300000	140400000	chrX:140300000-140400000	3	1	1	0	2	0	1	4	1	0	0	3	0	0	0.301
X	140350000	140450000	chrX:140350000-140450000	4	2	0	2	1	0	2	3	1	1	1	1	0	1	0.301
X	140400000	140500000	chrX:140400000-140500000	4	3	4	5	4	1	4	3	2	5	3	4	1	3	0.301
X	140700000	140800000	chrX:140700000-140800000	2	0	2	2	1	0	2	2	0	2	1	1	0	1	0.301
X	140750000	140850000	chrX:140750000-140850000	0	0	1	1	1	3	1	0	0	0	1	1	0	0	0.301
X	140800000	140900000	chrX:140800000-140900000	2	0	1	1	1	3	1	2	0	0	1	1	0	0	0.301
X	142650000	142750000	chrX:142650000-142750000	6	4	1	6	2	1	3	3	1	1	4	2	1	2	0.301
X	142700000	142800000	chrX:142700000-142800000	5	4	0	7	1	0	2	4	1	0	5	1	0	1	0.301
X	143050000	143150000	chrX:143050000-143150000	8	4	5	2	2	1	3	9	1	5	0	4	0	2	0.301
X	143600000	143700000	chrX:143600000-143700000	4	1	1	0	1	0	1	6	0	1	0	0	0	0	0.301
X	143650000	143750000	chrX:143650000-143750000	3	1	1	0	1	0	1	5	0	1	0	0	0	0	0.301
X	144250000	144350000	chrX:144250000-144350000	2	2	1	1	1	2	2	2	1	1	1	1	2	1	0.301
X	144450000	144550000	chrX:144450000-144550000	1	1	2	0	0	1	1	1	0	1	0	0	1	0	0.301
X	145750000	145850000	chrX:145750000-145850000	2	1	0	0	1	1	1	2	0	1	0	1	0	0	0.301
X	150400000	150500000	chrX:150400000-150500000	4	2	4	3	3	5	4	3	2	3	3	3	3	3	0.301
X	151000000	151100000	chrX:151000000-151100000	6	7	4	4	3	2	4	8	5	3	3	3	2	3	0.301
X	151950000	152050000	chrX:151950000-152050000	3	2	3	4	4	2	3	2	2	3	5	4	2	2	0.301
X	152050000	152150000	chrX:152050000-152150000	7	2	4	4	2	1	3	8	3	2	2	2	1	2	0.301
X	152150000	152250000	chrX:152150000-152250000	9	6	5	7	8	3	6	11	5	5	4	8	1	5	0.301
X	152250000	152350000	chrX:152250000-152350000	4	6	3	5	3	3	4	5	4	3	3	3	3	3	0.301
X	152300000	152400000	chrX:152300000-152400000	5	7	5	5	4	5	5	7	4	3	5	5	3	4	0.301
X	153850000	153950000	chrX:153850000-153950000	0	1	3	0	1	5	1	0	0	0	0	0	2	0	0.301
X	153900000	154000000	chrX:153900000-154000000	0	1	3	0	1	6	1	0	0	0	0	0	2	0	0.301
X	157700000	157800000	chrX:157700000-157800000	4	3	1	0	2	1	2	8	3	0	0	2	0	1	0.301
X	157750000	157850000	chrX:157750000-157850000	4	2	1	1	0	1	1	8	2	0	1	0	0	0	0.301
X	158100000	158200000	chrX:158100000-158200000	1	0	0	1	1	1	1	1	0	0	0	0	0	0	0.301
X	159350000	159450000	chrX:159350000-159450000	2	2	2	2	1	1	2	3	2	1	1	1	1	1	0.301
X	159650000	159750000	chrX:159650000-159750000	3	3	0	1	0	2	2	6	1	0	0	1	4	1	0.301
X	159750000	159850000	chrX:159750000-159850000	5	2	0	0	1	3	2	6	0	1	0	1	1	1	0.301
X	160900000	161000000	chrX:160900000-161000000	6	1	1	4	2	1	2	7	1	1	4	1	1	1	0.301
X	161850000	161950000	chrX:161850000-161950000	1	1	0	1	1	0	1	6	0	0	1	3	0	0	0.301
X	161900000	162000000	chrX:161900000-162000000	4	2	1	1	8	0	2	5	1	1	1	10	0	1	0.301
X	162100000	162200000	chrX:162100000-162200000	2	1	2	2	5	0	2	1	1	1	1	7	0	1	0.301
X	162250000	162350000	chrX:162250000-162350000	1	3	0	1	4	0	1	1	0	0	1	4	0	0	0.301
X	162300000	162400000	chrX:162300000-162400000	1	2	0	1	2	0	1	1	0	0	1	2	0	0	0.301
X	162350000	162450000	chrX:162350000-162450000	3	1	0	1	1	0	1	4	0	0	1	1	0	0	0.301
X	162700000	162800000	chrX:162700000-162800000	4	3	3	3	2	2	3	6	2	2	3	3	2	2	0.301
X	163800000	163900000	chrX:163800000-163900000	3	1	0	2	0	1	1	5	1	0	0	0	1	0	0.301
X	164250000	164350000	chrX:164250000-164350000	2	1	3	6	1	0	2	1	1	4	2	1	0	1	0.301
X	165000000	165100000	chrX:165000000-165100000	0	1	2	1	1	0	1	0	0	4	1	1	0	0	0.301
X	166200000	166300000	chrX:166200000-166300000	8	2	1	2	1	0	2	10	2	0	1	1	0	1	0.301
X	166550000	166650000	chrX:166550000-166650000	1	0	1	3	3	2	2	2	0	1	1	5	1	1	0.301
X	166600000	166700000	chrX:166600000-166700000	7	1	2	3	3	3	3	8	1	2	2	4	1	2	0.301
X	167250000	167350000	chrX:167250000-167350000	3	0	1	3	2	3	2	2	0	1	3	1	1	1	0.301
X	167350000	167450000	chrX:167350000-167450000	2	1	1	2	2	1	2	1	1	2	1	5	1	1	0.301
X	169100000	169200000	chrX:169100000-169200000	0	2	3	3	2	1	2	0	0	5	3	2	0	1	0.301
X	169800000	169900000	chrX:169800000-169900000	3	1	3	5	3	0	3	3	1	2	5	4	0	2	0.301
3	8150000	8250000	chr3:8150000-8250000	1	2	1	0	1	0	1	2	2	0	0	1	0	0	0.301
3	9150000	9250000	chr3:9150000-9250000	6	4	1	3	8	5	4	8	2	2	3	6	3	3	0.301
3	9250000	9350000	chr3:9250000-9350000	2	5	4	4	7	2	4	3	5	3	3	7	2	3	0.301
3	9300000	9400000	chr3:9300000-9400000	5	3	3	3	5	2	3	4	2	2	2	7	1	2	0.301
3	9400000	9500000	chr3:9400000-9500000	8	10	3	7	2	5	6	12	8	4	6	3	2	5	0.301
3	9700000	9800000	chr3:9700000-9800000	12	7	11	7	4	1	7	12	6	9	5	6	2	6	0.301
3	9850000	9950000	chr3:9850000-9950000	5	5	2	8	3	6	5	4	2	3	6	3	6	4	0.301
3	16400000	16500000	chr3:16400000-16500000	3	1	0	2	1	0	1	3	0	0	1	0	0	0	0.301
3	16450000	16550000	chr3:16450000-16550000	4	1	0	1	1	0	1	4	0	0	0	0	0	0	0.301
3	19250000	19350000	chr3:19250000-19350000	2	7	3	8	7	5	6	2	4	4	6	9	7	5	0.301
3	19500000	19600000	chr3:19500000-19600000	4	5	5	8	5	1	5	6	2	4	8	5	0	4	0.301
3	19900000	20000000	chr3:19900000-20000000	3	6	7	7	6	1	6	3	5	11	6	5	0	5	0.301
3	19950000	20050000	chr3:19950000-20050000	4	11	8	9	6	2	7	5	8	13	5	8	2	6	0.301
3	20100000	20200000	chr3:20100000-20200000	3	3	2	6	1	3	3	6	2	2	4	1	2	2	0.301
3	20150000	20250000	chr3:20150000-20250000	2	2	1	3	1	4	2	1	1	1	3	1	2	1	0.301
3	20200000	20300000	chr3:20200000-20300000	1	1	0	2	0	2	1	0	0	0	3	0	1	0	0.301
3	21250000	21350000	chr3:21250000-21350000	3	4	0	0	0	2	1	3	4	0	0	1	0	0	0.301
3	23900000	24000000	chr3:23900000-24000000	0	1	2	0	1	1	1	2	0	2	0	1	0	0	0.301
3	27450000	27550000	chr3:27450000-27550000	13	14	3	9	7	2	8	12	12	6	8	6	4	7	0.301
3	28250000	28350000	chr3:28250000-28350000	9	7	1	4	1	3	4	12	4	2	4	1	1	3	0.301
3	29700000	29800000	chr3:29700000-29800000	2	1	2	2	0	0	2	4	1	4	1	1	1	1	0.301
3	29800000	29900000	chr3:29800000-29900000	1	1	1	0	1	0	1	1	0	2	0	1	0	0	0.301
3	32600000	32700000	chr3:32600000-32700000	9	6	2	8	8	2	7	9	6	3	7	8	1	6	0.301
3	32800000	32900000	chr3:32800000-32900000	4	10	2	4	1	0	3	4	9	0	3	1	0	2	0.301
3	32850000	32950000	chr3:32850000-32950000	8	7	1	0	2	0	2	7	10	0	0	2	0	1	0.301
3	33900000	34000000	chr3:33900000-34000000	4	5	3	3	2	1	3	4	4	3	2	2	1	2	0.301
3	35650000	35750000	chr3:35650000-35750000	4	2	1	4	3	5	4	3	1	2	3	4	3	3	0.301
3	36200000	36300000	chr3:36200000-36300000	5	1	1	0	1	0	1	5	0	1	0	3	0	0	0.301
3	36700000	36800000	chr3:36700000-36800000	4	1	0	1	1	0	1	6	1	0	0	2	0	0	0.301
3	36900000	37000000	chr3:36900000-37000000	1	0	2	1	0	1	1	2	0	3	0	0	0	0	0.301
3	37150000	37250000	chr3:37150000-37250000	4	3	4	1	4	2	4	4	2	4	2	3	3	3	0.301
3	37750000	37850000	chr3:37750000-37850000	8	10	1	7	5	3	6	10	12	2	5	5	3	5	0.301
3	37950000	38050000	chr3:37950000-38050000	5	5	3	7	5	4	5	5	4	3	7	7	3	4	0.301
3	38750000	38850000	chr3:38750000-38850000	2	1	1	1	1	0	1	5	0	0	0	2	0	0	0.301
3	38800000	38900000	chr3:38800000-38900000	4	4	2	3	3	1	3	7	2	2	2	5	0	2	0.301
3	49900000	50000000	chr3:49900000-50000000	2	2	0	1	1	0	1	1	2	0	0	3	0	0	0.301
3	51050000	51150000	chr3:51050000-51150000	9	1	3	6	5	1	4	10	1	3	3	8	2	3	0.301
3	51550000	51650000	chr3:51550000-51650000	9	8	2	9	7	6	8	7	7	4	9	7	4	7	0.301
3	52100000	52200000	chr3:52100000-52200000	10	8	5	9	6	2	7	9	5	5	9	6	5	6	0.301
3	52200000	52300000	chr3:52200000-52300000	7	10	8	8	9	2	8	7	7	11	7	11	2	7	0.301
3	52250000	52350000	chr3:52250000-52350000	7	13	12	10	13	4	11	6	11	16	8	14	4	10	0.301
3	52600000	52700000	chr3:52600000-52700000	12	9	6	10	9	6	9	16	7	7	9	10	5	8	0.301
3	52800000	52900000	chr3:52800000-52900000	7	6	2	6	3	4	5	4	4	3	6	4	4	4	0.301
3	54400000	54500000	chr3:54400000-54500000	2	2	2	0	1	0	2	1	1	2	0	1	1	1	0.301
3	54650000	54750000	chr3:54650000-54750000	6	5	4	6	3	5	5	9	2	5	6	4	4	4	0.301
3	54700000	54800000	chr3:54700000-54800000	8	7	7	7	5	4	7	8	3	11	7	6	5	6	0.301
3	54850000	54950000	chr3:54850000-54950000	4	3	1	1	0	0	1	7	3	1	0	0	0	0	0.301
3	57300000	57400000	chr3:57300000-57400000	3	3	4	6	0	0	3	2	3	6	6	1	0	2	0.301
3	57750000	57850000	chr3:57750000-57850000	6	7	6	5	3	1	6	6	6	6	3	4	1	5	0.301
3	57800000	57900000	chr3:57800000-57900000	5	3	4	3	2	1	3	5	2	3	2	2	1	2	0.301
3	59000000	59100000	chr3:59000000-59100000	3	6	5	5	4	5	5	5	5	6	2	4	3	4	0.301
3	59200000	59300000	chr3:59200000-59300000	10	4	1	6	0	4	4	12	4	0	3	3	3	3	0.301
3	60150000	60250000	chr3:60150000-60250000	1	0	2	1	1	0	1	2	0	3	0	1	0	0	0.301
3	61250000	61350000	chr3:61250000-61350000	6	0	0	2	2	0	1	8	0	0	2	1	0	0	0.301
3	63350000	63450000	chr3:63350000-63450000	3	3	0	3	3	0	3	1	4	3	1	6	0	2	0.301
3	65100000	65200000	chr3:65100000-65200000	10	2	0	0	1	1	1	13	1	0	0	1	0	0	0.301
3	65350000	65450000	chr3:65350000-65450000	4	11	8	8	6	3	7	5	7	7	8	5	2	6	0.301
3	67500000	67600000	chr3:67500000-67600000	5	7	8	4	7	7	7	7	5	13	5	10	3	6	0.301
3	68400000	68500000	chr3:68400000-68500000	9	5	2	7	5	0	5	8	4	2	6	5	0	4	0.301
3	68750000	68850000	chr3:68750000-68850000	8	4	3	4	5	1	4	9	2	2	4	6	1	3	0.301
3	69000000	69100000	chr3:69000000-69100000	5	2	2	4	3	5	4	5	2	2	3	3	3	3	0.301
3	69100000	69200000	chr3:69100000-69200000	5	5	6	4	5	4	5	5	3	8	5	4	4	4	0.301
3	69550000	69650000	chr3:69550000-69650000	3	2	3	3	4	2	3	3	2	5	2	8	0	2	0.301
3	70200000	70300000	chr3:70200000-70300000	5	2	0	2	0	0	1	4	1	0	1	0	0	0	0.301
3	75400000	75500000	chr3:75400000-75500000	0	1	1	1	0	1	1	0	0	1	1	0	2	0	0.301
3	75650000	75750000	chr3:75650000-75750000	4	4	1	0	0	6	2	5	1	1	0	0	3	1	0.301
3	78950000	79050000	chr3:78950000-79050000	8	6	0	2	0	5	4	7	6	0	2	1	4	3	0.301
3	79950000	80050000	chr3:79950000-80050000	7	12	0	9	1	0	4	10	13	2	4	2	0	3	0.301
3	80850000	80950000	chr3:80850000-80950000	6	1	0	1	0	1	1	9	0	2	0	0	1	0	0.301
3	81150000	81250000	chr3:81150000-81250000	1	0	1	0	1	2	1	5	0	1	0	4	0	0	0.301
3	82000000	82100000	chr3:82000000-82100000	12	2	5	4	3	1	4	10	2	6	3	3	2	3	0.301
3	82200000	82300000	chr3:82200000-82300000	8	3	3	3	3	2	3	7	2	2	0	4	0	2	0.301
3	82450000	82550000	chr3:82450000-82550000	1	1	0	1	1	0	1	4	0	1	0	2	0	0	0.301
3	82500000	82600000	chr3:82500000-82600000	1	1	0	1	1	0	1	5	0	1	0	2	0	0	0.301
3	82950000	83050000	chr3:82950000-83050000	5	4	13	7	5	2	5	4	4	18	4	6	1	4	0.301
3	83100000	83200000	chr3:83100000-83200000	4	4	1	4	0	0	2	5	3	1	1	1	0	1	0.301
3	83800000	83900000	chr3:83800000-83900000	4	3	1	8	2	3	3	4	2	2	8	3	2	2	0.301
3	84050000	84150000	chr3:84050000-84150000	3	5	5	8	1	5	5	5	3	5	6	2	3	4	0.301
3	84300000	84400000	chr3:84300000-84400000	7	10	8	14	10	4	9	8	7	9	13	11	4	8	0.301
3	84750000	84850000	chr3:84750000-84850000	2	4	2	10	1	4	3	2	2	2	8	2	5	2	0.301
3	85150000	85250000	chr3:85150000-85250000	12	5	4	1	2	3	4	16	4	3	1	2	3	3	0.301
3	85300000	85400000	chr3:85300000-85400000	8	6	0	5	5	0	5	11	8	0	3	6	0	4	0.301
3	86650000	86750000	chr3:86650000-86750000	3	1	0	0	1	1	1	4	0	0	0	3	1	0	0.301
3	87000000	87100000	chr3:87000000-87100000	4	4	8	3	4	2	4	5	1	9	2	4	1	3	0.301
3	87400000	87500000	chr3:87400000-87500000	3	5	2	4	0	4	4	3	3	2	3	1	5	3	0.301
3	87900000	88000000	chr3:87900000-88000000	11	12	11	12	11	5	11	14	10	10	10	13	4	10	0.301
3	87950000	88050000	chr3:87950000-88050000	13	10	8	15	8	4	9	11	9	6	14	8	4	8	0.301
3	89100000	89200000	chr3:89100000-89200000	11	7	15	13	12	8	12	11	7	15	11	14	6	11	0.301
3	89500000	89600000	chr3:89500000-89600000	10	5	2	7	3	1	4	14	2	2	5	4	1	3	0.301
3	90100000	90200000	chr3:90100000-90200000	4	3	3	6	0	3	3	6	2	3	7	1	2	2	0.301
3	90350000	90450000	chr3:90350000-90450000	7	8	5	10	7	3	7	10	6	6	7	11	3	6	0.301
3	92100000	92200000	chr3:92100000-92200000	2	2	3	0	3	0	2	2	0	3	0	6	0	1	0.301
3	92150000	92250000	chr3:92150000-92250000	1	1	1	0	1	0	1	1	0	1	0	3	0	0	0.301
3	92450000	92550000	chr3:92450000-92550000	3	1	2	0	1	0	1	0	0	2	0	2	0	0	0.301
3	92800000	92900000	chr3:92800000-92900000	1	1	0	1	1	1	1	1	0	0	1	1	0	0	0.301
3	92850000	92950000	chr3:92850000-92950000	1	0	0	1	1	1	1	1	0	0	1	1	0	0	0.301
3	92950000	93050000	chr3:92950000-93050000	7	1	1	0	1	0	1	4	0	0	0	2	0	0	0.301
3	93050000	93150000	chr3:93050000-93150000	2	0	3	2	2	0	2	1	1	2	1	5	1	1	0.301
3	93100000	93200000	chr3:93100000-93200000	2	0	3	2	2	0	2	1	1	2	1	5	1	1	0.301
3	96250000	96350000	chr3:96250000-96350000	3	1	0	2	0	1	1	3	1	0	2	0	0	0	0.301
3	96300000	96400000	chr3:96300000-96400000	2	1	0	1	0	1	1	2	1	0	1	0	0	0	0.301
3	96450000	96550000	chr3:96450000-96550000	6	9	4	2	2	1	3	3	4	6	2	1	1	2	0.301
3	96600000	96700000	chr3:96600000-96700000	10	8	10	8	10	5	9	9	8	10	7	9	5	8	0.301
3	96900000	97000000	chr3:96900000-97000000	4	2	3	4	3	1	3	4	2	2	4	3	2	2	0.301
3	97150000	97250000	chr3:97150000-97250000	11	10	6	9	7	2	8	14	7	6	10	7	3	7	0.301
3	97300000	97400000	chr3:97300000-97400000	7	4	1	6	2	1	3	9	2	2	6	3	0	2	0.301
3	99850000	99950000	chr3:99850000-99950000	1	1	1	0	2	0	1	2	0	0	0	1	2	0	0.301
3	100200000	100300000	chr3:100200000-100300000	2	0	2	0	1	2	2	1	0	1	1	2	1	1	0.301
3	100650000	100750000	chr3:100650000-100750000	9	5	1	6	6	5	6	11	3	4	6	9	3	5	0.301
3	101000000	101100000	chr3:101000000-101100000	12	10	0	14	1	5	8	15	10	0	12	3	4	7	0.301
3	101300000	101400000	chr3:101300000-101400000	13	10	3	8	9	3	8	18	7	2	7	11	2	7	0.301
3	101450000	101550000	chr3:101450000-101550000	10	9	9	14	14	2	10	9	9	9	12	13	1	9	0.301
3	101850000	101950000	chr3:101850000-101950000	6	4	6	11	1	2	5	9	1	5	10	4	1	4	0.301
3	101950000	102050000	chr3:101950000-102050000	4	0	3	3	1	3	3	6	1	3	3	1	1	2	0.301
3	102150000	102250000	chr3:102150000-102250000	8	9	2	5	8	2	6	12	6	4	4	11	1	5	0.301
3	102200000	102300000	chr3:102200000-102300000	7	4	2	4	3	0	4	7	3	2	3	6	0	3	0.301
3	102550000	102650000	chr3:102550000-102650000	1	0	1	1	1	0	1	1	0	0	1	0	0	0	0.301
3	102950000	103050000	chr3:102950000-103050000	4	2	2	5	2	4	3	4	2	2	5	2	2	2	0.301
3	104800000	104900000	chr3:104800000-104900000	4	5	2	9	4	5	4	3	2	3	7	5	3	3	0.301
3	105150000	105250000	chr3:105150000-105250000	10	1	0	0	1	1	1	14	1	0	0	1	0	0	0.301
3	105550000	105650000	chr3:105550000-105650000	18	8	1	1	1	3	2	22	9	0	1	1	1	1	0.301
3	106450000	106550000	chr3:106450000-106550000	2	4	6	9	3	7	5	3	3	9	10	3	6	4	0.301
3	106750000	106850000	chr3:106750000-106850000	2	2	0	3	0	3	2	1	1	0	2	0	4	1	0.301
3	109700000	109800000	chr3:109700000-109800000	3	0	0	0	3	2	1	7	0	0	0	3	0	0	0.301
3	109850000	109950000	chr3:109850000-109950000	8	2	1	2	0	1	2	14	1	1	1	0	1	1	0.301
3	115550000	115650000	chr3:115550000-115650000	7	8	7	2	5	4	6	7	5	7	2	5	4	5	0.301
3	115900000	116000000	chr3:115900000-116000000	5	4	1	3	1	3	3	7	1	3	1	2	2	2	0.301
3	116050000	116150000	chr3:116050000-116150000	8	6	2	4	2	0	3	8	6	2	3	2	0	2	0.301
3	116100000	116200000	chr3:116100000-116200000	8	8	3	10	3	1	6	6	10	4	8	4	0	5	0.301
3	116950000	117050000	chr3:116950000-117050000	8	10	3	8	2	0	6	10	8	4	6	3	1	5	0.301
3	118350000	118450000	chr3:118350000-118450000	6	1	5	1	2	0	2	6	0	6	1	1	0	1	0.301
3	118400000	118500000	chr3:118400000-118500000	7	1	9	1	2	1	2	9	0	10	1	1	1	1	0.301
3	122800000	122900000	chr3:122800000-122900000	4	1	5	2	0	1	2	6	0	7	2	0	0	1	0.301
3	123150000	123250000	chr3:123150000-123250000	7	19	3	3	4	6	5	8	15	5	3	4	3	4	0.301
3	123400000	123500000	chr3:123400000-123500000	2	2	1	1	3	1	2	3	0	1	1	3	1	1	0.301
3	126350000	126450000	chr3:126350000-126450000	5	2	0	2	3	1	2	7	1	1	1	3	0	1	0.301
3	126500000	126600000	chr3:126500000-126600000	4	2	2	1	1	1	2	5	1	2	1	1	1	1	0.301
3	126950000	127050000	chr3:126950000-127050000	15	5	5	0	2	2	4	15	4	6	0	2	1	3	0.301
3	127100000	127200000	chr3:127100000-127200000	15	3	4	1	5	0	4	18	3	3	1	5	1	3	0.301
3	127200000	127300000	chr3:127200000-127300000	11	2	2	2	2	0	2	12	1	0	2	1	0	1	0.301
3	127550000	127650000	chr3:127550000-127650000	3	4	7	5	6	5	5	3	3	7	4	9	5	4	0.301
3	129350000	129450000	chr3:129350000-129450000	0	1	5	3	4	3	3	1	1	9	3	6	2	2	0.301
3	129950000	130050000	chr3:129950000-130050000	8	2	1	5	3	4	4	10	1	2	4	6	1	3	0.301
3	130200000	130300000	chr3:130200000-130300000	4	0	0	2	1	1	1	6	0	1	0	1	0	0	0.301
3	130300000	130400000	chr3:130300000-130400000	6	0	2	2	0	1	2	10	1	3	1	1	1	1	0.301
3	130700000	130800000	chr3:130700000-130800000	4	4	3	4	3	6	4	8	3	3	3	3	5	3	0.301
3	131550000	131650000	chr3:131550000-131650000	8	2	6	6	7	1	6	10	3	6	4	9	1	5	0.301
3	131600000	131700000	chr3:131600000-131700000	8	1	6	4	2	0	3	10	1	7	1	4	0	2	0.301
3	131650000	131750000	chr3:131650000-131750000	5	0	2	2	1	0	2	6	0	3	0	2	0	1	0.301
3	133550000	133650000	chr3:133550000-133650000	6	4	0	2	1	4	3	5	3	0	1	2	4	2	0.301
3	133700000	133800000	chr3:133700000-133800000	2	3	7	4	6	2	4	3	2	9	2	8	3	3	0.301
3	133750000	133850000	chr3:133750000-133850000	2	2	6	4	6	1	3	2	2	7	2	7	2	2	0.301
3	136650000	136750000	chr3:136650000-136750000	12	11	5	15	4	7	9	15	7	7	14	9	5	8	0.301
3	137450000	137550000	chr3:137450000-137550000	9	1	0	1	1	1	1	9	2	0	0	1	0	0	0.301
3	137500000	137600000	chr3:137500000-137600000	6	1	0	0	2	1	1	11	1	0	0	3	0	0	0.301
3	137750000	137850000	chr3:137750000-137850000	5	3	4	5	3	0	4	6	2	3	6	3	3	3	0.301
3	138100000	138200000	chr3:138100000-138200000	5	6	8	5	4	3	5	4	5	6	4	4	5	4	0.301
3	138550000	138650000	chr3:138550000-138650000	8	3	0	0	0	4	2	7	3	1	0	0	1	1	0.301
3	139000000	139100000	chr3:139000000-139100000	13	2	2	3	4	3	3	11	2	3	2	2	4	2	0.301
3	142950000	143050000	chr3:142950000-143050000	3	0	1	8	2	1	2	1	0	1	5	1	1	1	0.301
3	143800000	143900000	chr3:143800000-143900000	1	0	0	1	1	1	1	0	0	0	0	1	0	0	0.301
3	144350000	144450000	chr3:144350000-144450000	9	5	6	6	3	4	6	9	2	4	6	3	6	5	0.301
3	144450000	144550000	chr3:144450000-144550000	17	6	5	12	2	2	6	16	5	5	12	4	2	5	0.301
3	145200000	145300000	chr3:145200000-145300000	3	1	0	0	3	1	1	5	1	0	0	3	0	0	0.301
3	145400000	145500000	chr3:145400000-145500000	0	3	0	2	2	0	1	0	3	0	0	2	0	0	0.301
3	145450000	145550000	chr3:145450000-145550000	2	2	0	2	1	1	2	2	3	0	0	1	1	1	0.301
3	145550000	145650000	chr3:145550000-145650000	3	7	8	7	10	1	7	5	4	8	8	11	2	6	0.301
3	146100000	146200000	chr3:146100000-146200000	3	6	6	7	6	7	6	3	5	4	7	11	5	5	0.301
3	146450000	146550000	chr3:146450000-146550000	4	3	4	3	5	3	4	4	3	3	3	5	3	3	0.301
3	147100000	147200000	chr3:147100000-147200000	1	1	1	1	0	1	1	3	0	0	1	1	0	0	0.301
3	147150000	147250000	chr3:147150000-147250000	3	1	1	2	0	1	1	3	0	0	1	0	0	0	0.301
3	147200000	147300000	chr3:147200000-147300000	4	2	1	1	0	1	1	2	2	0	0	0	0	0	0.301
3	147250000	147350000	chr3:147250000-147350000	2	2	1	0	0	1	1	1	3	0	0	0	0	0	0.301
3	148150000	148250000	chr3:148150000-148250000	2	1	0	2	0	1	1	0	1	2	0	0	2	0	0.301
3	148200000	148300000	chr3:148200000-148300000	1	1	0	2	0	1	1	0	1	1	0	0	3	0	0.301
3	148350000	148450000	chr3:148350000-148450000	1	1	1	0	0	2	1	1	0	1	0	0	2	0	0.301
3	148400000	148500000	chr3:148400000-148500000	1	1	1	0	0	3	1	1	0	1	0	0	3	0	0.301
3	149100000	149200000	chr3:149100000-149200000	7	3	7	5	5	2	5	4	3	7	4	11	3	4	0.301
3	149300000	149400000	chr3:149300000-149400000	11	12	3	9	4	7	8	9	9	4	8	6	4	7	0.301
3	149450000	149550000	chr3:149450000-149550000	2	2	1	1	0	0	1	5	2	1	0	0	0	0	0.301
3	151300000	151400000	chr3:151300000-151400000	0	3	0	3	1	2	2	0	2	0	3	3	0	1	0.301
3	151650000	151750000	chr3:151650000-151750000	2	0	2	1	2	0	2	3	1	1	1	0	1	1	0.301
3	151800000	151900000	chr3:151800000-151900000	3	6	10	6	7	1	6	3	5	9	5	9	1	5	0.301
3	152250000	152350000	chr3:152250000-152350000	12	14	6	12	7	4	10	12	12	6	10	8	5	9	0.301
3	152500000	152600000	chr3:152500000-152600000	14	1	1	3	2	4	2	18	0	0	2	3	0	1	0.301
3	152850000	152950000	chr3:152850000-152950000	14	2	0	1	0	6	2	18	2	0	0	0	4	1	0.301
3	153000000	153100000	chr3:153000000-153100000	6	0	1	0	1	2	1	8	0	0	0	1	0	0	0.301
3	153150000	153250000	chr3:153150000-153250000	8	0	1	4	2	5	3	11	1	0	2	2	1	2	0.301
3	153200000	153300000	chr3:153200000-153300000	9	1	1	4	2	5	3	15	1	1	2	3	4	2	0.301
3	153650000	153750000	chr3:153650000-153750000	11	8	4	3	5	5	5	18	4	3	3	8	3	4	0.301
3	154000000	154100000	chr3:154000000-154100000	2	1	0	1	1	0	1	5	0	1	0	1	0	0	0.301
3	154150000	154250000	chr3:154150000-154250000	8	2	0	0	1	3	2	8	1	2	0	0	1	1	0.301
3	154200000	154300000	chr3:154200000-154300000	7	3	3	0	2	4	3	9	2	3	0	1	0	2	0.301
3	154250000	154350000	chr3:154250000-154350000	4	2	6	0	1	4	3	6	2	2	0	3	0	2	0.301
3	154350000	154450000	chr3:154350000-154450000	0	1	0	1	3	1	1	0	0	0	0	4	0	0	0.301
3	154400000	154500000	chr3:154400000-154500000	1	1	1	2	1	1	1	1	0	0	1	1	0	0	0.301
3	154450000	154550000	chr3:154450000-154550000	2	1	1	1	0	1	1	2	0	0	1	0	1	0	0.301
3	154800000	154900000	chr3:154800000-154900000	10	12	0	2	1	2	2	7	11	1	1	0	1	1	0.301
3	154850000	154950000	chr3:154850000-154950000	7	4	0	0	0	2	1	7	10	0	0	0	0	0	0.301
3	156500000	156600000	chr3:156500000-156600000	2	2	1	1	2	1	2	2	1	0	1	2	1	1	0.301
3	157450000	157550000	chr3:157450000-157550000	6	1	2	1	1	2	2	6	1	4	1	1	1	1	0.301
3	159850000	159950000	chr3:159850000-159950000	4	2	0	2	1	1	2	6	1	0	1	1	0	1	0.301
4	4600000	4700000	chr4:4600000-4700000	3	0	1	0	1	1	1	1	0	0	0	0	0	0	0.301
4	7300000	7400000	chr4:7300000-7400000	1	0	1	1	0	1	1	2	0	1	1	0	0	0	0.301
4	8250000	8350000	chr4:8250000-8350000	1	0	2	3	0	1	1	0	0	1	2	1	0	0	0.301
4	8500000	8600000	chr4:8500000-8600000	7	5	2	5	1	1	4	8	3	3	5	3	2	3	0.301
4	8650000	8750000	chr4:8650000-8750000	5	10	14	13	6	7	8	6	8	16	12	6	5	7	0.301
4	8950000	9050000	chr4:8950000-9050000	7	6	2	6	5	3	6	9	6	3	6	4	3	5	0.301
4	11300000	11400000	chr4:11300000-11400000	1	3	2	4	6	3	3	2	2	3	3	9	2	2	0.301
4	11600000	11700000	chr4:11600000-11700000	5	7	4	7	7	1	6	4	6	4	7	8	3	5	0.301
4	11950000	12050000	chr4:11950000-12050000	16	11	4	11	7	2	9	16	11	4	10	6	3	8	0.301
4	12600000	12700000	chr4:12600000-12700000	1	0	1	1	1	1	1	1	0	0	1	1	0	0	0.301
4	12650000	12750000	chr4:12650000-12750000	2	0	1	1	1	1	1	2	0	0	1	1	0	0	0.301
4	13150000	13250000	chr4:13150000-13250000	4	3	0	3	0	0	2	5	2	0	2	0	0	1	0.301
4	13750000	13850000	chr4:13750000-13850000	10	7	0	3	3	1	3	12	5	0	2	1	1	2	0.301
4	14550000	14650000	chr4:14550000-14650000	2	4	1	2	3	0	2	3	0	1	1	4	1	1	0.301
4	14750000	14850000	chr4:14750000-14850000	4	3	5	1	3	1	3	3	1	7	1	5	2	2	0.301
4	14900000	15000000	chr4:14900000-15000000	4	2	3	3	3	0	3	6	2	4	3	2	1	2	0.301
4	14950000	15050000	chr4:14950000-15050000	6	1	3	1	2	0	2	7	1	4	1	1	1	1	0.301
4	19700000	19800000	chr4:19700000-19800000	2	3	3	3	4	1	3	2	2	3	3	8	2	2	0.301
4	19850000	19950000	chr4:19850000-19950000	5	5	3	11	7	5	5	3	4	5	11	8	4	4	0.301
4	22050000	22150000	chr4:22050000-22150000	5	1	1	0	1	0	1	8	0	1	0	3	0	0	0.301
4	24150000	24250000	chr4:24150000-24250000	4	0	1	0	1	1	1	2	0	3	0	1	0	0	0.301
4	31750000	31850000	chr4:31750000-31850000	2	1	0	0	2	1	1	2	0	0	0	1	1	0	0.301
4	32900000	33000000	chr4:32900000-33000000	9	6	3	6	7	2	6	10	6	2	5	5	2	5	0.301
4	33050000	33150000	chr4:33050000-33150000	5	7	1	4	2	4	4	8	4	2	3	3	3	3	0.301
4	33500000	33600000	chr4:33500000-33600000	14	2	0	2	4	4	3	11	1	0	2	6	1	2	0.301
4	33600000	33700000	chr4:33600000-33700000	9	0	2	1	0	1	1	6	0	0	0	1	3	0	0.301
4	33650000	33750000	chr4:33650000-33750000	13	0	2	3	0	0	1	10	0	0	0	0	2	0	0.301
4	40250000	40350000	chr4:40250000-40350000	5	5	5	4	5	3	5	7	6	4	4	5	3	4	0.301
4	41400000	41500000	chr4:41400000-41500000	7	7	3	6	7	2	6	7	6	3	4	7	1	5	0.301
4	41550000	41650000	chr4:41550000-41650000	13	10	10	13	7	4	10	16	8	9	9	11	3	9	0.301
4	41600000	41700000	chr4:41600000-41700000	15	9	11	11	9	2	10	21	9	8	9	15	1	9	0.301
4	43300000	43400000	chr4:43300000-43400000	4	9	9	9	10	1	9	5	8	7	8	12	2	8	0.301
4	43350000	43450000	chr4:43350000-43450000	9	16	14	19	14	1	14	12	12	15	15	14	3	13	0.301
4	44600000	44700000	chr4:44600000-44700000	3	3	2	1	3	5	3	3	1	2	1	3	6	2	0.301
4	45800000	45900000	chr4:45800000-45900000	8	6	7	5	3	3	6	6	2	5	5	9	4	5	0.301
4	45850000	45950000	chr4:45850000-45950000	7	5	3	6	4	5	5	5	3	3	6	6	4	4	0.301
4	46650000	46750000	chr4:46650000-46750000	17	8	3	4	6	3	5	23	7	3	4	5	1	4	0.301
4	46700000	46800000	chr4:46700000-46800000	20	5	1	0	2	3	2	25	5	1	0	1	1	1	0.301
4	47000000	47100000	chr4:47000000-47100000	9	8	5	6	9	4	7	13	7	5	5	10	4	6	0.301
4	47750000	47850000	chr4:47750000-47850000	4	1	0	1	0	2	1	6	1	0	0	0	1	0	0.301
4	47800000	47900000	chr4:47800000-47900000	5	1	0	1	0	2	1	7	1	0	0	0	1	0	0.301
4	48050000	48150000	chr4:48050000-48150000	5	3	2	5	1	4	4	8	2	3	5	1	3	3	0.301
4	48450000	48550000	chr4:48450000-48550000	4	3	2	5	3	2	3	4	2	2	5	3	1	2	0.301
4	48650000	48750000	chr4:48650000-48750000	9	4	1	5	0	2	3	14	3	2	6	1	0	2	0.301
4	53050000	53150000	chr4:53050000-53150000	5	13	13	13	4	3	9	7	10	16	11	6	3	8	0.301
4	53350000	53450000	chr4:53350000-53450000	9	7	9	10	3	5	8	11	6	9	8	4	4	7	0.301
4	53950000	54050000	chr4:53950000-54050000	5	0	1	1	1	1	1	5	0	0	1	1	0	0	0.301
4	54900000	55000000	chr4:54900000-55000000	4	9	9	10	10	0	9	3	8	9	8	13	0	8	0.301
4	55550000	55650000	chr4:55550000-55650000	2	3	4	4	3	3	3	1	4	6	1	3	0	2	0.301
4	56450000	56550000	chr4:56450000-56550000	3	2	0	2	3	1	2	3	1	1	1	3	1	1	0.301
4	56550000	56650000	chr4:56550000-56650000	5	0	0	3	1	1	1	5	0	0	2	1	0	0	0.301
4	56700000	56800000	chr4:56700000-56800000	8	7	0	2	5	1	4	9	4	1	2	7	2	3	0.301
4	56850000	56950000	chr4:56850000-56950000	11	15	5	12	7	5	9	8	14	5	12	9	5	8	0.301
4	56900000	57000000	chr4:56900000-57000000	10	11	4	10	4	4	7	11	11	4	8	5	4	6	0.301
4	58950000	59050000	chr4:58950000-59050000	6	8	8	8	5	6	7	11	5	8	7	6	6	6	0.301
4	59150000	59250000	chr4:59150000-59250000	3	10	9	10	4	5	7	3	7	10	6	10	4	6	0.301
4	59500000	59600000	chr4:59500000-59600000	3	5	7	5	7	3	5	4	3	8	5	7	2	4	0.301
4	59550000	59650000	chr4:59550000-59650000	4	6	7	7	8	2	6	4	4	8	6	9	3	5	0.301
4	62700000	62800000	chr4:62700000-62800000	9	11	11	11	8	1	10	16	11	9	9	8	3	9	0.301
4	63700000	63800000	chr4:63700000-63800000	1	2	5	6	7	1	4	2	2	4	7	9	0	3	0.301
4	63800000	63900000	chr4:63800000-63900000	1	1	1	1	0	2	1	1	0	0	1	0	2	0	0.301
4	65150000	65250000	chr4:65150000-65250000	2	0	0	3	4	0	1	0	0	0	1	6	1	0	0.301
4	65650000	65750000	chr4:65650000-65750000	6	2	2	0	1	0	2	10	1	1	0	1	0	1	0.301
4	66750000	66850000	chr4:66750000-66850000	3	2	0	1	1	3	2	2	1	1	1	1	2	1	0.301
4	69750000	69850000	chr4:69750000-69850000	4	1	1	0	1	0	1	9	0	1	0	3	0	0	0.301
4	69800000	69900000	chr4:69800000-69900000	3	1	1	0	2	0	1	7	0	1	0	5	0	0	0.301
4	70200000	70300000	chr4:70200000-70300000	7	2	4	1	2	5	3	8	4	3	0	2	0	2	0.301
4	75250000	75350000	chr4:75250000-75350000	3	2	1	1	1	4	2	2	1	1	1	1	4	1	0.301
4	75950000	76050000	chr4:75950000-76050000	7	1	0	2	5	0	2	14	0	1	1	6	1	1	0.301
4	81100000	81200000	chr4:81100000-81200000	1	2	1	2	2	0	2	3	1	1	2	1	0	1	0.301
4	81900000	82000000	chr4:81900000-82000000	4	4	0	3	0	0	2	7	3	1	1	0	0	1	0.301
4	82500000	82600000	chr4:82500000-82600000	10	11	7	8	6	1	8	15	11	7	6	7	1	7	0.301
4	83000000	83100000	chr4:83000000-83100000	2	1	1	2	0	0	1	2	2	0	0	0	1	0	0.301
4	83050000	83150000	chr4:83050000-83150000	2	1	1	2	0	0	1	1	1	0	0	0	1	0	0.301
4	83600000	83700000	chr4:83600000-83700000	2	1	1	0	2	0	1	2	0	1	0	3	0	0	0.301
4	83900000	84000000	chr4:83900000-84000000	2	1	0	0	1	1	1	2	0	0	0	2	0	0	0.301
4	83950000	84050000	chr4:83950000-84050000	4	4	0	0	1	1	1	3	3	0	0	1	0	0	0.301
4	84650000	84750000	chr4:84650000-84750000	1	2	2	2	3	0	2	1	1	1	2	3	1	1	0.301
4	85250000	85350000	chr4:85250000-85350000	10	0	0	1	1	1	1	15	0	0	0	1	0	0	0.301
4	86100000	86200000	chr4:86100000-86200000	5	0	1	2	2	1	2	4	0	1	1	3	1	1	0.301
4	86250000	86350000	chr4:86250000-86350000	6	2	4	4	2	0	3	7	1	1	3	6	1	2	0.301
4	86900000	87000000	chr4:86900000-87000000	9	2	5	6	6	0	6	9	3	6	4	8	2	5	0.301
4	87350000	87450000	chr4:87350000-87450000	3	2	1	7	1	1	2	3	1	1	4	1	0	1	0.301
4	87500000	87600000	chr4:87500000-87600000	2	0	0	2	1	1	1	1	0	0	1	1	0	0	0.301
4	87700000	87800000	chr4:87700000-87800000	9	1	3	5	3	2	3	7	1	2	4	3	0	2	0.301
4	88900000	89000000	chr4:88900000-89000000	2	3	5	7	1	3	3	2	3	8	6	2	2	2	0.301
4	91100000	91200000	chr4:91100000-91200000	2	1	1	0	0	1	1	4	1	1	0	0	0	0	0.301
4	91300000	91400000	chr4:91300000-91400000	10	1	0	1	1	0	1	18	0	0	1	2	0	0	0.301
4	97600000	97700000	chr4:97600000-97700000	8	8	1	3	1	0	2	9	7	1	1	1	0	1	0.301
4	97950000	98050000	chr4:97950000-98050000	6	8	8	9	4	1	7	8	9	7	5	5	2	6	0.301
4	98400000	98500000	chr4:98400000-98500000	4	5	0	3	3	2	3	5	2	1	2	3	3	2	0.301
4	99000000	99100000	chr4:99000000-99100000	4	0	6	4	2	0	3	4	1	9	1	7	1	2	0.301
4	101700000	101800000	chr4:101700000-101800000	1	2	5	6	0	0	2	1	1	5	3	0	0	1	0.301
4	102600000	102700000	chr4:102600000-102700000	6	5	4	8	4	5	5	7	4	5	7	4	2	4	0.301
4	102800000	102900000	chr4:102800000-102900000	15	0	6	4	2	1	3	16	0	9	3	2	0	2	0.301
4	103150000	103250000	chr4:103150000-103250000	8	5	5	2	5	2	5	8	2	9	2	6	1	4	0.301
4	103200000	103300000	chr4:103200000-103300000	4	2	3	1	3	3	3	6	1	6	1	4	1	2	0.301
4	104150000	104250000	chr4:104150000-104250000	8	0	5	0	3	0	2	7	0	6	0	2	0	1	0.301
4	104200000	104300000	chr4:104200000-104300000	10	0	6	0	3	0	2	11	0	9	0	2	0	1	0.301
4	104700000	104800000	chr4:104700000-104800000	9	1	4	1	2	0	2	10	1	6	0	1	1	1	0.301
4	106200000	106300000	chr4:106200000-106300000	10	9	9	8	10	2	9	8	8	8	6	11	3	8	0.301
4	106550000	106650000	chr4:106550000-106650000	12	5	13	10	12	1	11	12	5	13	9	16	3	10	0.301
4	107450000	107550000	chr4:107450000-107550000	4	3	3	2	5	0	3	6	1	2	2	10	0	2	0.301
4	107750000	107850000	chr4:107750000-107850000	12	6	3	3	4	6	5	14	3	3	4	6	4	4	0.301
4	108350000	108450000	chr4:108350000-108450000	5	9	14	9	9	3	9	6	7	12	8	9	3	8	0.301
4	110000000	110100000	chr4:110000000-110100000	6	3	4	1	4	1	4	7	2	4	1	7	2	3	0.301
4	111200000	111300000	chr4:111200000-111300000	2	0	2	0	2	1	2	3	0	1	0	1	1	1	0.301
4	111250000	111350000	chr4:111250000-111350000	4	1	2	0	1	3	2	6	1	0	0	1	2	1	0.301
4	111350000	111450000	chr4:111350000-111450000	9	5	2	3	8	5	5	10	2	0	2	11	7	4	0.301
4	111400000	111500000	chr4:111400000-111500000	11	7	3	6	7	8	7	14	2	0	4	10	9	6	0.301
4	111550000	111650000	chr4:111550000-111650000	12	4	3	3	1	3	3	16	2	3	1	1	1	2	0.301
4	114550000	114650000	chr4:114550000-114650000	8	17	2	7	10	4	8	9	14	2	5	13	0	7	0.301
4	114600000	114700000	chr4:114600000-114700000	11	11	2	8	10	4	9	12	7	3	8	11	1	8	0.301
4	114900000	115000000	chr4:114900000-115000000	7	7	6	5	5	5	6	5	7	6	4	5	4	5	0.301
4	115200000	115300000	chr4:115200000-115300000	1	0	1	0	2	1	1	1	0	6	0	4	0	0	0.301
4	115250000	115350000	chr4:115250000-115350000	1	0	1	0	2	1	1	1	0	7	0	4	0	0	0.301
4	115500000	115600000	chr4:115500000-115600000	0	0	7	2	6	1	2	0	0	7	2	10	0	1	0.301
4	117250000	117350000	chr4:117250000-117350000	9	9	13	7	9	3	9	15	5	13	8	9	4	8	0.301
4	117300000	117400000	chr4:117300000-117400000	11	4	7	3	3	2	4	17	2	8	3	3	2	3	0.301
4	117350000	117450000	chr4:117350000-117450000	10	2	1	0	1	3	2	16	2	1	0	1	1	1	0.301
4	118950000	119050000	chr4:118950000-119050000	6	3	4	2	4	4	4	6	3	3	3	7	1	3	0.301
4	119000000	119100000	chr4:119000000-119100000	4	4	2	2	8	4	4	5	2	4	2	15	2	3	0.301
4	119850000	119950000	chr4:119850000-119950000	16	6	0	15	2	5	6	18	8	1	9	2	1	5	0.301
4	120300000	120400000	chr4:120300000-120400000	9	5	6	6	4	1	6	10	5	6	5	4	1	5	0.301
4	121900000	122000000	chr4:121900000-122000000	0	2	3	0	1	1	1	0	1	1	0	0	2	0	0.301
4	124050000	124150000	chr4:124050000-124150000	7	1	3	0	2	0	2	5	1	1	0	2	1	1	0.301
4	124100000	124200000	chr4:124100000-124200000	10	2	3	0	2	0	2	9	1	1	0	2	0	1	0.301
4	124400000	124500000	chr4:124400000-124500000	6	1	1	0	1	0	1	6	0	2	0	1	0	0	0.301
4	124450000	124550000	chr4:124450000-124550000	7	1	2	0	1	1	1	7	0	1	0	1	0	0	0.301
4	124500000	124600000	chr4:124500000-124600000	8	3	1	1	1	2	2	8	2	0	1	1	1	1	0.301
4	125000000	125100000	chr4:125000000-125100000	8	8	5	11	6	5	7	10	6	6	11	6	5	6	0.301
4	125100000	125200000	chr4:125100000-125200000	8	7	4	7	5	7	7	11	9	4	5	7	5	6	0.301
4	125150000	125250000	chr4:125150000-125250000	12	1	2	1	2	6	2	12	1	1	1	4	1	1	0.301
4	125500000	125600000	chr4:125500000-125600000	9	1	1	0	0	2	1	18	2	0	0	0	0	0	0.301
4	127500000	127600000	chr4:127500000-127600000	9	1	2	1	0	0	1	9	0	2	1	0	0	0	0.301
4	128450000	128550000	chr4:128450000-128550000	8	0	1	1	0	1	1	9	0	0	1	0	2	0	0.301
4	128950000	129050000	chr4:128950000-129050000	12	15	19	17	16	5	16	13	14	21	16	17	8	15	0.301
4	129950000	130050000	chr4:129950000-130050000	14	7	5	9	7	3	7	17	6	4	6	9	3	6	0.301
4	130000000	130100000	chr4:130000000-130100000	13	7	5	9	7	2	7	19	5	5	8	9	3	6	0.301
4	130350000	130450000	chr4:130350000-130450000	5	3	1	3	4	1	3	7	3	1	2	5	1	2	0.301
4	130550000	130650000	chr4:130550000-130650000	4	5	6	5	7	0	5	7	4	5	3	9	0	4	0.301
4	131150000	131250000	chr4:131150000-131250000	5	1	1	1	0	0	1	7	2	0	0	0	0	0	0.301
4	131200000	131300000	chr4:131200000-131300000	11	5	2	3	4	0	4	12	4	2	2	5	0	3	0.301
4	131250000	131350000	chr4:131250000-131350000	12	4	1	2	4	0	3	11	3	2	2	5	0	2	0.301
4	131350000	131450000	chr4:131350000-131450000	15	2	1	1	4	0	2	19	1	1	0	6	0	1	0.301
4	131600000	131700000	chr4:131600000-131700000	8	0	1	0	4	1	1	6	0	1	0	5	0	0	0.301
4	131850000	131950000	chr4:131850000-131950000	12	11	15	13	12	3	12	10	11	16	11	18	3	11	0.301
4	131900000	132000000	chr4:131900000-132000000	15	7	8	10	10	1	9	11	8	9	8	15	2	8	0.301
4	132750000	132850000	chr4:132750000-132850000	9	12	4	12	6	9	9	6	9	7	9	7	9	8	0.301
4	133050000	133150000	chr4:133050000-133150000	16	18	9	13	16	5	14	17	13	10	13	19	8	13	0.301
4	133100000	133200000	chr4:133100000-133200000	14	15	6	12	11	5	12	14	11	7	11	17	6	11	0.301
4	133550000	133650000	chr4:133550000-133650000	8	15	14	12	14	8	13	12	12	16	11	16	8	12	0.301
4	134250000	134350000	chr4:134250000-134350000	6	19	8	11	10	2	9	6	18	7	9	15	4	8	0.301
4	134600000	134700000	chr4:134600000-134700000	14	12	0	10	2	5	8	16	10	3	11	3	4	7	0.301
4	135100000	135200000	chr4:135100000-135200000	3	7	2	7	1	4	4	1	5	2	4	2	8	3	0.301
4	135950000	136050000	chr4:135950000-136050000	9	11	14	8	10	5	10	9	8	13	9	12	4	9	0.301
4	136650000	136750000	chr4:136650000-136750000	13	8	5	6	10	2	7	16	6	6	6	13	0	6	0.301
4	136700000	136800000	chr4:136700000-136800000	10	8	3	6	10	1	7	12	6	2	5	14	1	6	0.301
4	138400000	138500000	chr4:138400000-138500000	16	9	9	8	9	2	9	19	7	8	8	10	4	8	0.301
4	138550000	138650000	chr4:138550000-138650000	11	2	1	5	6	1	4	13	2	1	4	8	0	3	0.301
4	138600000	138700000	chr4:138600000-138700000	11	0	0	1	2	1	1	14	0	0	0	4	1	0	0.301
4	138750000	138850000	chr4:138750000-138850000	8	4	1	8	6	0	5	11	2	1	8	7	0	4	0.301
4	138950000	139050000	chr4:138950000-139050000	14	6	9	9	9	1	9	15	4	7	8	13	1	8	0.301
4	139200000	139300000	chr4:139200000-139300000	19	19	8	17	13	5	15	21	13	11	15	15	5	14	0.301
4	140150000	140250000	chr4:140150000-140250000	15	1	4	3	3	0	3	20	1	2	3	5	0	2	0.301
4	140350000	140450000	chr4:140350000-140450000	10	5	7	5	3	2	5	14	4	6	4	4	1	4	0.301
4	140500000	140600000	chr4:140500000-140600000	14	12	7	10	8	2	9	15	12	9	7	8	4	8	0.301
4	140850000	140950000	chr4:140850000-140950000	7	6	7	7	7	3	7	10	6	7	5	7	3	6	0.301
4	141150000	141250000	chr4:141150000-141250000	13	10	11	13	11	4	11	15	10	11	10	15	2	10	0.301
4	141350000	141450000	chr4:141350000-141450000	11	12	8	12	18	5	12	10	14	8	12	22	4	11	0.301
4	141650000	141750000	chr4:141650000-141750000	12	17	14	14	9	3	13	12	12	20	12	13	4	12	0.301
4	142450000	142550000	chr4:142450000-142550000	7	1	1	0	4	1	1	9	1	0	0	5	0	0	0.301
4	142500000	142600000	chr4:142500000-142600000	7	0	1	0	2	1	1	10	0	0	0	3	0	0	0.301
4	143300000	143400000	chr4:143300000-143400000	5	4	0	4	2	0	3	9	2	0	2	2	0	2	0.301
4	143350000	143450000	chr4:143350000-143450000	3	2	0	1	2	1	2	5	1	1	1	2	1	1	0.301
4	145150000	145250000	chr4:145150000-145250000	15	10	13	13	6	8	12	15	9	13	12	10	7	11	0.301
4	145200000	145300000	chr4:145200000-145300000	13	13	10	17	6	10	12	11	11	16	16	7	9	11	0.301
4	148250000	148350000	chr4:148250000-148350000	10	3	1	1	1	3	2	12	1	1	0	1	0	1	0.301
4	148450000	148550000	chr4:148450000-148550000	15	7	5	7	9	0	7	21	5	4	8	12	0	6	0.301
4	148700000	148800000	chr4:148700000-148800000	6	9	4	9	7	0	6	4	9	4	8	6	0	5	0.301
4	149350000	149450000	chr4:149350000-149450000	11	9	12	12	11	2	11	16	9	10	11	15	2	10	0.301
4	149450000	149550000	chr4:149450000-149550000	10	11	10	10	8	4	10	14	12	9	8	9	4	9	0.301
4	151500000	151600000	chr4:151500000-151600000	6	5	3	0	3	0	3	13	5	1	0	4	0	2	0.301
4	151950000	152050000	chr4:151950000-152050000	13	10	9	15	12	7	11	15	10	9	14	11	7	10	0.301
4	152050000	152150000	chr4:152050000-152150000	13	13	11	12	11	4	12	15	12	10	9	16	2	11	0.301
4	152350000	152450000	chr4:152350000-152450000	13	4	4	7	2	4	4	14	2	1	5	2	4	3	0.301
4	152400000	152500000	chr4:152400000-152500000	16	9	3	6	4	6	6	18	5	1	4	5	5	5	0.301
4	153300000	153400000	chr4:153300000-153400000	10	1	1	0	0	1	1	16	1	0	0	0	0	0	0.301
4	153350000	153450000	chr4:153350000-153450000	14	1	1	0	2	0	1	15	0	0	0	1	0	0	0.301
4	153500000	153600000	chr4:153500000-153600000	6	2	1	0	1	0	1	6	0	0	0	1	1	0	0.301
4	153950000	154050000	chr4:153950000-154050000	12	5	6	6	5	4	6	15	4	5	6	5	3	5	0.301
4	154400000	154500000	chr4:154400000-154500000	10	11	5	8	10	0	9	9	8	7	6	14	1	8	0.301
4	154450000	154550000	chr4:154450000-154550000	8	15	7	11	10	1	9	7	11	6	10	18	0	8	0.301
4	154550000	154650000	chr4:154550000-154650000	10	12	2	11	8	0	9	8	14	2	9	20	1	8	0.301
4	154600000	154700000	chr4:154600000-154700000	6	10	2	7	9	0	6	5	11	3	5	21	2	5	0.301
4	155300000	155400000	chr4:155300000-155400000	15	4	9	10	10	5	10	15	6	8	10	14	2	9	0.301
4	155400000	155500000	chr4:155400000-155500000	7	6	4	6	5	4	6	7	5	5	5	7	3	5	0.301
5	3750000	3850000	chr5:3750000-3850000	3	3	2	3	4	1	3	6	2	3	2	3	1	2	0.301
5	3900000	4000000	chr5:3900000-4000000	3	3	3	3	2	3	3	2	2	3	3	5	2	2	0.301
5	4400000	4500000	chr5:4400000-4500000	3	3	0	3	0	1	2	5	1	0	3	1	0	1	0.301
5	4700000	4800000	chr5:4700000-4800000	3	1	3	3	5	1	3	4	1	3	2	6	1	2	0.301
5	5100000	5200000	chr5:5100000-5200000	5	2	1	2	0	1	2	9	4	1	1	0	0	1	0.301
5	8550000	8650000	chr5:8550000-8650000	3	3	1	2	1	1	2	2	4	1	1	1	1	1	0.301
5	8600000	8700000	chr5:8600000-8700000	1	2	5	3	4	5	4	2	2	7	2	6	4	3	0.301
5	8650000	8750000	chr5:8650000-8750000	0	2	5	3	3	4	3	1	1	7	2	6	3	2	0.301
5	13500000	13600000	chr5:13500000-13600000	2	1	0	1	1	0	1	2	1	0	0	0	0	0	0.301
5	15800000	15900000	chr5:15800000-15900000	6	1	0	1	1	0	1	6	0	0	1	3	0	0	0.301
5	16150000	16250000	chr5:16150000-16250000	7	4	0	2	0	0	1	9	3	0	1	0	0	0	0.301
5	18250000	18350000	chr5:18250000-18350000	9	0	0	1	3	1	1	11	0	0	1	8	0	0	0.301
5	18300000	18400000	chr5:18300000-18400000	6	1	1	2	4	1	2	8	1	1	1	5	0	1	0.301
5	19500000	19600000	chr5:19500000-19600000	6	2	1	0	2	1	2	6	0	1	0	2	1	1	0.301
5	19850000	19950000	chr5:19850000-19950000	5	2	0	0	2	0	1	5	0	0	0	1	1	0	0.301
5	19900000	20000000	chr5:19900000-20000000	10	1	0	0	2	1	1	11	0	0	0	2	1	0	0.301
5	20050000	20150000	chr5:20050000-20150000	8	1	0	0	1	2	1	11	1	0	0	1	0	0	0.301
5	20100000	20200000	chr5:20100000-20200000	7	2	0	0	1	1	1	9	1	0	0	1	0	0	0.301
5	20450000	20550000	chr5:20450000-20550000	14	1	1	2	1	2	2	14	1	1	2	1	1	1	0.301
5	20500000	20600000	chr5:20500000-20600000	16	0	1	4	0	1	1	14	0	1	4	0	0	0	0.301
5	20650000	20750000	chr5:20650000-20750000	9	4	4	3	2	5	4	9	3	4	2	2	3	3	0.301
5	21650000	21750000	chr5:21650000-21750000	13	7	5	10	9	4	8	15	6	5	8	12	4	7	0.301
5	23650000	23750000	chr5:23650000-23750000	5	3	2	5	3	4	4	3	2	2	4	3	3	3	0.301
5	23950000	24050000	chr5:23950000-24050000	10	6	4	10	4	2	5	8	3	4	11	5	2	4	0.301
5	25000000	25100000	chr5:25000000-25100000	14	16	13	17	16	4	15	19	12	21	13	15	3	14	0.301
5	26900000	27000000	chr5:26900000-27000000	5	1	1	2	1	0	1	6	0	0	2	1	0	0	0.301
5	27450000	27550000	chr5:27450000-27550000	6	0	2	0	2	0	1	12	0	1	0	2	0	0	0.301
5	28700000	28800000	chr5:28700000-28800000	3	1	2	3	0	0	2	6	0	2	3	0	0	1	0.301
5	28850000	28950000	chr5:28850000-28950000	3	2	2	3	0	0	2	4	1	1	2	0	0	1	0.301
5	28900000	29000000	chr5:28900000-29000000	0	2	2	4	0	0	1	1	0	2	3	0	0	0	0.301
5	30350000	30450000	chr5:30350000-30450000	7	4	3	3	4	0	4	6	3	3	1	5	1	3	0.301
5	30900000	31000000	chr5:30900000-31000000	13	14	15	14	12	5	14	11	13	16	13	16	6	13	0.301
5	31600000	31700000	chr5:31600000-31700000	10	9	2	8	3	3	6	11	8	2	6	4	3	5	0.301
5	31850000	31950000	chr5:31850000-31950000	7	10	1	9	3	5	6	13	6	2	9	4	4	5	0.301
5	33450000	33550000	chr5:33450000-33550000	4	3	5	1	2	4	4	6	3	6	2	3	1	3	0.301
5	34600000	34700000	chr5:34600000-34700000	7	4	2	9	6	3	5	8	5	3	4	9	2	4	0.301
5	36000000	36100000	chr5:36000000-36100000	12	9	3	7	7	3	7	16	9	2	6	6	2	6	0.301
5	36050000	36150000	chr5:36050000-36150000	13	10	6	14	8	3	9	20	10	3	12	6	3	8	0.301
5	36100000	36200000	chr5:36100000-36200000	9	9	11	11	8	3	9	16	7	9	9	7	2	8	0.301
5	36500000	36600000	chr5:36500000-36600000	16	13	11	13	13	5	13	18	7	11	12	20	6	12	0.301
5	36550000	36650000	chr5:36550000-36650000	15	14	9	13	8	4	11	15	6	11	10	13	5	10	0.301
5	37000000	37100000	chr5:37000000-37100000	16	3	2	3	2	4	3	18	0	1	3	2	3	2	0.301
[truncated: 52,521 more rows]

## Sheet: D_KO_generation_validation
gRNAs
No.	name (target)	protospacer+PAM	genome coordinates (mm10)
1	gRNA_crossfirre_up	GATCTTTACCCCACAGTATAAGG	chrX:50,502,336-50,502,358
2	gRNA_crossfirre_down	GGGATGGCCACACCTCACAATGG	chrX:50,555,211-50,555,233
3	gRNA_crossfirre-firre_up	AATGGGTCCAGGTATTGGCGGGG	chrX:50,502,263-50,502,285
4	gRNA_crossfirre-firre_down	CTAAAAGGATTAGGGTCTCTTGG	chrX:50,637,033-50,637,055
5	gRNA_Dxz4_up	CATGCTGCTTTTATGTGCTTCGG	chrX:75,721,262-75,721,284
6	gRNA_Dxz4_down	TACTGAAGGAATCGTATGACCGG	chrX:75,764,820-75,764,842
Primer
No.	PCR Primer for genotyping	Sequence
7	Primer_fwd_crossfirre_crossfirre-firre	AGAACAGCCCTGGAGGAAAT	chrX:50,502,179-50,502,198
8	Primer_rev_crossfirre	GTAGGCAAGCCTGAGGAAAA	chrX:50,555,267-50,555,286
9	Primer_rev_crossfirre-firre	CCTGGGTCCTCTATAAAAGCAACAG	chrX:50,637,131-50,637,155
10	Primer_fwd_Dxz4	ACAGTGCATCAAAAGCACACG	chrX:75,720,727-75,720,747
11	Primer_rev_Dxz4	CCTGGTGGCACAGAACTCTA	chrX:75,764,915-75,764,934
12	Primer_rev_crossfirre_crossfirre-firre_WT	TCTCTTGTAAGAGTTCCCATGTGT	chrX:50,502,470-50,502,493
13	Primer_fwd_Dxz4_WT	AGTTGGGAGCGAAGCAGAAA	chrX:75,764,628-75,764,647
Sanger sequencing of PCR KO band
Mutant strain	Sanger-sequencing result
∆Crossfirre	CAAGGGTCACAAGTTACAATTGCAATGAAGACCTTGAGTCAAATGGGTCCAGGTATTGGCGGGGAACAAGGATACTAAGAGACAGAAAATATGAGCAGCTTAACATGGGCTGGGTATTCTCCCAATCAATCACTAAGGAAATTTTCCTCAGGCTTGCCTA
∆Crossfirre-Firre	GACAAGGGTCACAAGTTACAATTGCAATGAAGACCTTGAGTCAAATGGGTCCAGGTTGGGACAAATATAAAATTTATTTTAAAAAACACTCATTTAAATTGAAGCCAGAAAGATGACTCAGTAGTTAAGAGCTCCTGTTGCTTTTATAGAGGACCCAGGAAAGCTTTA
∆Dxz4	ATTACTTCCAAACATTATTTAAAAGAAAAAACACTTGAATTCTGAGAATTCTATAATGAAAAATTTATTTTTTTGTTTTCCGAGATCATGTTCTAAGATAGAAAGATTGTGTTTGAGAGAAATAAAATTTTATTAAGTCTAAAAAAAAAATCCAGAACAGAAACAAAAACCCATCACTGTGTGAGTCTTTGCATTGCACAGGCATAGGCTGTAAGCATTGCTGAATCCCATGAAATTCACAGGTTTCCTTATACACCACCTGACTAACACAGAAGCGGTCCTTCTGCCAGTATTTCTGCCCATTCTGATTAATACTATTTGTATTGCCCCTCTAAATACCTAGTGCGGTGTTGTCTACATGTTAGGTTCTCAATAAATATTTAATTATTTGCATATCAA…

## Sheet: E_DESeq2_placenta
Chromosome	Mgi_symbol	Start_position	End_position	Strand	Ensembl_gene_id	CASTxXF_log2FC_shrunk (∆Xi)	CASTxXF_padj (∆Xi)	CASTxFi_log2FC_shrunk (∆Xi)	CASTxFi_padj (∆Xi)	CASTxD_log2FC_shrunk (∆Xi)	CASTxD_padj (∆Xi)	CASTxFD_log2FC_shrunk (∆Xi)	CASTxFD_padj (∆Xi)	CASTxXFFi_log2FC_shrunk (∆Xi)	CASTxXFFi_padj (∆Xi)	CASTxTKO_log2FC_shrunk (∆Xi)	CASTxTKO_padj (∆Xi)	XFxCAST_log2FC_shrunk (∆Xa)	XFxCAST_padj (∆Xa)	FixCAST_log2FC_shrunk (∆Xa)	FixCAST_padj (∆Xa)	DxCAST_log2FC_shrunk (∆Xa)	DxCAST_padj (∆Xa)	FDxCAST_log2FC_shrunk (∆Xa)	FDxCAST_padj (∆Xa)	XFFixCAST_log2FC_shrunk (∆Xa)	XFFixCAST_padj (∆Xa)	TKOxCAST_log2FC_shrunk (∆Xa)	TKOxCAST_padj (∆Xa)
1	Xkr4	3205901	3671498	-	ENSMUSG00000051951	NA	NA	NA	NA	6.11320294375136e-07	0.95811928554415	NA	NA	NA	NA	NA	NA	NA	NA	-1.52767547324106e-06	0.997650745465287	NA	NA	NA	NA	NA	NA	NA	NA
1	Gm37329	3512451	3514507	-	ENSMUSG00000103201	NA	NA	NA	NA	NA	NA	NA	NA	NA	NA	NA	NA	NA	NA	-1.1751148147019e-07	0.997650745465287	NA	NA	NA	NA	NA	NA	NA	NA
1	Gm38148	3592892	3595903	-	ENSMUSG00000103161	NA	NA	NA	NA	NA	NA	NA	NA	NA	NA	NA	NA	NA	NA	-1.23525443336851e-07	0.997650745465287	NA	NA	NA	NA	NA	NA	NA	NA
1	Gm19938	3647309	3658904	-	ENSMUSG00000102331	NA	NA	NA	NA	NA	NA	NA	NA	NA	NA	NA	NA	NA	NA	-1.1751148147019e-07	0.997650745465287	NA	NA	NA	NA	NA	NA	NA	NA
1	Gm37381	3905739	3986215	-	ENSMUSG00000102343	NA	NA	NA	NA	NA	NA	NA	NA	NA	NA	NA	NA	NA	NA	-1.57424296288893e-07	0.997650745465287	NA	NA	NA	NA	NA	NA	NA	NA
1	Rp1	3999557	4409241	-	ENSMUSG00000025900	NA	NA	NA	NA	NA	NA	NA	NA	NA	NA	NA	NA	NA	NA	3.60822604975522e-07	0.997650745465287	NA	NA	NA	NA	NA	NA	NA	NA
1	Gm37587	4496551	4499558	+	ENSMUSG00000104238	NA	NA	NA	NA	NA	NA	NA	NA	NA	NA	NA	NA	NA	NA	-5.25225406079905e-07	0.997650745465287	NA	NA	NA	NA	NA	NA	NA	NA
1	Gm22307	4529017	4529123	+	ENSMUSG00000096126	NA	NA	NA	NA	NA	NA	NA	NA	NA	NA	NA	NA	NA	NA	-4.35028267548814e-08	0.997650745465287	NA	NA	NA	NA	NA	NA	NA	NA
1	Gm37323	4583129	4586252	-	ENSMUSG00000104328	NA	NA	NA	NA	NA	NA	NA	NA	NA	NA	NA	NA	NA	NA	1.63065990121969e-06	0.997650745465287	NA	NA	NA	NA	NA	NA	NA	NA
1	Gm7369	4610471	4611406	+	ENSMUSG00000102735	NA	NA	NA	NA	NA	NA	NA	NA	NA	NA	NA	NA	NA	NA	1.33500063881896e-08	0.997650745465287	NA	NA	NA	NA	NA	NA	NA	NA
1	Gm6119	4692219	4693424	-	ENSMUSG00000102175	NA	NA	NA	NA	NA	NA	NA	NA	NA	NA	NA	NA	NA	NA	-8.21679703954516e-08	0.997650745465287	NA	NA	NA	NA	NA	NA	NA	NA
1	Gm25493	4723277	4723379	-	ENSMUSG00000088000	NA	NA	NA	NA	NA	NA	NA	NA	NA	NA	NA	NA	NA	NA	-5.27694619259198e-08	0.997650745465287	NA	NA	NA	NA	NA	NA	NA	NA
1	Gm2053	4735046	4735676	-	ENSMUSG00000103265	NA	NA	NA	NA	NA	NA	NA	NA	NA	NA	NA	NA	NA	NA	-2.41079702039382e-07	0.997650745465287	NA	NA	NA	NA	NA	NA	NA	NA
1	Gm6123	4771131	4772199	+	ENSMUSG00000103922	NA	NA	NA	NA	1.32199566601634e-06	0.939284491904028	NA	NA	NA	NA	-0.00500241037793792	0.955621827813377	-0.0169138900492721	0.916527868070702	-5.79878681617704e-06	0.997650745465287	NA	NA	NA	NA	NA	NA	NA	NA
1	Gm37144	4778063	4779212	-	ENSMUSG00000102275	NA	NA	NA	NA	NA	NA	NA	NA	NA	NA	NA	NA	NA	NA	1.91748361416733e-06	0.997650745465287	NA	NA	NA	NA	NA	NA	NA	NA
1	Gm6104	4880049	4880651	-	ENSMUSG00000062588	NA	NA	NA	NA	NA	NA	NA	NA	NA	NA	NA	NA	NA	NA	-2.38682357691041e-07	0.997650745465287	NA	NA	NA	NA	NA	NA	NA	NA
1	Gm37277	4905751	4906861	-	ENSMUSG00000103280	NA	NA	NA	NA	NA	NA	NA	NA	NA	NA	NA	NA	NA	NA	-3.82428527795843e-07	0.997650745465287	NA	NA	NA	NA	NA	NA	NA	NA
1	Rgs20	4909576	5070285	-	ENSMUSG00000002459	NA	NA	NA	NA	NA	NA	NA	NA	NA	NA	NA	NA	NA	NA	-1.28617968205956e-06	0.997650745465287	NA	NA	NA	NA	NA	NA	NA	NA
1	Gm16041	4970857	4976820	+	ENSMUSG00000085623	NA	NA	NA	NA	NA	NA	NA	NA	NA	NA	NA	NA	NA	NA	-1.41356590785561e-07	0.997650745465287	NA	NA	NA	NA	NA	NA	NA	NA
1	Gm37567	5307739	5310017	+	ENSMUSG00000104046	NA	NA	NA	NA	NA	NA	NA	NA	NA	NA	NA	NA	NA	NA	9.35697460833052e-07	0.997650745465287	NA	NA	NA	NA	NA	NA	NA	NA
1	Oprk1	5588466	5606131	+	ENSMUSG00000025905	NA	NA	NA	NA	NA	NA	NA	NA	NA	NA	NA	NA	NA	NA	9.14686585785982e-08	0.997650745465287	NA	NA	NA	NA	NA	NA	NA	NA
1	Alkal1	6359218	6394731	+	ENSMUSG00000087247	NA	NA	NA	NA	NA	NA	NA	NA	NA	NA	NA	NA	NA	NA	-1.42131350534796e-07	0.997650745465287	NA	NA	NA	NA	NA	NA	NA	NA
1	Gm2147	6380394	6381032	+	ENSMUSG00000103355	NA	NA	NA	NA	NA	NA	NA	NA	NA	NA	NA	NA	NA	NA	-4.03579009568814e-07	0.997650745465287	NA	NA	NA	NA	NA	NA	NA	NA
1	Gm19026	6429655	6441296	-	ENSMUSG00000103845	NA	NA	NA	NA	NA	NA	NA	NA	NA	NA	NA	NA	NA	NA	7.92267654887541e-07	0.997650745465287	NA	NA	NA	NA	NA	NA	NA	NA
1	St18	6487231	6860940	+	ENSMUSG00000033740	NA	NA	NA	NA	NA	NA	NA	NA	NA	NA	NA	NA	NA	NA	-3.66835419408126e-07	0.997650745465287	NA	NA	NA	NA	NA	NA	NA	NA
1	Gm37108	6916559	6923588	+	ENSMUSG00000102135	NA	NA	NA	NA	NA	NA	NA	NA	NA	NA	NA	NA	NA	NA	3.49107932786149e-07	0.997650745465287	NA	NA	NA	NA	NA	NA	NA	NA
1	Gm26983	7136199	7136586	-	ENSMUSG00000098201	NA	NA	NA	NA	NA	NA	NA	NA	NA	NA	NA	NA	NA	NA	-1.1751148147019e-07	0.997650745465287	NA	NA	NA	NA	NA	NA	NA	NA
1	Gm9826	7177739	7179037	+	ENSMUSG00000048538	NA	NA	NA	NA	NA	NA	NA	NA	NA	NA	NA	NA	NA	NA	3.9686871902832e-07	0.997650745465287	NA	NA	NA	NA	NA	NA	NA	NA
1	Gm26901	7349406	7397869	-	ENSMUSG00000097797	NA	NA	NA	NA	NA	NA	NA	NA	NA	NA	NA	NA	NA	NA	-2.50936548408916e-07	0.997650745465287	NA	NA	NA	NA	NA	NA	NA	NA
1	Gm30414	7497968	7518149	+	ENSMUSG00000103067	NA	NA	NA	NA	NA	NA	NA	NA	NA	NA	NA	NA	NA	NA	1.10294138541854e-07	0.997650745465287	NA	NA	NA	NA	NA	NA	NA	NA
1	Gm7470	7597379	7599473	+	ENSMUSG00000104226	NA	NA	NA	NA	NA	NA	NA	NA	NA	NA	NA	NA	NA	NA	2.25506884956397e-07	0.997650745465287	NA	NA	NA	NA	NA	NA	NA	NA
1	Rps2-ps2	7664081	7664961	+	ENSMUSG00000103903	NA	NA	NA	NA	NA	NA	NA	NA	NA	NA	NA	NA	NA	NA	-1.23525443336851e-07	0.997650745465287	NA	NA	NA	NA	NA	NA	NA	NA
1	Sntg1	8361475	9299878	-	ENSMUSG00000025909	NA	NA	NA	NA	NA	NA	NA	NA	NA	NA	NA	NA	NA	NA	-9.34464934526914e-08	0.997650745465287	NA	NA	NA	NA	NA	NA	NA	NA
1	Gm16284	8468426	8468825	-	ENSMUSG00000086235	NA	NA	NA	NA	NA	NA	NA	NA	NA	NA	NA	NA	NA	NA	-6.25495945762414e-07	0.997650745465287	NA	NA	NA	NA	NA	NA	NA	NA
1	Gm15452	8791923	8792162	-	ENSMUSG00000084353	NA	NA	NA	NA	NA	NA	NA	NA	NA	NA	NA	NA	NA	NA	-5.34889059702466e-07	0.997650745465287	NA	NA	NA	NA	NA	NA	NA	NA
1	Gm36964	8815842	8816039	+	ENSMUSG00000103933	NA	NA	NA	NA	NA	NA	NA	NA	NA	NA	NA	NA	NA	NA	-7.30112486354226e-08	0.997650745465287	NA	NA	NA	NA	NA	NA	NA	NA
1	Gm24276	8816138	8816247	+	ENSMUSG00000076135	NA	NA	NA	NA	NA	NA	NA	NA	NA	NA	NA	NA	NA	NA	2.84404427887079e-07	0.997650745465287	NA	NA	NA	NA	NA	NA	NA	NA
1	Gm6152	8855928	8856267	-	ENSMUSG00000086195	NA	NA	NA	NA	NA	NA	NA	NA	NA	NA	NA	NA	NA	NA	2.37043489531885e-07	0.997650745465287	NA	NA	NA	NA	NA	NA	NA	NA
1	Gm7445	8856763	8857102	+	ENSMUSG00000104504	NA	NA	NA	NA	NA	NA	NA	NA	NA	NA	NA	NA	NA	NA	-3.66765114737765e-07	0.997650745465287	NA	NA	NA	NA	NA	NA	NA	NA
1	Gm7493	8962996	8963621	-	ENSMUSG00000066693	NA	NA	NA	NA	NA	NA	NA	NA	NA	NA	NA	NA	NA	NA	2.81384145630612e-07	0.997650745465287	NA	NA	NA	NA	NA	NA	NA	NA
1	Gm6187	9396773	9398687	-	ENSMUSG00000101571	NA	NA	NA	NA	NA	NA	NA	NA	NA	NA	NA	NA	NA	NA	-1.21553769876285e-07	0.997650745465287	NA	NA	NA	NA	NA	NA	NA	NA
1	Gm7512	9450579	9451748	+	ENSMUSG00000102272	NA	NA	NA	NA	NA	NA	NA	NA	NA	NA	NA	NA	NA	NA	2.81384145630612e-07	0.997650745465287	NA	NA	NA	NA	NA	NA	NA	NA
1	Gm18300	9499338	9501522	-	ENSMUSG00000103411	NA	NA	NA	NA	NA	NA	NA	NA	NA	NA	NA	NA	NA	NA	6.27596445359892e-08	0.997650745465287	NA	NA	NA	NA	NA	NA	NA	NA
1	Vxn	9601199	9627143	+	ENSMUSG00000067879	NA	NA	NA	NA	NA	NA	NA	NA	NA	NA	NA	NA	NA	NA	1.19137012047271e-06	0.997650745465287	NA	NA	NA	NA	NA	NA	NA	NA
1	1700034P13Rik	9747648	9791924	+	ENSMUSG00000097893	NA	NA	NA	NA	1.21209957194505e-06	0.865289289834441	NA	NA	NA	NA	NA	NA	NA	NA	-1.59037490740676e-06	0.997650745465287	NA	NA	NA	NA	NA	NA	NA	NA
1	Gm6195	9802197	9802553	-	ENSMUSG00000046334	NA	NA	NA	NA	NA	NA	NA	NA	NA	NA	NA	NA	NA	NA	1.00627335972185e-06	0.997650745465287	NA	NA	NA	NA	NA	NA	NA	NA
1	Snord87	9942463	9942549	-	ENSMUSG00000093178	NA	NA	NA	NA	NA	NA	NA	NA	NA	NA	NA	NA	NA	NA	-8.52333734864976e-07	0.997650745465287	NA	NA	NA	NA	NA	NA	NA	NA
1	E330040D14Rik	9967314	9968687	+	ENSMUSG00000104025	NA	NA	NA	NA	NA	NA	NA	NA	NA	NA	NA	NA	NA	NA	-2.11681934512869e-07	0.997650745465287	NA	NA	NA	NA	NA	NA	NA	NA
1	Gm26348	10166539	10166778	+	ENSMUSG00000088153	NA	NA	NA	NA	NA	NA	NA	NA	NA	NA	NA	NA	NA	NA	1.28844943430006e-08	0.997650745465287	NA	NA	NA	NA	NA	NA	NA	NA
1	Gm37569	10197081	10198802	-	ENSMUSG00000102556	NA	NA	NA	NA	NA	NA	NA	NA	NA	NA	NA	NA	NA	NA	9.14686585785982e-08	0.997650745465287	NA	NA	NA	NA	NA	NA	NA	NA
1	Cpa6	10324720	10719945	-	ENSMUSG00000042501	NA	NA	NA	NA	NA	NA	NA	NA	NA	NA	NA	NA	NA	NA	1.63611714970419e-06	0.997650745465287	NA	NA	NA	NA	NA	NA	NA	NA
1	Gm38005	10449245	10451989	-	ENSMUSG00000103810	NA	NA	NA	NA	NA	NA	NA	NA	NA	NA	NA	NA	NA	NA	-9.34123337136358e-08	0.997650745465287	NA	NA	NA	NA	NA	NA	NA	NA
1	Gm15604	10554098	10555553	-	ENSMUSG00000083422	NA	NA	NA	NA	NA	NA	NA	NA	NA	NA	NA	NA	NA	NA	-2.22643085900825e-07	0.997650745465287	NA	NA	NA	NA	NA	NA	NA	NA
1	Gm37133	10782456	10784377	-	ENSMUSG00000103448	NA	NA	NA	NA	NA	NA	NA	NA	NA	NA	NA	NA	NA	NA	-1.21553769876285e-07	0.997650745465287	NA	NA	NA	NA	NA	NA	NA	NA
1	Gm28659	10868688	10869446	+	ENSMUSG00000100648	NA	NA	NA	NA	NA	NA	NA	NA	NA	NA	NA	NA	NA	NA	-1.87521078500069e-07	0.997650745465287	NA	NA	NA	NA	NA	NA	NA	NA
1	Gm24173	11134111	11134238	-	ENSMUSG00000077318	NA	NA	NA	NA	NA	NA	NA	NA	NA	NA	NA	NA	NA	NA	-1.27343759255764e-07	0.997650745465287	NA	NA	NA	NA	NA	NA	NA	NA
1	A830018L16Rik	11414105	11975901	+	ENSMUSG00000057715	NA	NA	NA	NA	NA	NA	NA	NA	NA	NA	NA	NA	NA	NA	1.86655056328825e-07	0.997650745465287	NA	NA	NA	NA	NA	NA	NA	NA
1	Gm29273	11608139	11608400	-	ENSMUSG00000099845	NA	NA	NA	NA	NA	NA	NA	NA	NA	NA	NA	NA	NA	NA	-1.23525443336851e-07	0.997650745465287	NA	NA	NA	NA	NA	NA	NA	NA
1	Gm7560	12120960	12121832	+	ENSMUSG00000101610	NA	NA	NA	NA	NA	NA	NA	NA	NA	NA	NA	NA	NA	NA	-6.93247770291752e-08	0.997650745465287	NA	NA	NA	NA	NA	NA	NA	NA
1	Gm2383	12565577	12566383	+	ENSMUSG00000097628	NA	NA	NA	NA	NA	NA	NA	NA	NA	NA	NA	NA	NA	NA	-3.44796094893428e-07	0.997650745465287	NA	NA	NA	NA	NA	NA	NA	NA
1	Prdm14	13113457	13127163	-	ENSMUSG00000042414	NA	NA	NA	NA	-1.87915179054811e-06	0.500803629881837	NA	NA	NA	NA	NA	NA	0.109419356093935	0.333361052198079	2.51647552379805e-06	0.997650745465287	NA	NA	NA	NA	NA	NA	NA	NA
1	Gm37409	13234809	13236434	-	ENSMUSG00000103495	NA	NA	NA	NA	NA	NA	NA	NA	NA	NA	NA	NA	NA	NA	3.40349653529221e-07	0.997650745465287	NA	NA	NA	NA	NA	NA	NA	NA
1	Gm27881	13262198	13262279	+	ENSMUSG00000099183	NA	NA	NA	NA	NA	NA	NA	NA	NA	NA	NA	NA	NA	NA	2.26827572975595e-07	0.997650745465287	NA	NA	NA	NA	NA	NA	NA	NA
1	Gm38223	13289812	13290506	-	ENSMUSG00000102639	NA	NA	NA	NA	NA	NA	NA	NA	NA	NA	NA	NA	NA	NA	2.9657578911515e-07	0.997650745465287	NA	NA	NA	NA	NA	NA	NA	NA
1	Gm37702	13297036	13298907	-	ENSMUSG00000104170	NA	NA	NA	NA	NA	NA	NA	NA	NA	NA	NA	NA	NA	NA	6.72487521835398e-08	0.997650745465287	NA	NA	NA	NA	NA	NA	NA	NA
1	Gm38120	13343563	13348204	-	ENSMUSG00000103085	NA	NA	NA	NA	NA	NA	NA	NA	NA	NA	NA	NA	NA	NA	-1.08564671244021e-06	0.997650745465287	NA	NA	NA	NA	NA	NA	NA	NA
1	Gm38380	13354483	13356730	-	ENSMUSG00000102664	NA	NA	NA	NA	NA	NA	NA	NA	NA	NA	NA	NA	NA	NA	-1.44166870640873e-07	0.997650745465287	NA	NA	NA	NA	NA	NA	NA	NA
1	Gm29570	13376070	13388413	+	ENSMUSG00000101476	NA	NA	NA	NA	NA	NA	NA	NA	NA	NA	NA	NA	NA	NA	8.0629444810696e-07	0.997650745465287	NA	NA	NA	NA	NA	NA	NA	NA
1	Gm38319	13641483	13642748	-	ENSMUSG00000102982	NA	NA	NA	NA	4.54476001192193e-07	0.847628480174804	NA	NA	NA	NA	-0.089662994913227	0.182627736682661	NA	NA	-4.57865110858108e-06	0.997650745465287	NA	NA	NA	NA	NA	NA	NA	NA
1	Xkr9	13668771	13701723	+	ENSMUSG00000067813	NA	NA	NA	NA	NA	NA	NA	NA	NA	NA	NA	NA	NA	NA	-7.04590412932969e-07	0.997650745465287	NA	NA	NA	NA	NA	NA	NA	NA
1	Gm5523	13785883	13786879	-	ENSMUSG00000097711	NA	NA	NA	NA	NA	NA	NA	NA	NA	NA	NA	NA	NA	NA	-2.84101575311592e-07	0.997650745465287	NA	NA	NA	NA	NA	NA	NA	NA
1	Gm36947	13846871	13849119	-	ENSMUSG00000102166	NA	NA	NA	NA	NA	NA	NA	NA	NA	NA	NA	NA	NA	NA	-1.1781616420242e-07	0.997650745465287	NA	NA	NA	NA	NA	NA	NA	NA
1	Gm22616	14182578	14182677	+	ENSMUSG00000095853	NA	NA	NA	NA	NA	NA	NA	NA	NA	NA	NA	NA	NA	NA	-9.34464934526914e-08	0.997650745465287	NA	NA	NA	NA	NA	NA	NA	NA
1	Gm9947	14752937	14776931	+	ENSMUSG00000054493	NA	NA	NA	NA	NA	NA	NA	NA	NA	NA	NA	NA	NA	NA	-1.43682466910329e-06	0.997650745465287	NA	NA	NA	NA	NA	NA	NA	NA
1	Gm37412	14788645	14792965	+	ENSMUSG00000103492	NA	NA	NA	NA	NA	NA	NA	NA	NA	NA	NA	NA	NA	NA	1.55414385591171e-06	0.997650745465287	NA	NA	NA	NA	NA	NA	NA	NA
1	Smt3h2-ps4	14839869	14840156	-	ENSMUSG00000081201	NA	NA	NA	NA	NA	NA	NA	NA	NA	NA	NA	NA	NA	NA	-9.34123337136358e-08	0.997650745465287	NA	NA	NA	NA	NA	NA	NA	NA
1	Rpl5-ps1	14865072	14865965	+	ENSMUSG00000082193	NA	NA	NA	NA	NA	NA	NA	NA	NA	NA	NA	NA	NA	NA	-1.12373990576065e-07	0.997650745465287	NA	NA	NA	NA	NA	NA	NA	NA
1	Trpa1	14872648	14918862	-	ENSMUSG00000032769	NA	NA	NA	NA	NA	NA	NA	NA	NA	NA	NA	NA	NA	NA	-5.13364416159227e-07	0.997650745465287	NA	NA	NA	NA	NA	NA	NA	NA
1	Gm10566	15268802	15269797	-	ENSMUSG00000073737	NA	NA	NA	NA	NA	NA	NA	NA	NA	NA	NA	NA	NA	NA	3.41267780015981e-07	0.997650745465287	NA	NA	NA	NA	NA	NA	NA	NA
1	Kcnb2	15287254	15723750	+	ENSMUSG00000092083	NA	NA	NA	NA	8.98681467617453e-07	0.92905892073015	NA	NA	NA	NA	0.016809578770871	0.82650660414923	NA	NA	-1.23197181096497e-06	0.997650745465287	NA	NA	NA	NA	NA	NA	NA	NA
1	Gm6060	15760122	15760668	-	ENSMUSG00000101652	NA	NA	NA	NA	NA	NA	NA	NA	NA	NA	NA	NA	NA	NA	-1.15119173771802e-07	0.997650745465287	NA	NA	NA	NA	NA	NA	NA	NA
1	Gm37509	15853331	15856499	+	ENSMUSG00000104379	NA	NA	NA	NA	NA	NA	NA	NA	NA	NA	NA	NA	NA	NA	-4.78303563275015e-07	0.997650745465287	NA	NA	NA	NA	NA	NA	NA	NA
1	Sbspon	15853862	15892722	-	ENSMUSG00000032719	NA	NA	NA	NA	-5.7147085757142e-07	0.883256629357504	NA	NA	NA	NA	NA	NA	NA	NA	7.01625706518393e-07	0.997650745465287	NA	NA	NA	NA	NA	NA	NA	NA
1	4930444P10Rik	16065979	16093325	-	ENSMUSG00000067795	NA	NA	NA	NA	-6.09098060612e-07	0.94548101059712	NA	NA	NA	NA	NA	NA	NA	NA	6.06803565221097e-07	0.997650745465287	NA	NA	NA	NA	NA	NA	NA	NA
1	Gm38249	16208197	16210517	-	ENSMUSG00000104165	NA	NA	NA	NA	NA	NA	NA	NA	NA	NA	NA	NA	NA	NA	2.26827572975595e-07	0.997650745465287	NA	NA	NA	NA	NA	NA	NA	NA
1	Gm28095	16228506	16244062	+	ENSMUSG00000100868	NA	NA	NA	NA	NA	NA	NA	NA	NA	NA	NA	NA	NA	NA	6.27596445359892e-08	0.997650745465287	NA	NA	NA	NA	NA	NA	NA	NA
1	Gm7568	16253592	16267921	+	ENSMUSG00000089982	NA	NA	NA	NA	NA	NA	NA	NA	NA	NA	NA	NA	NA	NA	-1.18578227429879e-07	0.997650745465287	NA	NA	NA	NA	NA	NA	NA	NA
1	Gm38342	16618560	16621539	+	ENSMUSG00000102457	NA	NA	NA	NA	NA	NA	NA	NA	NA	NA	NA	NA	NA	NA	-1.38703579525061e-08	0.997650745465287	NA	NA	NA	NA	NA	NA	NA	NA
1	D030040B21Rik	16657552	16662278	+	ENSMUSG00000097744	NA	NA	NA	NA	NA	NA	NA	NA	NA	NA	NA	NA	NA	NA	-4.4141108088288e-08	0.997650745465287	NA	NA	NA	NA	NA	NA	NA	NA
1	Gm29649	16758205	16758623	-	ENSMUSG00000100093	NA	NA	NA	NA	NA	NA	NA	NA	NA	NA	NA	NA	NA	NA	-1.1751148147019e-07	0.997650745465287	NA	NA	NA	NA	NA	NA	NA	NA
1	Gm5828	16768279	16770138	-	ENSMUSG00000091020	NA	NA	NA	NA	-3.26475712699074e-06	0.574967426434269	NA	NA	NA	NA	NA	NA	NA	NA	-1.03280730416433e-06	0.997650745465287	NA	NA	NA	NA	NA	NA	NA	NA
1	Gdap1	17145362	17164271	+	ENSMUSG00000025777	NA	NA	NA	NA	NA	NA	NA	NA	NA	NA	NA	NA	NA	NA	-9.50089059982504e-07	0.997650745465287	NA	NA	NA	NA	NA	NA	NA	NA
1	Gm5251	17394958	17395429	+	ENSMUSG00000100398	NA	NA	NA	NA	NA	NA	NA	NA	NA	NA	NA	NA	NA	NA	2.26827572975595e-07	0.997650745465287	NA	NA	NA	NA	NA	NA	NA	NA
1	Rbm6-ps1	17397412	17400281	-	ENSMUSG00000101589	NA	NA	NA	NA	NA	NA	NA	NA	NA	NA	NA	NA	NA	NA	-5.18854065595619e-07	0.997650745465287	NA	NA	NA	NA	NA	NA	NA	NA
1	Gm6075	17429043	17429528	-	ENSMUSG00000102048	NA	NA	NA	NA	NA	NA	NA	NA	NA	NA	NA	NA	NA	NA	2.26827572975595e-07	0.997650745465287	NA	NA	NA	NA	NA	NA	NA	NA
1	Pi15	17601901	17630939	+	ENSMUSG00000067780	NA	NA	NA	NA	NA	NA	NA	NA	NA	NA	NA	NA	NA	NA	-4.42565287191937e-07	0.997650745465287	NA	NA	NA	NA	NA	NA	NA	NA
1	Crispld1	17727045	17766344	+	ENSMUSG00000025776	NA	NA	NA	NA	NA	NA	NA	NA	NA	NA	NA	NA	NA	NA	1.45407602725803e-06	0.997650745465287	NA	NA	NA	NA	NA	NA	NA	NA
1	Gm28153	17741915	17805417	-	ENSMUSG00000099895	NA	NA	NA	NA	NA	NA	NA	NA	NA	NA	NA	NA	NA	NA	-9.34464934526914e-08	0.997650745465287	NA	NA	NA	NA	NA	NA	NA	NA
1	Gm7690	17947041	17948439	+	ENSMUSG00000100554	NA	NA	NA	NA	NA	NA	NA	NA	NA	NA	NA	NA	NA	NA	-1.15119173771802e-07	0.997650745465287	NA	NA	NA	NA	NA	NA	NA	NA
1	Gm17969	17993813	17997483	+	ENSMUSG00000099591	NA	NA	NA	NA	NA	NA	NA	NA	NA	NA	NA	NA	NA	NA	3.07896539457676e-07	0.997650745465287	NA	NA	NA	NA	NA	NA	NA	NA
1	Gm28756	17994462	18059056	-	ENSMUSG00000109887	NA	NA	NA	NA	NA	NA	NA	NA	NA	NA	NA	NA	NA	NA	-9.34464934526914e-08	0.997650745465287	NA	NA	NA	NA	NA	NA	NA	NA
1	Defb44-ps	18210053	18223564	-	ENSMUSG00000070977	NA	NA	NA	NA	NA	NA	NA	NA	NA	NA	NA	NA	NA	NA	2.26827572975595e-07	0.997650745465287	NA	NA	NA	NA	NA	NA	NA	NA
1	Defb41	18250980	18265138	-	ENSMUSG00000067773	NA	NA	NA	NA	NA	NA	NA	NA	NA	NA	NA	NA	NA	NA	-1.1781616420242e-07	0.997650745465287	NA	NA	NA	NA	NA	NA	NA	NA
1	Gm17837	18262395	18263379	-	ENSMUSG00000101685	NA	NA	NA	NA	NA	NA	NA	NA	NA	NA	NA	NA	NA	NA	1.04379113091801e-06	0.997650745465287	NA	NA	NA	NA	NA	NA	NA	NA
1	Gm10075	19153422	19153966	-	ENSMUSG00000100720	NA	NA	NA	NA	NA	NA	NA	NA	NA	NA	NA	NA	NA	NA	2.25506884956397e-07	0.997650745465287	NA	NA	NA	NA	NA	NA	NA	NA
1	Tfap2b	19208914	19238576	+	ENSMUSG00000025927	NA	NA	NA	NA	NA	NA	NA	NA	NA	NA	NA	NA	NA	NA	-1.71043165235145e-07	0.997650745465287	NA	NA	NA	NA	NA	NA	NA	NA
1	Gm4849	19330939	19333184	+	ENSMUSG00000100204	NA	NA	NA	NA	NA	NA	NA	NA	NA	NA	NA	NA	NA	NA	-6.22751639228637e-08	0.997650745465287	NA	NA	NA	NA	NA	NA	NA	NA
1	Gm37315	20062070	20065548	-	ENSMUSG00000104095	NA	NA	NA	NA	NA	NA	NA	NA	NA	NA	NA	NA	NA	NA	6.24486232890434e-08	0.997650745465287	NA	NA	NA	NA	NA	NA	NA	NA
1	Gm15795	20444258	20444810	-	ENSMUSG00000090142	NA	NA	NA	NA	NA	NA	NA	NA	NA	NA	NA	NA	NA	NA	-1.23525443336851e-07	0.997650745465287	NA	NA	NA	NA	NA	NA	NA	NA
1	Il17f	20777146	20790617	-	ENSMUSG00000041872	NA	NA	NA	NA	NA	NA	NA	NA	NA	NA	NA	NA	NA	NA	-2.88951114340813e-07	0.997650745465287	NA	NA	NA	NA	NA	NA	NA	NA
1	6720483E21Rik	20888650	20890473	-	ENSMUSG00000097934	NA	NA	NA	NA	NA	NA	NA	NA	NA	NA	NA	NA	NA	NA	1.5372837770174e-06	0.997650745465287	NA	NA	NA	NA	NA	NA	NA	NA
1	Gm28064	20945711	20946914	+	ENSMUSG00000100929	NA	NA	NA	NA	NA	NA	NA	NA	NA	NA	NA	NA	NA	NA	-1.67248811157998e-07	0.997650745465287	NA	NA	NA	NA	NA	NA	NA	NA
1	Gm28287	21080114	21081748	+	ENSMUSG00000099971	NA	NA	NA	NA	NA	NA	NA	NA	NA	NA	NA	NA	NA	NA	6.46385100072211e-08	0.997650745465287	NA	NA	NA	NA	NA	NA	NA	NA
1	Gm2693	21178988	21187427	+	ENSMUSG00000100819	NA	NA	NA	NA	NA	NA	NA	NA	NA	NA	NA	NA	NA	NA	-1.29214763310203e-07	0.997650745465287	NA	NA	NA	NA	NA	NA	NA	NA
1	Gm38224	21234722	21236821	+	ENSMUSG00000102633	NA	NA	NA	NA	NA	NA	NA	NA	NA	NA	NA	NA	NA	NA	-2.37674059262754e-08	0.997650745465287	NA	NA	NA	NA	NA	NA	NA	NA
1	Gm28836	21250359	21271593	-	ENSMUSG00000099343	NA	NA	NA	NA	NA	NA	NA	NA	NA	NA	NA	NA	NA	NA	6.27596445359892e-08	0.997650745465287	NA	NA	NA	NA	NA	NA	NA	NA
1	Gm7094	21272403	21272906	+	ENSMUSG00000096375	NA	NA	NA	NA	NA	NA	NA	NA	NA	NA	NA	NA	NA	NA	2.26827572975595e-07	0.997650745465287	NA	NA	NA	NA	NA	NA	NA	NA
1	Gm4956	21285246	21298312	-	ENSMUSG00000025936	NA	NA	NA	NA	NA	NA	NA	NA	NA	NA	NA	NA	NA	NA	1.4919453774593e-07	0.997650745465287	NA	NA	NA	NA	NA	NA	NA	NA
1	Gm16329	21354005	21355116	+	ENSMUSG00000086194	NA	NA	NA	NA	NA	NA	NA	NA	NA	NA	NA	NA	NA	NA	-3.22683483878925e-07	0.997650745465287	NA	NA	NA	NA	NA	NA	NA	NA
1	Gm16327	21364803	21365030	+	ENSMUSG00000094436	NA	NA	NA	NA	NA	NA	NA	NA	NA	NA	NA	NA	NA	NA	-1.21553769876285e-07	0.997650745465287	NA	NA	NA	NA	NA	NA	NA	NA
1	Khdc1c	21368331	21370845	+	ENSMUSG00000041722	NA	NA	NA	NA	NA	NA	NA	NA	NA	NA	NA	NA	NA	NA	1.39615584844232e-06	0.997650745465287	NA	NA	NA	NA	NA	NA	NA	NA
1	Gm2709	21372670	21373764	+	ENSMUSG00000085507	NA	NA	NA	NA	NA	NA	NA	NA	NA	NA	NA	NA	NA	NA	-9.34464934526914e-08	0.997650745465287	NA	NA	NA	NA	NA	NA	NA	NA
1	Khdc1b	21383556	21386373	+	ENSMUSG00000085079	NA	NA	NA	NA	NA	NA	NA	NA	NA	NA	NA	NA	NA	NA	-3.56695410971386e-07	0.997650745465287	NA	NA	NA	NA	NA	NA	NA	NA
1	Gm36949	21454691	21457017	-	ENSMUSG00000104138	NA	NA	NA	NA	NA	NA	NA	NA	NA	NA	NA	NA	NA	NA	2.81384145630612e-07	0.997650745465287	NA	NA	NA	NA	NA	NA	NA	NA
1	Gm7658	21511933	21513056	-	ENSMUSG00000082935	NA	NA	NA	NA	4.38458284068818e-06	0.563144847196542	NA	NA	NA	NA	0.0345567785253105	0.668225690312231	0.00914540878353737	0.945948729331737	7.38905758755428e-07	0.997650745465287	NA	NA	NA	NA	NA	NA	NA	NA
1	Gm38243	21838948	21840514	-	ENSMUSG00000103748	NA	NA	NA	NA	NA	NA	NA	NA	NA	NA	NA	NA	NA	NA	-1.1751148147019e-07	0.997650745465287	NA	NA	NA	NA	NA	NA	NA	NA
1	Gm5696	22030064	22030615	-	ENSMUSG00000099692	NA	NA	NA	NA	NA	NA	NA	NA	NA	NA	NA	NA	NA	NA	2.85184295106557e-07	0.997650745465287	NA	NA	NA	NA	NA	NA	NA	NA
1	Rims1	22286251	22805994	-	ENSMUSG00000041670	NA	NA	NA	NA	NA	NA	NA	NA	NA	NA	NA	NA	NA	NA	-2.70578053154915e-07	0.997650745465287	NA	NA	NA	NA	NA	NA	NA	NA
1	Ppp1r14bl	23100473	23102253	-	ENSMUSG00000073730	NA	NA	NA	NA	NA	NA	NA	NA	NA	NA	NA	NA	NA	NA	2.81384145630612e-07	0.997650745465287	NA	NA	NA	NA	NA	NA	NA	NA
1	Gm6420	23255685	23256407	-	ENSMUSG00000102766	NA	NA	NA	NA	NA	NA	NA	NA	NA	NA	NA	NA	NA	NA	-1.079049634031e-07	0.997650745465287	NA	NA	NA	NA	NA	NA	NA	NA
1	Gm29107	23293729	23294075	+	ENSMUSG00000100775	NA	NA	NA	NA	NA	NA	NA	NA	NA	NA	NA	NA	NA	NA	9.37999480480389e-08	0.997650745465287	NA	NA	NA	NA	NA	NA	NA	NA
1	Gm20954	23345956	23346599	-	ENSMUSG00000101226	NA	NA	NA	NA	NA	NA	NA	NA	NA	NA	NA	NA	NA	NA	-1.67248811157998e-07	0.997650745465287	NA	NA	NA	NA	NA	NA	NA	NA
1	Gm26524	24005505	24005894	+	ENSMUSG00000102495	NA	NA	NA	NA	NA	NA	NA	NA	NA	NA	NA	NA	NA	NA	5.55590021169718e-08	0.997650745465287	NA	NA	NA	NA	NA	NA	NA	NA
1	Gm37580	24100625	24103424	+	ENSMUSG00000102398	NA	NA	NA	NA	NA	NA	NA	NA	NA	NA	NA	NA	NA	NA	-5.58052390632413e-07	0.997650745465287	NA	NA	NA	NA	NA	NA	NA	NA
1	Col9a1	24177610	24252684	+	ENSMUSG00000026147	NA	NA	NA	NA	NA	NA	NA	NA	NA	NA	NA	NA	NA	NA	7.00544936696177e-07	0.997650745465287	NA	NA	NA	NA	NA	NA	NA	NA
1	Col19a1	24261890	24587472	-	ENSMUSG00000026141	NA	NA	NA	NA	NA	NA	NA	NA	NA	NA	NA	NA	NA	NA	5.75754381274281e-07	0.997650745465287	NA	NA	NA	NA	NA	NA	NA	NA
1	Tubb4b-ps2	24594087	24595423	-	ENSMUSG00000099997	NA	NA	NA	NA	NA	NA	NA	NA	NA	NA	NA	NA	NA	NA	6.45842316342904e-07	0.997650745465287	NA	NA	NA	NA	NA	NA	NA	NA
1	Gm10222	24612407	24612700	-	ENSMUSG00000067736	NA	NA	NA	NA	NA	NA	NA	NA	NA	NA	NA	NA	NA	NA	-9.93532686982938e-08	0.997650745465287	NA	NA	NA	NA	NA	NA	NA	NA
1	Adgrb3	25067476	25829707	-	ENSMUSG00000033569	NA	NA	NA	NA	NA	NA	NA	NA	NA	NA	NA	NA	NA	NA	-3.41184927372071e-08	0.997650745465287	NA	NA	NA	NA	NA	NA	NA	NA
1	Gm19123	26466236	26466886	+	ENSMUSG00000099458	NA	NA	NA	NA	NA	NA	NA	NA	NA	NA	NA	NA	NA	NA	-9.34464934526914e-08	0.997650745465287	NA	NA	NA	NA	NA	NA	NA	NA
1	Gm19028	27989910	27991782	+	ENSMUSG00000101372	NA	NA	NA	NA	NA	NA	NA	NA	NA	NA	NA	NA	NA	NA	2.26827572975595e-07	0.997650745465287	NA	NA	NA	NA	NA	NA	NA	NA
1	Gm597	28776117	28780252	-	ENSMUSG00000048411	NA	NA	NA	NA	NA	NA	NA	NA	NA	NA	NA	NA	NA	NA	2.25506884956397e-07	0.997650745465287	NA	NA	NA	NA	NA	NA	NA	NA
1	Gm5697	28800240	28802721	-	ENSMUSG00000081557	NA	NA	NA	NA	NA	NA	NA	NA	NA	NA	NA	NA	NA	NA	9.55391361474902e-08	0.997650745465287	NA	NA	NA	NA	NA	NA	NA	NA
1	Gm6473	30769687	30771815	+	ENSMUSG00000100261	NA	NA	NA	NA	NA	NA	NA	NA	NA	NA	NA	NA	NA	NA	-1.35383692873718e-08	0.997650745465287	NA	NA	NA	NA	NA	NA	NA	NA
1	Gm37522	30833548	30836431	-	ENSMUSG00000103783	NA	NA	NA	NA	NA	NA	NA	NA	NA	NA	NA	NA	NA	NA	1.71575182443731e-07	0.997650745465287	NA	NA	NA	NA	NA	NA	NA	NA
1	Gm37906	30865504	30868538	-	ENSMUSG00000104315	NA	NA	NA	NA	NA	NA	NA	NA	NA	NA	NA	NA	NA	NA	4.23064580629904e-08	0.997650745465287	NA	NA	NA	NA	NA	NA	NA	NA
1	Ptp4a1	30940302	30949770	-	ENSMUSG00000117310	NA	NA	NA	NA	NA	NA	NA	NA	NA	NA	NA	NA	NA	NA	2.81384145630612e-07	0.997650745465287	NA	NA	NA	NA	NA	NA	NA	NA
1	Gm5698	30977243	30977968	-	ENSMUSG00000117091	NA	NA	NA	NA	NA	NA	NA	NA	NA	NA	NA	NA	NA	NA	-8.45814700489394e-08	0.997650745465287	NA	NA	NA	NA	NA	NA	NA	NA
1	Gm9458	30986225	30986953	-	ENSMUSG00000086726	NA	NA	NA	NA	NA	NA	NA	NA	NA	NA	NA	NA	NA	NA	2.26827572975595e-07	0.997650745465287	NA	NA	NA	NA	NA	NA	NA	NA
1	4931428L18Rik	30997842	31222684	-	ENSMUSG00000086727	NA	NA	NA	NA	NA	NA	NA	NA	NA	NA	NA	NA	NA	NA	-1.42131350534796e-07	0.997650745465287	NA	NA	NA	NA	NA	NA	NA	NA
1	Gm29128	31136026	31150105	+	ENSMUSG00000100910	NA	NA	NA	NA	NA	NA	NA	NA	NA	NA	NA	NA	NA	NA	3.89056956203877e-07	0.997650745465287	NA	NA	NA	NA	NA	NA	NA	NA
1	Lgsn	31176401	31204725	+	ENSMUSG00000050217	NA	NA	NA	NA	NA	NA	NA	NA	NA	NA	NA	NA	NA	NA	-9.34123337136358e-08	0.997650745465287	NA	NA	NA	NA	NA	NA	NA	NA
1	Gm28645	31274892	31275455	+	ENSMUSG00000100592	NA	NA	NA	NA	NA	NA	NA	NA	NA	NA	NA	NA	NA	NA	-4.89084454722091e-07	0.997650745465287	NA	NA	NA	NA	NA	NA	NA	NA
1	Gm6489	31286945	31287640	+	ENSMUSG00000094215	NA	NA	NA	NA	NA	NA	NA	NA	NA	NA	NA	NA	NA	NA	-3.48259560166471e-07	0.997650745465287	NA	NA	NA	NA	NA	NA	NA	NA
1	Gm19680	31615149	31616661	+	ENSMUSG00000070960	NA	NA	NA	NA	NA	NA	NA	NA	NA	NA	NA	NA	NA	NA	-1.24902072270768e-07	0.997650745465287	NA	NA	NA	NA	NA	NA	NA	NA
1	Gm7910	31736057	31736891	+	ENSMUSG00000082159	NA	NA	NA	NA	NA	NA	NA	NA	NA	NA	NA	NA	NA	NA	-9.67757894656543e-08	0.997650745465287	NA	NA	NA	NA	NA	NA	NA	NA
1	Khdrbs2	32172714	32658568	+	ENSMUSG00000026058	NA	NA	NA	NA	NA	NA	NA	NA	NA	NA	NA	NA	NA	NA	-4.17471223551251e-07	0.997650745465287	NA	NA	NA	NA	NA	NA	NA	NA
1	Gm37110	32485315	32486942	+	ENSMUSG00000104498	NA	NA	NA	NA	NA	NA	NA	NA	NA	NA	NA	NA	NA	NA	2.25506884956397e-07	0.997650745465287	NA	NA	NA	NA	NA	NA	NA	NA
1	Gm7114	33100907	33102695	+	ENSMUSG00000100481	NA	NA	NA	NA	NA	NA	NA	NA	NA	NA	NA	NA	NA	NA	6.73090922627545e-07	0.997650745465287	NA	NA	NA	NA	NA	NA	NA	NA
1	Gm29228	33482101	33482518	+	ENSMUSG00000101682	NA	NA	NA	NA	NA	NA	NA	NA	NA	NA	NA	NA	NA	NA	6.46385100072211e-08	0.997650745465287	NA	NA	NA	NA	NA	NA	NA	NA
1	Gm37618	33613758	33616832	-	ENSMUSG00000102714	NA	NA	NA	NA	NA	NA	NA	NA	NA	NA	NA	NA	NA	NA	-2.43326094728002e-07	0.997650745465287	NA	NA	NA	NA	NA	NA	NA	NA
1	Gm17813	33657781	33658108	+	ENSMUSG00000102093	NA	NA	NA	NA	NA	NA	NA	NA	NA	NA	NA	NA	NA	NA	2.81384145630612e-07	0.997650745465287	NA	NA	NA	NA	NA	NA	NA	NA
1	1700001G17Rik	33669824	33670712	+	ENSMUSG00000103746	NA	NA	NA	NA	NA	NA	NA	NA	NA	NA	NA	NA	NA	NA	-5.06702501753477e-07	0.997650745465287	NA	NA	NA	NA	NA	NA	NA	NA
1	Gm38173	33671915	33674228	-	ENSMUSG00000102198	NA	NA	NA	NA	NA	NA	NA	NA	NA	NA	NA	NA	NA	NA	-9.34464934526914e-08	0.997650745465287	NA	NA	NA	NA	NA	NA	NA	NA
1	Gm37905	33748007	33748347	+	ENSMUSG00000103072	NA	NA	NA	NA	NA	NA	NA	NA	NA	NA	NA	NA	NA	NA	2.76143459926064e-07	0.997650745465287	NA	NA	NA	NA	NA	NA	NA	NA
1	Gm15455	33836124	33838680	-	ENSMUSG00000081402	NA	NA	NA	NA	NA	NA	NA	NA	NA	NA	NA	NA	NA	NA	3.91661628599701e-07	0.997650745465287	NA	NA	NA	NA	NA	NA	NA	NA
1	Gm37354	33922455	33924838	+	ENSMUSG00000103596	NA	NA	NA	NA	NA	NA	NA	NA	NA	NA	NA	NA	NA	NA	-1.25638004282313e-07	0.997650745465287	NA	NA	NA	NA	NA	NA	NA	NA
1	Gm38157	34032100	34033797	+	ENSMUSG00000103364	NA	NA	NA	NA	NA	NA	NA	NA	NA	NA	NA	NA	NA	NA	-1.05554889634936e-06	0.997650745465287	NA	NA	NA	NA	NA	NA	NA	NA
1	A930005N03Rik	34269882	34271128	-	ENSMUSG00000103001	NA	NA	NA	NA	NA	NA	NA	NA	NA	NA	NA	NA	NA	NA	-8.28180786638105e-08	0.997650745465287	NA	NA	NA	NA	NA	NA	NA	NA
1	Gm3052	34415050	34417986	-	ENSMUSG00000101462	NA	NA	NA	NA	NA	NA	NA	NA	NA	NA	NA	NA	NA	NA	8.71976915054603e-07	0.997650745465287	NA	NA	NA	NA	NA	NA	NA	NA
1	Gm37233	34427002	34433264	-	ENSMUSG00000102336	NA	NA	NA	NA	NA	NA	NA	NA	NA	NA	NA	NA	NA	NA	-3.47372329137053e-06	0.997650745465287	NA	NA	NA	NA	NA	NA	NA	NA
1	Gm28306	34439511	34444730	-	ENSMUSG00000101711	NA	NA	NA	NA	NA	NA	NA	NA	NA	NA	NA	NA	NA	NA	7.58093604870462e-07	0.997650745465287	NA	NA	NA	NA	NA	NA	NA	NA
1	Gm28417	34468834	34473148	-	ENSMUSG00000100280	NA	NA	NA	NA	-7.24739032072877e-07	0.936756096052698	NA	NA	NA	NA	NA	NA	0.229518945524972	0.148952837990339	1.73195985011622e-06	0.997650745465287	NA	NA	NA	NA	NA	NA	NA	NA
1	4930568A12Rik	34477167	34485933	-	ENSMUSG00000101223	NA	NA	NA	NA	NA	NA	NA	NA	NA	NA	NA	NA	NA	NA	-1.52575027581946e-07	0.997650745465287	NA	NA	NA	NA	NA	NA	NA	NA
1	Cfc1	34535648	34544313	+	ENSMUSG00000026124	NA	NA	NA	NA	NA	NA	NA	NA	NA	NA	NA	NA	NA	NA	2.73182789048789e-07	0.997650745465287	NA	NA	NA	NA	NA	NA	NA	NA
1	Prss40	34543968	34560943	-	ENSMUSG00000037529	NA	NA	NA	NA	NA	NA	NA	NA	NA	NA	NA	NA	NA	NA	3.96800163267706e-07	0.997650745465287	NA	NA	NA	NA	NA	NA	NA	NA
1	Amer3	34579657	34590944	+	ENSMUSG00000045174	NA	NA	NA	NA	NA	NA	NA	NA	NA	NA	NA	NA	NA	NA	-1.25962761191269e-07	0.997650745465287	NA	NA	NA	NA	NA	NA	NA	NA
1	Gm37224	34752775	34752922	+	ENSMUSG00000102537	NA	NA	NA	NA	NA	NA	NA	NA	NA	NA	NA	NA	NA	NA	3.04835150060154e-08	0.997650745465287	NA	NA	NA	NA	NA	NA	NA	NA
1	Gm38336	34809360	34811908	-	ENSMUSG00000104002	NA	NA	NA	NA	-1.18726042829027e-06	0.854811449877903	NA	NA	NA	NA	NA	NA	NA	NA	-1.68725863493724e-06	0.997650745465287	NA	NA	NA	NA	NA	NA	NA	NA
1	Gm37127	34823525	34826560	+	ENSMUSG00000104358	NA	NA	NA	NA	-3.477620665825e-06	0.455842681954246	NA	NA	NA	NA	NA	NA	NA	NA	3.23292338392627e-06	0.997650745465287	NA	NA	NA	NA	NA	NA	NA	NA
1	Gm37670	34969627	34969855	-	ENSMUSG00000103548	NA	NA	NA	NA	NA	NA	NA	NA	NA	NA	NA	NA	NA	NA	2.81384145630612e-07	0.997650745465287	NA	NA	NA	NA	NA	NA	NA	NA
1	1110002O04Rik	35879845	35881119	+	ENSMUSG00000102531	NA	NA	NA	NA	NA	NA	NA	NA	NA	NA	NA	NA	NA	NA	-1.36430430588809e-07	0.997650745465287	NA	NA	NA	NA	NA	NA	NA	NA
1	Gm8022	35958919	35959822	+	ENSMUSG00000103096	NA	NA	NA	NA	NA	NA	NA	NA	NA	NA	NA	NA	NA	NA	2.25506884956397e-07	0.997650745465287	NA	NA	NA	NA	NA	NA	NA	NA
1	Gm37146	35981960	35986373	-	ENSMUSG00000102279	NA	NA	NA	NA	NA	NA	NA	NA	NA	NA	NA	NA	NA	NA	3.45189373764666e-07	0.997650745465287	NA	NA	NA	NA	NA	NA	NA	NA
1	Gm33222	36002985	36011044	-	ENSMUSG00000103708	NA	NA	NA	NA	NA	NA	NA	NA	NA	NA	NA	NA	NA	NA	1.72753395286888e-07	0.997650745465287	NA	NA	NA	NA	NA	NA	NA	NA
1	Gm38049	36029647	36031018	-	ENSMUSG00000102434	NA	NA	NA	NA	NA	NA	NA	NA	NA	NA	NA	NA	NA	NA	-1.1781616420242e-07	0.997650745465287	NA	NA	NA	NA	NA	NA	NA	NA
1	Gm33280	36132042	36138746	+	ENSMUSG00000102202	NA	NA	NA	NA	NA	NA	NA	NA	NA	NA	NA	NA	NA	NA	-2.89653000712428e-07	0.997650745465287	NA	NA	NA	NA	NA	NA	NA	NA
1	4930403P22Rik	36332708	36333420	+	ENSMUSG00000102762	NA	NA	NA	NA	NA	NA	NA	NA	NA	NA	NA	NA	NA	NA	7.23997174933031e-08	0.997650745465287	NA	NA	NA	NA	NA	NA	NA	NA
1	Gm37909	36473952	36476110	+	ENSMUSG00000104316	NA	NA	NA	NA	NA	NA	NA	NA	NA	NA	NA	NA	NA	NA	3.25631346141234e-07	0.997650745465287	NA	NA	NA	NA	NA	NA	NA	NA
1	Gm6428	36601802	36602146	+	ENSMUSG00000089906	NA	NA	NA	NA	NA	NA	NA	NA	NA	NA	NA	NA	NA	NA	2.14095722023736e-08	0.997650745465287	NA	NA	NA	NA	NA	NA	NA	NA
1	4933424G06Rik	36710149	36757953	+	ENSMUSG00000102416	NA	NA	NA	NA	NA	NA	NA	NA	NA	NA	NA	NA	NA	NA	6.69006076158938e-08	0.997650745465287	NA	NA	NA	NA	NA	NA	NA	NA
1	Zap70	36761798	36782818	+	ENSMUSG00000026117	NA	NA	NA	NA	-3.13695274468813e-06	0.493412012151224	NA	NA	NA	NA	NA	NA	NA	NA	2.24945203120508e-06	0.997650745465287	NA	NA	NA	NA	NA	NA	NA	NA
1	Gm18828	36764863	36765874	-	ENSMUSG00000097291	NA	NA	NA	NA	NA	NA	NA	NA	NA	NA	NA	NA	NA	NA	2.81384145630612e-07	0.997650745465287	NA	NA	NA	NA	NA	NA	NA	NA
1	Gm37506	36871903	36872045	-	ENSMUSG00000103016	NA	NA	NA	NA	NA	NA	NA	NA	NA	NA	NA	NA	NA	NA	-1.67248811157998e-07	0.997650745465287	NA	NA	NA	NA	NA	NA	NA	NA
1	Rpl12-ps1	36957930	36958427	-	ENSMUSG00000080054	NA	NA	NA	NA	NA	NA	NA	NA	NA	NA	NA	NA	NA	NA	4.20111400349509e-07	0.997650745465287	NA	NA	NA	NA	NA	NA	NA	NA
1	Vwa3b	37026596	37187613	+	ENSMUSG00000050122	NA	NA	NA	NA	NA	NA	NA	NA	NA	NA	NA	NA	NA	NA	-1.09012065488708e-06	0.997650745465287	NA	NA	NA	NA	NA	NA	NA	NA
1	Gm37020	37132273	37133264	-	ENSMUSG00000103603	NA	NA	NA	NA	NA	NA	NA	NA	NA	NA	NA	NA	NA	NA	1.6073640114287e-07	0.997650745465287	NA	NA	NA	NA	NA	NA	NA	NA
1	Cnga3	37214434	37263384	+	ENSMUSG00000026114	NA	NA	NA	NA	NA	NA	NA	NA	NA	NA	NA	NA	NA	NA	5.29936874343072e-08	0.997650745465287	NA	NA	NA	NA	NA	NA	NA	NA
1	4930439A04Rik	37329667	37334172	-	ENSMUSG00000086064	NA	NA	NA	NA	NA	NA	NA	NA	NA	NA	NA	NA	NA	NA	-1.19207258046192e-07	0.997650745465287	NA	NA	NA	NA	NA	NA	NA	NA
1	Gm37135	37330971	37331504	-	ENSMUSG00000102879	NA	NA	NA	NA	NA	NA	NA	NA	NA	NA	NA	NA	NA	NA	3.08146245124984e-07	0.997650745465287	NA	NA	NA	NA	NA	NA	NA	NA
1	4930594C11Rik	37485851	37488605	-	ENSMUSG00000103948	NA	NA	NA	NA	NA	NA	NA	NA	NA	NA	NA	NA	NA	NA	-6.13717761008396e-07	0.997650745465287	NA	NA	NA	NA	NA	NA	NA	NA
1	Gm43213	37487193	37488982	-	ENSMUSG00000087233	NA	NA	NA	NA	NA	NA	NA	NA	NA	NA	NA	NA	NA	NA	2.26827572975595e-07	0.997650745465287	NA	NA	NA	NA	NA	NA	NA	NA
1	4930556I23Rik	37614259	37615372	+	ENSMUSG00000089767	NA	NA	NA	NA	NA	NA	NA	NA	NA	NA	NA	NA	NA	NA	2.71058427124318e-07	0.997650745465287	NA	NA	NA	NA	NA	NA	NA	NA
1	Gm19863	37694447	37696664	-	ENSMUSG00000102650	NA	NA	NA	NA	NA	NA	NA	NA	NA	NA	NA	NA	NA	NA	2.81384145630612e-07	0.997650745465287	NA	NA	NA	NA	NA	NA	NA	NA
1	Gm26805	37865299	37871388	+	ENSMUSG00000097268	NA	NA	NA	NA	NA	NA	NA	NA	NA	NA	NA	NA	NA	NA	-1.52454439141712e-06	0.997650745465287	NA	NA	NA	NA	NA	NA	NA	NA
1	Lyg2	37905923	37916493	-	ENSMUSG00000061584	NA	NA	NA	NA	NA	NA	NA	NA	NA	NA	NA	NA	NA	NA	9.76733718178461e-08	0.997650745465287	NA	NA	NA	NA	NA	NA	NA	NA
1	Gm15457	37933596	37954136	+	ENSMUSG00000087374	NA	NA	NA	NA	NA	NA	NA	NA	NA	NA	NA	NA	NA	NA	6.7218879663762e-08	0.997650745465287	NA	NA	NA	NA	NA	NA	NA	NA
1	Gm37062	38076295	38077305	-	ENSMUSG00000103804	NA	NA	NA	NA	NA	NA	NA	NA	NA	NA	NA	NA	NA	NA	-4.96819725206967e-07	0.997650745465287	NA	NA	NA	NA	NA	NA	NA	NA
1	Gm5099	38132083	38159892	+	ENSMUSG00000102716	NA	NA	NA	NA	NA	NA	NA	NA	NA	NA	NA	NA	NA	NA	2.5451214333372e-08	0.997650745465287	NA	NA	NA	NA	NA	NA	NA	NA
1	Gm16150	38235420	38246666	+	ENSMUSG00000085391	NA	NA	NA	NA	NA	NA	NA	NA	NA	NA	NA	NA	NA	NA	4.52594451002402e-07	0.997650745465287	NA	NA	NA	NA	NA	NA	NA	NA
1	Gm16152	38384949	38393974	+	ENSMUSG00000087131	NA	NA	NA	NA	NA	NA	NA	NA	NA	NA	NA	NA	NA	NA	2.25506884956397e-07	0.997650745465287	NA	NA	NA	NA	NA	NA	NA	NA
1	2610300A13Rik	38767184	38767686	+	ENSMUSG00000103531	NA	NA	NA	NA	NA	NA	NA	NA	NA	NA	NA	NA	NA	NA	2.25506884956397e-07	0.997650745465287	NA	NA	NA	NA	NA	NA	NA	NA
1	Lonrf2	38793645	38836711	-	ENSMUSG00000048814	NA	NA	NA	NA	4.73111652562604e-07	0.954799915736201	NA	NA	NA	NA	NA	NA	NA	NA	-4.25924776728551e-07	0.997650745465287	NA	NA	NA	NA	NA	NA	NA	NA
1	Nms	38939149	38950276	+	ENSMUSG00000067604	NA	NA	NA	NA	NA	NA	NA	NA	NA	NA	NA	NA	NA	NA	2.32636590413465e-07	0.997650745465287	NA	NA	NA	NA	NA	NA	NA	NA
1	Gm37091	39081252	39083338	-	ENSMUSG00000103182	NA	NA	NA	NA	NA	NA	NA	NA	NA	NA	NA	NA	NA	NA	-1.39554599047684e-07	0.997650745465287	NA	NA	NA	NA	NA	NA	NA	NA
1	Gm20428	39276283	39276565	-	ENSMUSG00000092553	NA	NA	NA	NA	NA	NA	NA	NA	NA	NA	NA	NA	NA	NA	-3.42119197044031e-07	0.997650745465287	NA	NA	NA	NA	NA	NA	NA	NA
1	Gm3617	39314899	39315453	+	ENSMUSG00000092563	NA	NA	NA	NA	NA	NA	NA	NA	NA	NA	NA	NA	NA	NA	-1.15119173771802e-07	0.997650745465287	NA	NA	NA	NA	NA	NA	NA	NA
1	Gm15832	39547570	39552002	-	ENSMUSG00000085894	NA	NA	NA	NA	1.31038855162863e-06	0.985808691900364	NA	NA	NA	NA	NA	NA	-0.00457498997490042	0.973954040717258	3.64785517498458e-07	0.997650745465287	NA	NA	NA	NA	NA	NA	NA	NA
1	Snord89	39548745	39548854	-	ENSMUSG00000077704	NA	NA	NA	NA	NA	NA	NA	NA	NA	NA	NA	NA	NA	NA	-6.43928630630507e-07	0.997650745465287	NA	NA	NA	NA	NA	NA	NA	NA
1	Gm23722	39573746	39573875	-	ENSMUSG00000064936	NA	NA	NA	NA	NA	NA	NA	NA	NA	NA	NA	NA	NA	NA	2.08975034794834e-07	0.997650745465287	NA	NA	NA	NA	NA	NA	NA	NA
1	Gm5100	39597417	39598005	-	ENSMUSG00000102471	NA	NA	NA	NA	NA	NA	NA	NA	NA	NA	NA	NA	NA	NA	4.12344086702158e-07	0.997650745465287	NA	NA	NA	NA	NA	NA	NA	NA
1	Creg2	39618406	39651474	-	ENSMUSG00000050967	NA	NA	NA	NA	NA	NA	NA	NA	NA	NA	NA	NA	NA	NA	-3.93481428245416e-08	0.997650745465287	NA	NA	NA	NA	NA	NA	NA	NA
1	D930019O06Rik	39650176	39657390	+	ENSMUSG00000097083	NA	NA	NA	NA	NA	NA	NA	NA	NA	NA	NA	NA	NA	NA	2.85956509772995e-07	0.997650745465287	NA	NA	NA	NA	NA	NA	NA	NA
1	Rfx8	39665301	39720997	-	ENSMUSG00000057173	NA	NA	NA	NA	NA	NA	NA	NA	NA	NA	NA	NA	NA	NA	-1.76038053693937e-06	0.997650745465287	NA	NA	NA	NA	NA	NA	NA	NA
1	1700066B17Rik	39839175	39847334	-	ENSMUSG00000101634	NA	NA	NA	NA	5.53111218167031e-07	0.911878671835917	NA	NA	NA	NA	NA	NA	0.0509130157429316	0.660559480908073	-1.98584182892195e-06	0.997650745465287	NA	NA	NA	NA	NA	NA	NA	NA
1	4930456G14Rik	40049039	40050368	-	ENSMUSG00000102985	NA	NA	NA	NA	NA	NA	NA	NA	NA	NA	NA	NA	NA	NA	4.51340090749824e-07	0.997650745465287	NA	NA	NA	NA	NA	NA	NA	NA
1	Gm16894	40076228	40085851	-	ENSMUSG00000097899	NA	NA	NA	NA	NA	NA	NA	NA	NA	NA	NA	NA	NA	NA	9.40387355377748e-07	0.997650745465287	NA	NA	NA	NA	NA	NA	NA	NA
1	Gm37347	40088511	40091581	+	ENSMUSG00000102975	NA	NA	NA	NA	NA	NA	NA	NA	NA	NA	NA	NA	NA	NA	4.72502335366701e-07	0.997650745465287	NA	NA	NA	NA	NA	NA	NA	NA
1	Gm38070	40238020	40244499	+	ENSMUSG00000103560	NA	NA	NA	NA	NA	NA	NA	NA	NA	NA	NA	NA	NA	NA	6.0108613791839e-07	0.997650745465287	NA	NA	NA	NA	NA	NA	NA	NA
1	Gm17970	40353852	40354536	+	ENSMUSG00000103230	NA	NA	NA	NA	NA	NA	NA	NA	NA	NA	NA	NA	NA	NA	-6.04109777246406e-07	0.997650745465287	NA	NA	NA	NA	NA	NA	NA	NA
1	Il1rl1	40429570	40465415	+	ENSMUSG00000026069	NA	NA	NA	NA	NA	NA	NA	NA	NA	NA	NA	NA	NA	NA	5.14207413309044e-07	0.997650745465287	NA	NA	NA	NA	NA	NA	NA	NA
1	Il18r1	40465552	40500854	+	ENSMUSG00000026070	NA	NA	NA	NA	NA	NA	NA	NA	NA	NA	NA	NA	NA	NA	-4.13782358277211e-07	0.997650745465287	NA	NA	NA	NA	NA	NA	NA	NA
1	Il18rap	40515362	40551705	+	ENSMUSG00000026068	NA	NA	NA	NA	NA	NA	NA	NA	NA	NA	NA	NA	NA	NA	1.62335172689132e-06	0.997650745465287	NA	NA	NA	NA	NA	NA	NA	NA
1	Gm37915	40771385	40785343	+	ENSMUSG00000103270	NA	NA	NA	NA	NA	NA	NA	NA	NA	NA	NA	NA	NA	NA	-1.31052665834941e-06	0.997650745465287	NA	NA	NA	NA	NA	NA	NA	NA
1	Tmem182	40805601	40856887	+	ENSMUSG00000079588	NA	NA	NA	NA	NA	NA	NA	NA	NA	NA	NA	NA	NA	NA	-3.39485257061508e-07	0.997650745465287	NA	NA	NA	NA	NA	NA	NA	NA
1	Pantr1	42590782	42694842	-	ENSMUSG00000060424	NA	NA	NA	NA	NA	NA	NA	NA	NA	NA	NA	NA	NA	NA	-2.32777958988626e-07	0.997650745465287	NA	NA	NA	NA	NA	NA	NA	NA
1	Pou3f3	42694925	42703176	+	ENSMUSG00000045515	NA	NA	NA	NA	NA	NA	NA	NA	NA	NA	NA	NA	NA	NA	-1.5567222367611e-06	0.997650745465287	NA	NA	NA	NA	NA	NA	NA	NA
1	Pantr2	42707061	42713454	-	ENSMUSG00000097063	NA	NA	NA	NA	NA	NA	NA	NA	NA	NA	NA	NA	NA	NA	6.49447062275326e-07	0.997650745465287	NA	NA	NA	NA	NA	NA	NA	NA
1	Gpr45	42952872	43035456	+	ENSMUSG00000041907	NA	NA	NA	NA	NA	NA	NA	NA	NA	NA	NA	NA	NA	NA	6.12680145293481e-07	0.997650745465287	NA	NA	NA	NA	NA	NA	NA	NA
1	Gm28782	43056267	43057134	+	ENSMUSG00000100269	NA	NA	NA	NA	NA	NA	NA	NA	NA	NA	NA	NA	NA	NA	-1.10682863699661e-06	0.997650745465287	NA	NA	NA	NA	NA	NA	NA	NA
1	8430432A02Rik	43092588	43093835	+	ENSMUSG00000041878	NA	NA	NA	NA	NA	NA	NA	NA	NA	NA	NA	NA	NA	NA	2.90759143614376e-06	0.997650745465287	NA	NA	NA	NA	NA	NA	NA	NA
1	Gm8210	43189156	43189638	+	ENSMUSG00000094497	NA	NA	NA	NA	NA	NA	NA	NA	NA	NA	NA	NA	NA	NA	2.81384145630612e-07	0.997650745465287	NA	NA	NA	NA	NA	NA	NA	NA
1	Gm29040	43250156	43302925	-	ENSMUSG00000099576	NA	NA	NA	NA	NA	NA	NA	NA	NA	NA	NA	NA	NA	NA	4.35468511975846e-07	0.997650745465287	NA	NA	NA	NA	NA	NA	NA	NA
1	Gm29155	43741961	43743895	-	ENSMUSG00000100764	NA	NA	NA	NA	NA	NA	NA	NA	NA	NA	NA	NA	NA	NA	-5.29660691256409e-07	0.997650745465287	NA	NA	NA	NA	NA	NA	NA	NA
1	Gm29157	43742915	43743526	+	ENSMUSG00000100635	NA	NA	NA	NA	NA	NA	NA	NA	NA	NA	NA	NA	NA	NA	4.25152884961296e-07	0.997650745465287	NA	NA	NA	NA	NA	NA	NA	NA
1	Gm29156	43745784	43746282	-	ENSMUSG00000100480	NA	NA	NA	NA	NA	NA	NA	NA	NA	NA	NA	NA	NA	NA	-3.32732315616833e-07	0.997650745465287	NA	NA	NA	NA	NA	NA	NA	NA
1	Gm16103	43785910	43787188	+	ENSMUSG00000090243	NA	NA	NA	NA	NA	NA	NA	NA	NA	NA	NA	NA	NA	NA	-1.13942821966963e-06	0.997650745465287	NA	NA	NA	NA	NA	NA	NA	NA
1	Gm19587	43888051	43888595	+	ENSMUSG00000100701	NA	NA	NA	NA	NA	NA	NA	NA	NA	NA	NA	NA	NA	NA	-5.6485540743187e-07	0.997650745465287	NA	NA	NA	NA	NA	NA	NA	NA
1	Gm8241	43898294	43899109	+	ENSMUSG00000101395	NA	NA	NA	NA	NA	NA	NA	NA	NA	NA	NA	NA	NA	NA	-1.1751148147019e-07	0.997650745465287	NA	NA	NA	NA	NA	NA	NA	NA
1	Mettl21c	44009408	44020034	-	ENSMUSG00000047343	NA	NA	NA	NA	NA	NA	NA	NA	NA	NA	NA	NA	NA	NA	-1.09099972356501e-06	0.997650745465287	NA	NA	NA	NA	NA	NA	NA	NA
1	Gm8251	44055872	44079746	-	ENSMUSG00000091844	NA	NA	NA	NA	NA	NA	NA	NA	NA	NA	NA	NA	NA	NA	3.54471063767536e-06	0.997650745465287	NA	NA	NA	NA	NA	NA	NA	NA
1	Txn-ps1	44463923	44464231	-	ENSMUSG00000101567	NA	NA	NA	NA	NA	NA	NA	NA	NA	NA	NA	NA	NA	NA	-1.52982098692429e-07	0.997650745465287	NA	NA	NA	NA	NA	NA	NA	NA
1	Gm37626	44560885	44565447	+	ENSMUSG00000102319	NA	NA	NA	NA	NA	NA	NA	NA	NA	NA	NA	NA	NA	NA	-1.42324759895282e-07	0.997650745465287	NA	NA	NA	NA	NA	NA	NA	NA
1	4930521E06Rik	44739676	44744949	-	ENSMUSG00000101701	NA	NA	NA	NA	NA	NA	NA	NA	NA	NA	NA	NA	NA	NA	2.26827572975595e-07	0.997650745465287	NA	NA	NA	NA	NA	NA	NA	NA
1	Gm38110	44756942	44758492	+	ENSMUSG00000103071	NA	NA	NA	NA	NA	NA	NA	NA	NA	NA	NA	NA	NA	NA	-1.30648881978076e-07	0.997650745465287	NA	NA	NA	NA	NA	NA	NA	NA
1	Gm19480	44873486	44874152	-	ENSMUSG00000100013	NA	NA	NA	NA	NA	NA	NA	NA	NA	NA	NA	NA	NA	NA	-1.92870200329136e-08	0.997650745465287	NA	NA	NA	NA	NA	NA	NA	NA
1	Gm5268	45178067	45179006	+	ENSMUSG00000101937	NA	NA	NA	NA	NA	NA	NA	NA	NA	NA	NA	NA	NA	NA	-1.15119173771802e-07	0.997650745465287	NA	NA	NA	NA	NA	NA	NA	NA
1	Gm38211	45485836	45493052	-	ENSMUSG00000104476	NA	NA	NA	NA	NA	NA	NA	NA	NA	NA	NA	NA	NA	NA	-1.21973256100043e-07	0.997650745465287	NA	NA	NA	NA	NA	NA	NA	NA
1	Gm7063	45519774	45520754	-	ENSMUSG00000100361	NA	NA	NA	NA	NA	NA	NA	NA	NA	NA	NA	NA	NA	NA	-1.39215005984759e-07	0.997650745465287	NA	NA	NA	NA	NA	NA	NA	NA
1	Gm23216	45685456	45685562	-	ENSMUSG00000095121	NA	NA	NA	NA	NA	NA	NA	NA	NA	NA	NA	NA	NA	NA	-1.23525443336851e-07	0.997650745465287	NA	NA	NA	NA	NA	NA	NA	NA
1	Gm8307	45768337	45769486	+	ENSMUSG00000100843	NA	NA	NA	NA	NA	NA	NA	NA	NA	NA	NA	NA	NA	NA	5.85912533872096e-07	0.997650745465287	NA	NA	NA	NA	NA	NA	NA	NA
1	Gm28906	45833800	45836788	-	ENSMUSG00000099850	NA	NA	NA	NA	NA	NA	NA	NA	NA	NA	NA	NA	NA	NA	-9.34123337136358e-08	0.997650745465287	NA	NA	NA	NA	NA	NA	NA	NA
1	Gm5269	45889525	45890273	-	ENSMUSG00000098549	NA	NA	NA	NA	NA	NA	NA	NA	NA	NA	NA	NA	NA	NA	-1.840048218257e-07	0.997650745465287	NA	NA	NA	NA	NA	NA	NA	NA
1	Gm18303	45905623	45906798	+	ENSMUSG00000099381	NA	NA	NA	NA	NA	NA	NA	NA	NA	NA	NA	NA	NA	NA	-5.37611719937261e-07	0.997650745465287	NA	NA	NA	NA	NA	NA	NA	NA
1	Rpl23a-ps1	45981548	45982012	+	ENSMUSG00000070896	NA	NA	NA	NA	NA	NA	NA	NA	NA	NA	NA	NA	NA	NA	2.63822751352049e-07	0.997650745465287	NA	NA	NA	NA	NA	NA	NA	NA
1	Gm3852	46011757	46012020	-	ENSMUSG00000090682	NA	NA	NA	NA	NA	NA	NA	NA	NA	NA	NA	NA	NA	NA	2.26827572975595e-07	0.997650745465287	NA	NA	NA	NA	NA	NA	NA	NA
1	Stk-ps2	46020072	46030469	-	ENSMUSG00000044457	NA	NA	NA	NA	NA	NA	NA	NA	NA	NA	NA	NA	NA	NA	-1.67945713910023e-07	0.997650745465287	NA	NA	NA	NA	NA	NA	NA	NA
1	Gm18849	46056310	46058986	+	ENSMUSG00000099432	NA	NA	NA	NA	NA	NA	NA	NA	NA	NA	NA	NA	NA	NA	2.82000868674373e-07	0.997650745465287	NA	NA	NA	NA	NA	NA	NA	NA
1	Dnah7b	46066315	46373550	+	ENSMUSG00000041144	NA	NA	NA	NA	-3.12103775970168e-07	0.812968134662661	NA	NA	NA	NA	NA	NA	NA	NA	1.20526871845827e-07	0.997650745465287	NA	NA	NA	NA	NA	NA	NA	NA
1	Gm8326	46414502	46416932	+	ENSMUSG00000101262	NA	NA	NA	NA	NA	NA	NA	NA	NA	NA	NA	NA	NA	NA	9.47393834485904e-07	0.997650745465287	NA	NA	NA	NA	NA	NA	NA	NA
1	Dnah7c	46425592	46807476	+	ENSMUSG00000101337	NA	NA	NA	NA	NA	NA	NA	NA	NA	NA	NA	NA	NA	NA	-3.40706293979165e-06	0.997650745465287	NA	NA	NA	NA	NA	NA	NA	NA
1	Gm37393	46877203	46881072	-	ENSMUSG00000103129	NA	NA	NA	NA	NA	NA	NA	NA	NA	NA	NA	NA	NA	NA	-1.1751148147019e-07	0.997650745465287	NA	NA	NA	NA	NA	NA	NA	NA
1	Gm28527	46896583	46896879	-	ENSMUSG00000100160	NA	NA	NA	NA	NA	NA	NA	NA	NA	NA	NA	NA	NA	NA	-7.51224360284836e-07	0.997650745465287	NA	NA	NA	NA	NA	NA	NA	NA
1	Gm28826	47153461	47189071	+	ENSMUSG00000101447	NA	NA	NA	NA	NA	NA	NA	NA	NA	NA	NA	NA	NA	NA	2.81384145630612e-07	0.997650745465287	NA	NA	NA	NA	NA	NA	NA	NA
1	Gm4852	47365644	47366372	-	ENSMUSG00000081185	NA	NA	NA	NA	NA	NA	NA	NA	NA	NA	NA	NA	NA	NA	-3.66524498110489e-07	0.997650745465287	NA	NA	NA	NA	NA	NA	NA	NA
1	Mir6350	47467021	47467125	-	ENSMUSG00000098876	NA	NA	NA	NA	NA	NA	NA	NA	NA	NA	NA	NA	NA	NA	2.25506884956397e-07	0.997650745465287	NA	NA	NA	NA	NA	NA	NA	NA
1	Gm8337	47657693	47659630	+	ENSMUSG00000100033	NA	NA	NA	NA	NA	NA	NA	NA	NA	NA	NA	NA	NA	NA	-1.0123149918538e-06	0.997650745465287	NA	NA	NA	NA	NA	NA	NA	NA
1	Gm19124	48783663	48784593	+	ENSMUSG00000099376	NA	NA	NA	NA	NA	NA	NA	NA	NA	NA	NA	NA	NA	NA	2.81384145630612e-07	0.997650745465287	NA	NA	NA	NA	NA	NA	NA	NA
1	Gm28321	50815375	50817701	+	ENSMUSG00000100816	NA	NA	NA	NA	NA	NA	NA	NA	NA	NA	NA	NA	NA	NA	-8.51883372388753e-08	0.997650745465287	NA	NA	NA	NA	NA	NA	NA	NA
1	Tmeff2	50900647	51187270	+	ENSMUSG00000026109	NA	NA	NA	NA	NA	NA	NA	NA	NA	NA	NA	NA	NA	NA	-1.13483085387956e-07	0.997650745465287	NA	NA	NA	NA	NA	NA	NA	NA
1	9330175M20Rik	51218386	51333779	-	ENSMUSG00000101799	NA	NA	NA	NA	NA	NA	NA	NA	NA	NA	NA	NA	NA	NA	-9.34464934526914e-08	0.997650745465287	NA	NA	NA	NA	NA	NA	NA	NA
1	Gm5253	51317528	51318552	-	ENSMUSG00000099741	NA	NA	NA	NA	NA	NA	NA	NA	NA	NA	NA	NA	NA	NA	1.01949268712352e-07	0.997650745465287	NA	NA	NA	NA	NA	NA	NA	NA
1	1700072G22Rik	51457932	51458931	-	ENSMUSG00000101702	NA	NA	NA	NA	NA	NA	NA	NA	NA	NA	NA	NA	NA	NA	2.81384145630612e-07	0.997650745465287	NA	NA	NA	NA	NA	NA	NA	NA
1	Gm37535	51527005	51529369	-	ENSMUSG00000103424	NA	NA	NA	NA	NA	NA	NA	NA	NA	NA	NA	NA	NA	NA	1.19973579278211e-07	0.997650745465287	NA	NA	NA	NA	NA	NA	NA	NA
1	Gm28055	51696324	51746943	-	ENSMUSG00000101741	NA	NA	NA	NA	NA	NA	NA	NA	NA	NA	NA	NA	NA	NA	9.31644248751975e-07	0.997650745465287	NA	NA	NA	NA	NA	NA	NA	NA
1	Gm29453	51847840	51849118	-	ENSMUSG00000101724	NA	NA	NA	NA	NA	NA	NA	NA	NA	NA	NA	NA	NA	NA	3.41267780015981e-07	0.997650745465287	NA	NA	NA	NA	NA	NA	NA	NA
1	Gm28323	51877110	51879608	-	ENSMUSG00000100313	NA	NA	NA	NA	NA	NA	NA	NA	NA	NA	NA	NA	NA	NA	-1.20686723828277e-07	0.997650745465287	NA	NA	NA	NA	NA	NA	NA	NA
1	Gm8419	51938254	51938665	-	ENSMUSG00000100696	NA	NA	NA	NA	NA	NA	NA	NA	NA	NA	NA	NA	NA	NA	1.04552405140734e-06	0.997650745465287	NA	NA	NA	NA	NA	NA	NA	NA
1	Gm8420	51940664	51941261	-	ENSMUSG00000072324	NA	NA	NA	NA	NA	NA	NA	NA	NA	NA	NA	NA	NA	NA	2.81384145630612e-07	0.997650745465287	NA	NA	NA	NA	NA	NA	NA	NA
1	Stat4	51987148	52107189	+	ENSMUSG00000062939	NA	NA	NA	NA	NA	NA	NA	NA	NA	NA	NA	NA	NA	NA	8.79802432358038e-07	0.997650745465287	NA	NA	NA	NA	NA	NA	NA	NA
1	Gm28177	52077261	52156087	+	ENSMUSG00000101628	NA	NA	NA	NA	NA	NA	NA	NA	NA	NA	NA	NA	NA	NA	2.44544937747805e-07	0.997650745465287	NA	NA	NA	NA	NA	NA	NA	NA
1	Gm3940	52090635	52091066	-	ENSMUSG00000078291	NA	NA	NA	NA	NA	NA	NA	NA	NA	NA	NA	NA	NA	NA	9.66592626354514e-08	0.997650745465287	NA	NA	NA	NA	NA	NA	NA	NA
1	Gm31812	52108121	52113751	-	ENSMUSG00000109599	NA	NA	NA	NA	NA	NA	NA	NA	NA	NA	NA	NA	NA	NA	1.10826144367434e-07	0.997650745465287	NA	NA	NA	NA	NA	NA	NA	NA
1	Gm18301	52134443	52135330	-	ENSMUSG00000099569	NA	NA	NA	NA	NA	NA	NA	NA	NA	NA	NA	NA	NA	NA	-5.08827730813558e-07	0.997650745465287	NA	NA	NA	NA	NA	NA	NA	NA
1	Gm5976	52503234	52504229	-	ENSMUSG00000097833	NA	NA	NA	NA	NA	NA	NA	NA	NA	NA	NA	NA	NA	NA	2.27932215122127e-07	0.997650745465287	NA	NA	NA	NA	NA	NA	NA	NA
1	Rps27a-ps1	52522239	52522701	+	ENSMUSG00000101501	NA	NA	NA	NA	NA	NA	NA	NA	NA	NA	NA	NA	NA	NA	4.31648520568391e-07	0.997650745465287	NA	NA	NA	NA	NA	NA	NA	NA
1	Gm553	52522902	52582679	+	ENSMUSG00000100120	NA	NA	NA	NA	NA	NA	NA	NA	NA	NA	NA	NA	NA	NA	-5.59308621663601e-07	0.997650745465287	NA	NA	NA	NA	NA	NA	NA	NA
1	Gm28178	52570014	52580291	-	ENSMUSG00000099878	NA	NA	NA	NA	NA	NA	NA	NA	NA	NA	NA	NA	NA	NA	-1.15119173771802e-07	0.997650745465287	NA	NA	NA	NA	NA	NA	NA	NA
1	Gm5527	52584518	52585159	+	ENSMUSG00000100007	NA	NA	NA	NA	NA	NA	NA	NA	NA	NA	NA	NA	NA	NA	-1.07408985205837e-08	0.997650745465287	NA	NA	NA	NA	NA	NA	NA	NA
1	Gm37242	52653808	52655892	-	ENSMUSG00000103630	NA	NA	NA	NA	NA	NA	NA	NA	NA	NA	NA	NA	NA	NA	2.26827572975595e-07	0.997650745465287	NA	NA	NA	NA	NA	NA	NA	NA
1	Mstn	53061640	53068079	+	ENSMUSG00000026100	NA	NA	NA	NA	NA	NA	NA	NA	NA	NA	NA	NA	NA	NA	2.26827572975595e-07	0.997650745465287	NA	NA	NA	NA	NA	NA	NA	NA
1	1700019A02Rik	53158577	53187636	-	ENSMUSG00000060715	NA	NA	NA	NA	NA	NA	NA	NA	NA	NA	NA	NA	NA	NA	2.5599733036622e-07	0.997650745465287	NA	NA	NA	NA	NA	NA	NA	NA
1	Gm28777	53196113	53197695	+	ENSMUSG00000100763	NA	NA	NA	NA	NA	NA	NA	NA	NA	NA	NA	NA	NA	NA	-1.68662836626396e-08	0.997650745465287	NA	NA	NA	NA	NA	NA	NA	NA
1	Gm28551	53325507	53352667	-	ENSMUSG00000099913	NA	NA	NA	NA	NA	NA	NA	NA	NA	NA	NA	NA	NA	NA	-4.37106223803874e-07	0.997650745465287	NA	NA	NA	NA	NA	NA	NA	NA
1	Dnah7a	53397006	53706784	-	ENSMUSG00000096141	NA	NA	NA	NA	NA	NA	NA	NA	NA	NA	NA	NA	NA	NA	5.44245436876992e-07	0.997650745465287	NA	NA	NA	NA	NA	NA	NA	NA
1	Gm25829	54249102	54249208	-	ENSMUSG00000094013	NA	NA	NA	NA	NA	NA	NA	NA	NA	NA	NA	NA	NA	NA	-1.21553769876285e-07	0.997650745465287	NA	NA	NA	NA	NA	NA	NA	NA
1	Gm36955	54518610	54520270	-	ENSMUSG00000104136	NA	NA	NA	NA	NA	NA	NA	NA	NA	NA	NA	NA	NA	NA	2.25506884956397e-07	0.997650745465287	NA	NA	NA	NA	NA	NA	NA	NA
1	4930444A19Rik	54681729	54767524	+	ENSMUSG00000101674	NA	NA	NA	NA	NA	NA	NA	NA	NA	NA	NA	NA	NA	NA	2.63266742255398e-07	0.997650745465287	NA	NA	NA	NA	NA	NA	NA	NA
1	Gm37370	54737166	54738575	-	ENSMUSG00000102503	NA	NA	NA	NA	NA	NA	NA	NA	NA	NA	NA	NA	NA	NA	2.07533495301426e-07	0.997650745465287	NA	NA	NA	NA	NA	NA	NA	NA
1	A130048G24Rik	54913845	54916594	-	ENSMUSG00000102642	NA	NA	NA	NA	NA	NA	NA	NA	NA	NA	NA	NA	NA	NA	-1.21553769876285e-07	0.997650745465287	NA	NA	NA	NA	NA	NA	NA	NA
1	E330011M16Rik	55051319	55053112	-	ENSMUSG00000103030	NA	NA	NA	NA	1.44398777855091e-07	0.984892435897996	NA	NA	NA	NA	NA	NA	NA	NA	-6.3221990973093e-08	0.997650745465287	NA	NA	NA	NA	NA	NA	NA	NA
1	Gm17971	55066264	55067069	+	ENSMUSG00000101122	NA	NA	NA	NA	-8.88718211768794e-07	0.929678434919376	NA	NA	NA	NA	0.0221278505014356	0.777516072971359	-0.0365569705762278	0.74599284901988	7.85206560194382e-08	0.997650745465287	NA	NA	NA	NA	NA	NA	NA	NA
1	Gm5147	55120080	55120873	-	ENSMUSG00000100736	NA	NA	NA	NA	NA	NA	NA	NA	NA	NA	NA	NA	NA	NA	-1.33583899437388e-07	0.997650745465287	NA	NA	NA	NA	NA	NA	NA	NA
1	Gm16581	55127297	55128287	+	ENSMUSG00000089670	NA	NA	NA	NA	NA	NA	NA	NA	NA	NA	NA	NA	NA	NA	1.6780027799098e-07	0.997650745465287	NA	NA	NA	NA	NA	NA	NA	NA
1	Gm6822	55160747	55161053	-	ENSMUSG00000061863	NA	NA	NA	NA	NA	NA	NA	NA	NA	NA	NA	NA	NA	NA	-4.70640246058049e-07	0.997650745465287	NA	NA	NA	NA	NA	NA	NA	NA
1	Gm10561	55226251	55235622	+	ENSMUSG00000097649	NA	NA	NA	NA	NA	NA	NA	NA	NA	NA	NA	NA	NA	NA	2.06250556666313e-07	0.997650745465287	NA	NA	NA	NA	NA	NA	NA	NA
1	Boll	55248658	55363469	-	ENSMUSG00000025977	NA	NA	NA	NA	NA	NA	NA	NA	NA	NA	NA	NA	NA	NA	1.00125358693369e-06	0.997650745465287	NA	NA	NA	NA	NA	NA	NA	NA
1	Gm8292	55335401	55335796	+	ENSMUSG00000100215	NA	NA	NA	NA	NA	NA	NA	NA	NA	NA	NA	NA	NA	NA	-8.12975621861266e-08	0.997650745465287	NA	NA	NA	NA	NA	NA	NA	NA
1	Gm29138	55370016	55370363	-	ENSMUSG00000101945	NA	NA	NA	NA	NA	NA	NA	NA	NA	NA	NA	NA	NA	NA	-1.40037328167935e-07	0.997650745465287	NA	NA	NA	NA	NA	NA	NA	NA
1	Gm38056	55440904	55445930	+	ENSMUSG00000102145	NA	NA	NA	NA	NA	NA	NA	NA	NA	NA	NA	NA	NA	NA	-6.4732618158246e-08	0.997650745465287	NA	NA	NA	NA	NA	NA	NA	NA
1	9130227L01Rik	55931241	55972328	+	ENSMUSG00000099950	NA	NA	NA	NA	NA	NA	NA	NA	NA	NA	NA	NA	NA	NA	-2.60988491140234e-07	0.997650745465287	NA	NA	NA	NA	NA	NA	NA	NA
1	9130024F11Rik	56971412	57050084	+	ENSMUSG00000087022	NA	NA	NA	NA	NA	NA	NA	NA	NA	NA	NA	NA	NA	NA	-1.23232536047116e-06	0.997650745465287	NA	NA	NA	NA	NA	NA	NA	NA
1	BC055402	57200645	57214993	-	ENSMUSG00000101429	NA	NA	NA	NA	NA	NA	NA	NA	NA	NA	NA	NA	NA	NA	-1.01504097722153e-07	0.997650745465287	NA	NA	NA	NA	NA	NA	NA	NA
1	4930558J18Rik	57359222	57377544	-	ENSMUSG00000097519	NA	NA	NA	NA	-4.50544794106505e-06	0.424487765835845	NA	NA	NA	NA	0.0758652588123637	0.33810389978419	NA	NA	2.10630646381664e-06	0.997650745465287	NA	NA	NA	NA	NA	NA	NA	NA
1	Gm17234	57909835	57917111	-	ENSMUSG00000091283	NA	NA	NA	NA	NA	NA	NA	NA	NA	NA	NA	NA	NA	NA	2.25506884956397e-07	0.997650745465287	NA	NA	NA	NA	NA	NA	NA	NA
1	Aox3	58113130	58200698	+	ENSMUSG00000064294	NA	NA	NA	NA	-9.72816928581042e-07	0.908696392711654	NA	NA	NA	NA	NA	NA	NA	NA	2.02416038132153e-06	0.997650745465287	NA	NA	NA	NA	NA	NA	NA	NA
1	Aox4	58210397	58268597	+	ENSMUSG00000038242	NA	NA	NA	NA	NA	NA	NA	NA	NA	NA	NA	NA	NA	NA	4.79012072110819e-07	0.997650745465287	NA	NA	NA	NA	NA	NA	NA	NA
1	Gm15759	58254117	58315656	-	ENSMUSG00000089822	NA	NA	NA	NA	NA	NA	NA	NA	NA	NA	NA	NA	NA	NA	7.51938347015305e-07	0.997650745465287	NA	NA	NA	NA	NA	NA	NA	NA
1	Aox2	58278326	58380259	+	ENSMUSG00000079554	NA	NA	NA	NA	-1.15676424615875e-06	0.913654517621732	NA	NA	NA	NA	-0.0544521905636415	0.449535889147796	0.0495718664425932	0.690790809367982	-5.71219806634155e-07	0.997650745465287	NA	NA	NA	NA	NA	NA	NA	NA
1	Gm23966	58466515	58466621	-	ENSMUSG00000094245	NA	NA	NA	NA	NA	NA	NA	NA	NA	NA	NA	NA	NA	NA	-1.29147215566677e-06	0.997650745465287	NA	NA	NA	NA	NA	NA	NA	NA
1	Cbx3-ps7	58646688	58647239	+	ENSMUSG00000059647	NA	NA	NA	NA	NA	NA	NA	NA	NA	NA	NA	NA	NA	NA	-2.3186640593636e-07	0.997650745465287	NA	NA	NA	NA	NA	NA	NA	NA
1	Flacc1	58646903	58695989	-	ENSMUSG00000047528	NA	NA	NA	NA	NA	NA	NA	NA	NA	NA	NA	NA	NA	NA	-6.19653134182916e-07	0.997650745465287	NA	NA	NA	NA	NA	NA	NA	NA
1	Gm20257	58652641	58655831	+	ENSMUSG00000102059	NA	NA	NA	NA	NA	NA	NA	NA	NA	NA	NA	NA	NA	NA	1.73034125024427e-07	0.997650745465287	NA	NA	NA	NA	NA	NA	NA	NA
1	Gm37760	58797783	58801623	+	ENSMUSG00000102719	NA	NA	NA	NA	NA	NA	NA	NA	NA	NA	NA	NA	NA	NA	-4.41581427538938e-07	0.997650745465287	NA	NA	NA	NA	NA	NA	NA	NA
1	Gm28802	58850085	58892792	-	ENSMUSG00000099719	NA	NA	NA	NA	NA	NA	NA	NA	NA	NA	NA	NA	NA	NA	9.25358101122533e-08	0.997650745465287	NA	NA	NA	NA	NA	NA	NA	NA
1	C2cd6	58997116	59094900	-	ENSMUSG00000072295	NA	NA	NA	NA	NA	NA	NA	NA	NA	NA	NA	NA	NA	NA	-2.14418069386866e-07	0.997650745465287	NA	NA	NA	NA	NA	NA	NA	NA
1	G730003C15Rik	59119833	59122141	+	ENSMUSG00000097573	NA	NA	NA	NA	7.8779242006016e-08	0.96563125200254	NA	NA	NA	NA	NA	NA	NA	NA	-6.07408199417245e-07	0.997650745465287	NA	NA	NA	NA	NA	NA	NA	NA
1	Mpp4	59120935	59163389	-	ENSMUSG00000079550	NA	NA	NA	NA	2.78705947309227e-06	0.723951185319013	NA	NA	NA	NA	-0.0241995579372225	0.774943352568574	0.0247003985954369	0.86974175209204	-6.59694534947958e-07	0.997650745465287	NA	NA	NA	NA	NA	NA	NA	NA
1	Gm19125	59155607	59156989	+	ENSMUSG00000099563	NA	NA	NA	NA	NA	NA	NA	NA	NA	NA	NA	NA	NA	NA	1.68350613967999e-07	0.997650745465287	NA	NA	NA	NA	NA	NA	NA	NA
1	Cdk15	59256906	59352993	+	ENSMUSG00000026023	NA	NA	NA	NA	NA	NA	NA	NA	NA	NA	NA	NA	0.0116068728724771	0.931658682232461	-5.0819016309527e-06	0.997650745465287	NA	NA	NA	NA	NA	NA	NA	NA
1	Gm29016	59378930	59392299	+	ENSMUSG00000099922	NA	NA	NA	NA	NA	NA	NA	NA	NA	NA	NA	NA	NA	NA	1.21820133456691e-06	0.997650745465287	NA	NA	NA	NA	NA	NA	NA	NA
1	Gm26813	59488480	59492605	-	ENSMUSG00000097819	NA	NA	NA	NA	1.10272555281681e-06	0.908569497593408	NA	NA	NA	NA	-0.0497804743149598	0.366650899986857	-0.00204190754702058	0.990081068795235	-1.98883952678431e-06	0.997650745465287	NA	NA	NA	NA	NA	NA	NA	NA
1	Gm28411	59532991	59549521	-	ENSMUSG00000099811	NA	NA	NA	NA	NA	NA	NA	NA	NA	NA	NA	NA	NA	NA	-4.62314060726409e-07	0.997650745465287	NA	NA	NA	NA	NA	NA	NA	NA
1	D430013B06Rik	59646200	59648071	-	ENSMUSG00000103821	NA	NA	NA	NA	-2.4150886196103e-06	0.85877795684143	NA	NA	NA	NA	NA	NA	NA	NA	-4.43056736739308e-07	0.997650745465287	NA	NA	NA	NA	NA	NA	NA	NA
1	Gm29596	59673241	59673625	+	ENSMUSG00000101400	NA	NA	NA	NA	NA	NA	NA	NA	NA	NA	NA	NA	NA	NA	2.51665324426083e-07	0.997650745465287	NA	NA	NA	NA	NA	NA	NA	NA
1	Snord70	59691934	59692020	+	ENSMUSG00000077345	NA	NA	NA	NA	NA	NA	NA	NA	NA	NA	NA	NA	NA	NA	-1.37751140781719e-07	0.997650745465287	NA	NA	NA	NA	NA	NA	NA	NA
1	Gm26287	59704258	59704338	+	ENSMUSG00000089512	NA	NA	NA	NA	NA	NA	NA	NA	NA	NA	NA	NA	NA	NA	1.45758704740384e-07	0.997650745465287	NA	NA	NA	NA	NA	NA	NA	NA
1	Snord11	59704790	59704873	+	ENSMUSG00000089093	NA	NA	NA	NA	NA	NA	NA	NA	NA	NA	NA	NA	NA	NA	4.82172045821039e-07	0.997650745465287	NA	NA	NA	NA	NA	NA	NA	NA
1	Gm37977	59886969	59887689	-	ENSMUSG00000103131	NA	NA	NA	NA	NA	NA	NA	NA	NA	NA	NA	NA	NA	NA	-1.97840873492722e-07	0.997650745465287	NA	NA	NA	NA	NA	NA	NA	NA
1	Gm37531	59929688	59935102	+	ENSMUSG00000103696	NA	NA	NA	NA	NA	NA	NA	NA	NA	NA	NA	NA	NA	NA	8.71520651538633e-07	0.997650745465287	NA	NA	NA	NA	NA	NA	NA	NA
1	Gm18829	59950403	59952464	-	ENSMUSG00000100901	NA	NA	NA	NA	NA	NA	NA	NA	NA	NA	NA	NA	NA	NA	-1.83555917551174e-07	0.997650745465287	NA	NA	NA	NA	NA	NA	NA	NA
1	Gm15464	60117255	60117685	+	ENSMUSG00000082609	NA	NA	NA	NA	NA	NA	NA	NA	NA	NA	NA	NA	NA	NA	1.08864068234374e-06	0.997650745465287	NA	NA	NA	NA	NA	NA	NA	NA
1	6030460B20Rik	60353119	60354176	+	ENSMUSG00000103822	NA	NA	NA	NA	NA	NA	NA	NA	NA	NA	NA	NA	NA	NA	-4.10481227345139e-08	0.997650745465287	NA	NA	NA	NA	NA	NA	NA	NA
1	Gm11575	60522839	60523066	-	ENSMUSG00000081562	NA	NA	NA	NA	NA	NA	NA	NA	NA	NA	NA	NA	NA	NA	-5.57147899352377e-07	0.997650745465287	NA	NA	NA	NA	NA	NA	NA	NA
1	Gm38388	60594807	60596236	-	ENSMUSG00000103215	NA	NA	NA	NA	NA	NA	NA	NA	NA	NA	NA	NA	NA	NA	-6.28527374302654e-08	0.997650745465287	NA	NA	NA	NA	NA	NA	NA	NA
1	Cd28	60716800	60773359	+	ENSMUSG00000026012	NA	NA	NA	NA	NA	NA	NA	NA	NA	NA	NA	NA	NA	NA	-1.42651834761191e-06	0.997650745465287	NA	NA	NA	NA	NA	NA	NA	NA
1	Gm37198	60779352	60781461	+	ENSMUSG00000104069	NA	NA	NA	NA	NA	NA	NA	NA	NA	NA	NA	NA	NA	NA	-1.1781616420242e-07	0.997650745465287	NA	NA	NA	NA	NA	NA	NA	NA
1	Gm11581	60809116	60809942	+	ENSMUSG00000083355	NA	NA	NA	NA	NA	NA	NA	NA	NA	NA	NA	NA	NA	NA	-9.34123337136358e-08	0.997650745465287	NA	NA	NA	NA	NA	NA	NA	NA
1	Gm38137	60880338	60881738	+	ENSMUSG00000102549	NA	NA	NA	NA	NA	NA	NA	NA	NA	NA	NA	NA	NA	NA	-1.87317931719812e-07	0.997650745465287	NA	NA	NA	NA	NA	NA	NA	NA
1	Ctla4	60887000	60915832	+	ENSMUSG00000026011	NA	NA	NA	NA	NA	NA	NA	NA	NA	NA	NA	NA	NA	NA	-7.29302251144613e-07	0.997650745465287	NA	NA	NA	NA	NA	NA	NA	NA
1	Rpl18-ps1	60900898	60901422	+	ENSMUSG00000081382	NA	NA	NA	NA	NA	NA	NA	NA	NA	NA	NA	NA	NA	NA	-1.04644098627516e-06	0.997650745465287	NA	NA	NA	NA	NA	NA	NA	NA
1	Gm11582	60948230	60948465	-	ENSMUSG00000080800	NA	NA	NA	NA	NA	NA	NA	NA	NA	NA	NA	NA	NA	NA	-1.62754586643785e-07	0.997650745465287	NA	NA	NA	NA	NA	NA	NA	NA
1	Icos	60977927	61000320	+	ENSMUSG00000026009	NA	NA	NA	NA	NA	NA	NA	NA	NA	NA	NA	NA	NA	NA	-1.278828210083e-06	0.997650745465287	NA	NA	NA	NA	NA	NA	NA	NA
1	Rpl17-ps1	61075674	61076225	+	ENSMUSG00000082804	NA	NA	NA	NA	NA	NA	NA	NA	NA	NA	NA	NA	NA	NA	3.08146245124984e-07	0.997650745465287	NA	NA	NA	NA	NA	NA	NA	NA
1	Gm11591	61196541	61197242	-	ENSMUSG00000080785	NA	NA	NA	NA	NA	NA	NA	NA	NA	NA	NA	NA	NA	NA	-1.15119173771802e-07	0.997650745465287	NA	NA	NA	NA	NA	NA	NA	NA
1	Gm11587	61301909	61307746	+	ENSMUSG00000085248	NA	NA	NA	NA	NA	NA	NA	NA	NA	NA	NA	NA	NA	NA	-1.1781616420242e-07	0.997650745465287	NA	NA	NA	NA	NA	NA	NA	NA
1	Pard3bos1	61767415	61851540	-	ENSMUSG00000085842	NA	NA	NA	NA	NA	NA	NA	NA	NA	NA	NA	NA	NA	NA	2.26827572975595e-07	0.997650745465287	NA	NA	NA	NA	NA	NA	NA	NA
1	Gm38075	61805221	61806140	+	ENSMUSG00000103002	NA	NA	NA	NA	NA	NA	NA	NA	NA	NA	NA	NA	NA	NA	-1.1751148147019e-07	0.997650745465287	NA	NA	NA	NA	NA	NA	NA	NA
1	Pard3bos2	62131195	62136109	-	ENSMUSG00000085019	NA	NA	NA	NA	NA	NA	NA	NA	NA	NA	NA	NA	NA	NA	-1.23525443336851e-07	0.997650745465287	NA	NA	NA	NA	NA	NA	NA	NA
1	Gm38351	62247153	62249670	+	ENSMUSG00000102359	NA	NA	NA	NA	NA	NA	NA	NA	NA	NA	NA	NA	NA	NA	2.81384145630612e-07	0.997650745465287	NA	NA	NA	NA	NA	NA	NA	NA
1	Pard3bos3	62456725	62499261	-	ENSMUSG00000085400	NA	NA	NA	NA	NA	NA	NA	NA	NA	NA	NA	NA	NA	NA	-1.1751148147019e-07	0.997650745465287	NA	NA	NA	NA	NA	NA	NA	NA
1	Gm29084	62534491	62535942	-	ENSMUSG00000100750	NA	NA	NA	NA	-2.12554884284384e-06	0.557835994815972	NA	NA	NA	NA	0.0133672844025722	0.829601571894711	NA	NA	3.78779165462095e-07	0.997650745465287	NA	NA	NA	NA	NA	NA	NA	NA
1	Gm11599	62660839	62661716	+	ENSMUSG00000084333	NA	NA	NA	NA	NA	NA	NA	NA	NA	NA	NA	NA	NA	NA	-3.17757098996169e-07	0.997650745465287	NA	NA	NA	NA	NA	NA	NA	NA
1	Gm29083	62714723	62718073	-	ENSMUSG00000100811	NA	NA	NA	NA	NA	NA	NA	NA	NA	NA	NA	NA	NA	NA	1.19973579278211e-07	0.997650745465287	NA	NA	NA	NA	NA	NA	NA	NA
1	Gm37121	62809302	62811857	+	ENSMUSG00000103032	NA	NA	NA	NA	NA	NA	NA	NA	NA	NA	NA	NA	NA	NA	1.55012568489489e-07	0.997650745465287	NA	NA	NA	NA	NA	NA	NA	NA
1	Gm4208	62821355	62832370	-	ENSMUSG00000100426	NA	NA	NA	NA	NA	NA	NA	NA	NA	NA	NA	NA	NA	NA	-1.90749241578433e-07	0.997650745465287	NA	NA	NA	NA	NA	NA	NA	NA
1	Rps27-ps1	63073774	63074019	+	ENSMUSG00000081429	NA	NA	NA	NA	NA	NA	NA	NA	NA	NA	NA	NA	NA	NA	-4.83774782700974e-07	0.997650745465287	NA	NA	NA	NA	NA	NA	NA	NA
1	Gm24557	63161855	63161943	+	ENSMUSG00000077884	NA	NA	NA	NA	NA	NA	NA	NA	NA	NA	NA	NA	NA	NA	3.41267780015981e-07	0.997650745465287	NA	NA	NA	NA	NA	NA	NA	NA
1	Gm26457	63178677	63178754	+	ENSMUSG00000064612	NA	NA	NA	NA	NA	NA	NA	NA	NA	NA	NA	NA	NA	NA	1.2432432033136e-06	0.997650745465287	NA	NA	NA	NA	NA	NA	NA	NA
1	Gm27512	63198031	63198156	+	ENSMUSG00000094290	NA	NA	NA	NA	NA	NA	NA	NA	NA	NA	NA	NA	NA	NA	-1.15119173771802e-07	0.997650745465287	NA	NA	NA	NA	NA	NA	NA	NA
1	Platr12	63200313	63207967	+	ENSMUSG00000086730	NA	NA	NA	NA	NA	NA	NA	NA	NA	NA	NA	NA	NA	NA	-6.92956537724784e-07	0.997650745465287	NA	NA	NA	NA	NA	NA	NA	NA
1	Gm11608	63266848	63273120	-	ENSMUSG00000087561	NA	NA	NA	NA	NA	NA	NA	NA	NA	NA	NA	NA	NA	NA	3.40349653529221e-07	0.997650745465287	NA	NA	NA	NA	NA	NA	NA	NA
1	Gm11605	63364720	63365365	-	ENSMUSG00000081643	NA	NA	NA	NA	NA	NA	NA	NA	NA	NA	NA	NA	NA	NA	9.55246000142985e-07	0.997650745465287	NA	NA	NA	NA	NA	NA	NA	NA
1	Gm22281	63575488	63575590	-	ENSMUSG00000087823	NA	NA	NA	NA	NA	NA	NA	NA	NA	NA	NA	NA	NA	NA	5.07450762825213e-07	0.997650745465287	NA	NA	NA	NA	NA	NA	NA	NA
1	Mdh1b	63698819	63730318	-	ENSMUSG00000025963	NA	NA	NA	NA	NA	NA	NA	NA	NA	NA	NA	NA	NA	NA	8.995494334305e-08	0.997650745465287	NA	NA	NA	NA	NA	NA	NA	NA
1	4933402D24Rik	63754907	63769267	-	ENSMUSG00000025961	NA	NA	NA	NA	NA	NA	NA	NA	NA	NA	NA	NA	NA	NA	-4.31556077283891e-08	0.997650745465287	NA	NA	NA	NA	NA	NA	NA	NA
1	Gm13751	63844827	63845578	-	ENSMUSG00000080817	NA	NA	NA	NA	NA	NA	NA	NA	NA	NA	NA	NA	NA	NA	-1.1781616420242e-07	0.997650745465287	NA	NA	NA	NA	NA	NA	NA	NA
1	Gm13749	63964727	63968999	+	ENSMUSG00000044689	NA	NA	NA	NA	NA	NA	NA	NA	NA	NA	NA	NA	NA	NA	-4.95866542726651e-07	0.997650745465287	NA	NA	NA	NA	NA	NA	NA	NA
1	Gm13748	64078654	64090782	+	ENSMUSG00000086836	NA	NA	NA	NA	NA	NA	NA	NA	NA	NA	NA	NA	NA	NA	3.08146245124984e-07	0.997650745465287	NA	NA	NA	NA	NA	NA	NA	NA
1	Gm13750	64150201	64150665	+	ENSMUSG00000086721	NA	NA	NA	NA	NA	NA	NA	NA	NA	NA	NA	NA	NA	NA	-9.34123337136358e-08	0.997650745465287	NA	NA	NA	NA	NA	NA	NA	NA
1	Gm28981	64185991	64303043	-	ENSMUSG00000101895	NA	NA	NA	NA	NA	NA	NA	NA	NA	NA	NA	NA	NA	NA	-4.34143738011865e-07	0.997650745465287	NA	NA	NA	NA	NA	NA	NA	NA
1	Gm28982	64617784	64626033	+	ENSMUSG00000101832	NA	NA	NA	NA	NA	NA	NA	NA	NA	NA	NA	NA	NA	NA	1.50849837344839e-07	0.997650745465287	NA	NA	NA	NA	NA	NA	NA	NA
1	Gm29152	64649935	64652756	+	ENSMUSG00000100437	NA	NA	NA	NA	NA	NA	NA	NA	NA	NA	NA	NA	NA	NA	-6.4732618158246e-08	0.997650745465287	NA	NA	NA	NA	NA	NA	NA	NA
1	Gm38058	64736240	64740607	+	ENSMUSG00000102140	NA	NA	NA	NA	NA	NA	NA	NA	NA	NA	NA	NA	NA	NA	-8.04438076464132e-07	0.997650745465287	NA	NA	NA	NA	NA	NA	NA	NA
1	Akr1cl	65012689	65032759	-	ENSMUSG00000025955	NA	NA	NA	NA	NA	NA	NA	NA	NA	NA	NA	NA	NA	NA	-2.31737496094524e-07	0.997650745465287	NA	NA	NA	NA	NA	NA	NA	NA
1	Cryge	65048554	65051149	-	ENSMUSG00000070870	NA	NA	NA	NA	NA	NA	NA	NA	NA	NA	NA	NA	NA	NA	1.91953773505261e-07	0.997650745465287	NA	NA	NA	NA	NA	NA	NA	NA
1	Gm7329	65095227	65095436	+	ENSMUSG00000100774	NA	NA	NA	NA	NA	NA	NA	NA	NA	NA	NA	NA	NA	NA	6.7218879663762e-08	0.997650745465287	NA	NA	NA	NA	NA	NA	NA	NA
1	Cryga	65100389	65103373	-	ENSMUSG00000044429	NA	NA	NA	NA	NA	NA	NA	NA	NA	NA	NA	NA	NA	NA	-9.34464934526914e-08	0.997650745465287	NA	NA	NA	NA	NA	NA	NA	NA
1	D630023F18Rik	65105285	65123214	-	ENSMUSG00000044816	NA	NA	NA	NA	NA	NA	NA	NA	NA	NA	NA	NA	NA	NA	-7.93712367263634e-07	0.997650745465287	NA	NA	NA	NA	NA	NA	NA	NA
1	Pth2r	65282056	65389244	+	ENSMUSG00000025946	NA	NA	NA	NA	NA	NA	NA	NA	NA	NA	NA	NA	NA	NA	-7.04743221324749e-07	0.997650745465287	NA	NA	NA	NA	NA	NA	NA	NA
1	Unc80	66468367	66699148	+	ENSMUSG00000055567	NA	NA	NA	NA	NA	NA	NA	NA	NA	NA	NA	NA	NA	NA	-4.54379105261543e-07	0.997650745465287	NA	NA	NA	NA	NA	NA	NA	NA
1	Gm37570	66765626	66768731	-	ENSMUSG00000102559	NA	NA	NA	NA	-6.47337197190831e-07	0.934191886235128	NA	NA	NA	NA	NA	NA	NA	NA	-1.52180422430616e-07	0.997650745465287	NA	NA	NA	NA	NA	NA	NA	NA
1	Gm38387	66769290	66771866	-	ENSMUSG00000102374	NA	NA	NA	NA	NA	NA	NA	NA	NA	NA	NA	NA	NA	NA	-1.19658772090382e-07	0.997650745465287	NA	NA	NA	NA	NA	NA	NA	NA
1	Gm38162	66775511	66780107	+	ENSMUSG00000102776	NA	NA	NA	NA	NA	NA	NA	NA	NA	NA	NA	NA	NA	NA	-5.06062210593512e-07	0.997650745465287	NA	NA	NA	NA	NA	NA	NA	NA
1	Gm15789	66783913	66786445	+	ENSMUSG00000082057	NA	NA	NA	NA	NA	NA	NA	NA	NA	NA	NA	NA	NA	NA	1.04063801109444e-07	0.997650745465287	NA	NA	NA	NA	NA	NA	NA	NA
1	6820402A03Rik	66793645	66796298	-	ENSMUSG00000103706	NA	NA	NA	NA	NA	NA	NA	NA	NA	NA	NA	NA	NA	NA	1.61348378991477e-08	0.997650745465287	NA	NA	NA	NA	NA	NA	NA	NA
1	Gm37285	66799659	66800797	-	ENSMUSG00000103756	NA	NA	NA	NA	NA	NA	NA	NA	NA	NA	NA	NA	NA	NA	-3.66268379833907e-07	0.997650745465287	NA	NA	NA	NA	NA	NA	NA	NA
1	Gm37755	66812315	66814493	+	ENSMUSG00000103382	NA	NA	NA	NA	NA	NA	NA	NA	NA	NA	NA	NA	NA	NA	1.15556509193595e-06	0.997650745465287	NA	NA	NA	NA	NA	NA	NA	NA
1	Gm38218	66821226	66825914	-	ENSMUSG00000103553	NA	NA	NA	NA	NA	NA	NA	NA	NA	NA	NA	NA	NA	NA	-4.54114064362718e-07	0.997650745465287	NA	NA	NA	NA	NA	NA	NA	NA
1	Gm15793	66849108	66849602	-	ENSMUSG00000082769	NA	NA	NA	NA	NA	NA	NA	NA	NA	NA	NA	NA	NA	NA	-8.1907262372126e-07	0.997650745465287	NA	NA	NA	NA	NA	NA	NA	NA
1	Myl1	66924295	66945404	-	ENSMUSG00000061816	NA	NA	NA	NA	NA	NA	NA	NA	NA	NA	NA	NA	NA	NA	-4.82100858312816e-07	0.997650745465287	NA	NA	NA	NA	NA	NA	NA	NA
1	Rpl31-ps14	66948563	66948940	-	ENSMUSG00000094191	NA	NA	NA	NA	NA	NA	NA	NA	NA	NA	NA	NA	NA	NA	8.83229745556903e-07	0.997650745465287	NA	NA	NA	NA	NA	NA	NA	NA
1	Gm15826	66951829	66953469	+	ENSMUSG00000082212	NA	NA	NA	NA	NA	NA	NA	NA	NA	NA	NA	NA	NA	NA	-1.41356590785561e-07	0.997650745465287	NA	NA	NA	NA	NA	NA	NA	NA
1	Kif22-ps	67585053	67587036	+	ENSMUSG00000082473	NA	NA	NA	NA	NA	NA	NA	NA	NA	NA	NA	NA	NA	NA	-1.1781616420242e-07	0.997650745465287	NA	NA	NA	NA	NA	NA	NA	NA
1	Erbb4	68032186	69108059	-	ENSMUSG00000062209	NA	NA	NA	NA	NA	NA	NA	NA	NA	NA	NA	NA	NA	NA	-1.55885656519867e-07	0.997650745465287	NA	NA	NA	NA	NA	NA	NA	NA
1	Pced1c-ps	69377321	69378071	+	ENSMUSG00000101387	NA	NA	NA	NA	1.26404607604086e-06	0.880113690092342	NA	NA	NA	NA	NA	NA	NA	NA	3.58284780501704e-07	0.997650745465287	NA	NA	NA	NA	NA	NA	NA	NA
1	Gm28497	69441056	69444084	+	ENSMUSG00000099804	NA	NA	NA	NA	NA	NA	NA	NA	NA	NA	NA	NA	NA	NA	-2.04240139185447e-07	0.997650745465287	NA	NA	NA	NA	NA	NA	NA	NA
1	Gm29114	69513932	69547707	+	ENSMUSG00000101156	NA	NA	NA	NA	NA	NA	NA	NA	NA	NA	NA	NA	NA	NA	1.57279441247406e-08	0.997650745465287	NA	NA	NA	NA	NA	NA	NA	NA
1	Gm28112	69660187	69662061	-	ENSMUSG00000099954	NA	NA	NA	NA	NA	NA	NA	NA	NA	NA	NA	NA	NA	NA	-1.1781616420242e-07	0.997650745465287	NA	NA	NA	NA	NA	NA	NA	NA
1	Gm37930	69770868	69772753	+	ENSMUSG00000103402	NA	NA	NA	NA	NA	NA	NA	NA	NA	NA	NA	NA	NA	NA	-1.21553769876285e-07	0.997650745465287	NA	NA	NA	NA	NA	NA	NA	NA
1	Spag16	69826970	70725132	+	ENSMUSG00000053153	NA	NA	NA	NA	NA	NA	NA	NA	NA	NA	NA	NA	NA	NA	-3.89795177695334e-07	0.997650745465287	NA	NA	NA	NA	NA	NA	NA	NA
1	Gm28580	70067968	70068055	-	ENSMUSG00000101730	NA	NA	NA	NA	NA	NA	NA	NA	NA	NA	NA	NA	NA	NA	-9.34123337136358e-08	0.997650745465287	NA	NA	NA	NA	NA	NA	NA	NA
1	Vwc2l	70725715	70885397	+	ENSMUSG00000045648	NA	NA	NA	NA	NA	NA	NA	NA	NA	NA	NA	NA	NA	NA	9.55391361474902e-08	0.997650745465287	NA	NA	NA	NA	NA	NA	NA	NA
1	Gm16236	71039652	71040030	-	ENSMUSG00000089965	NA	NA	NA	NA	NA	NA	NA	NA	NA	NA	NA	NA	NA	NA	-7.2191339877232e-07	0.997650745465287	NA	NA	NA	NA	NA	NA	NA	NA
1	Abca12	71242276	71414910	-	ENSMUSG00000050296	NA	NA	NA	NA	NA	NA	NA	NA	NA	NA	NA	NA	NA	NA	-1.62188514669202e-06	0.997650745465287	NA	NA	NA	NA	NA	NA	NA	NA
1	Gm6947	71493737	71493814	-	ENSMUSG00000101617	NA	NA	NA	NA	NA	NA	NA	NA	NA	NA	NA	NA	NA	NA	2.81384145630612e-07	0.997650745465287	NA	NA	NA	NA	NA	NA	NA	NA
1	Gm5829	71709705	71710055	-	ENSMUSG00000101834	NA	NA	NA	NA	-2.98789075387125e-06	0.319804835471516	NA	NA	NA	NA	NA	NA	NA	NA	3.01890490379389e-07	0.997650745465287	NA	NA	NA	NA	NA	NA	NA	NA
1	Gm5256	71714048	71714924	-	ENSMUSG00000100319	NA	NA	NA	NA	NA	NA	NA	NA	NA	NA	NA	NA	NA	NA	3.71925499720134e-07	0.997650745465287	NA	NA	NA	NA	NA	NA	NA	NA
1	Gm37217	71843090	71846610	-	ENSMUSG00000102689	NA	NA	NA	NA	NA	NA	NA	NA	NA	NA	NA	NA	NA	NA	2.26827572975595e-07	0.997650745465287	NA	NA	NA	NA	NA	NA	NA	NA
1	Gm8883	71888112	71891204	+	ENSMUSG00000099707	NA	NA	NA	NA	-1.64229894285416e-06	0.275517482436495	NA	NA	NA	NA	NA	NA	NA	NA	-6.92091349221705e-07	0.997650745465287	NA	NA	NA	NA	NA	NA	NA	NA
1	Gm28818	71894068	71917125	-	ENSMUSG00000101211	NA	NA	NA	NA	NA	NA	NA	NA	NA	NA	NA	NA	NA	NA	2.04911327544744e-07	0.997650745465287	NA	NA	NA	NA	NA	NA	NA	NA
1	4933417E11Rik	71958998	72005195	-	ENSMUSG00000101848	NA	NA	NA	NA	NA	NA	NA	NA	NA	NA	NA	NA	NA	NA	6.04402236909128e-07	0.997650745465287	NA	NA	NA	NA	NA	NA	NA	NA
1	Gm8885	72087857	72088454	+	ENSMUSG00000101496	NA	NA	NA	NA	NA	NA	NA	NA	NA	NA	NA	NA	NA	NA	-3.65687769182509e-07	0.997650745465287	NA	NA	NA	NA	NA	NA	NA	NA
1	Gm4319	72107155	72122001	-	ENSMUSG00000102123	NA	NA	NA	NA	NA	NA	NA	NA	NA	NA	NA	NA	NA	NA	1.57437057665632e-06	0.997650745465287	NA	NA	NA	NA	NA	NA	NA	NA
1	Gm25360	72226240	72226430	+	ENSMUSG00000094655	NA	NA	NA	NA	NA	NA	NA	NA	NA	NA	NA	NA	NA	NA	3.09189051026509e-07	0.997650745465287	NA	NA	NA	NA	NA	NA	NA	NA
1	Gm23472	72236946	72237136	+	ENSMUSG00000094050	NA	NA	NA	NA	NA	NA	NA	NA	NA	NA	NA	NA	NA	NA	7.78861255467724e-07	0.997650745465287	NA	NA	NA	NA	NA	NA	NA	NA
1	Gm24497	72244213	72244403	+	ENSMUSG00000093956	NA	NA	NA	NA	NA	NA	NA	NA	NA	NA	NA	NA	NA	NA	5.22166975565562e-07	0.997650745465287	NA	NA	NA	NA	NA	NA	NA	NA
1	Gm25939	72255008	72255198	+	ENSMUSG00000093843	NA	NA	NA	NA	NA	NA	NA	NA	NA	NA	NA	NA	NA	NA	4.0524797012686e-07	0.997650745465287	NA	NA	NA	NA	NA	NA	NA	NA
1	Tmem169	72284369	72303104	+	ENSMUSG00000026188	NA	NA	NA	NA	NA	NA	NA	NA	NA	NA	NA	NA	NA	NA	-7.89029258158801e-07	0.997650745465287	NA	NA	NA	NA	NA	NA	NA	NA
1	Marchf4	72427112	72536930	-	ENSMUSG00000039372	NA	NA	NA	NA	NA	NA	NA	NA	NA	NA	NA	NA	NA	NA	-3.8358721678606e-07	0.997650745465287	NA	NA	NA	NA	NA	NA	NA	NA
1	Gm15843	72459499	72460027	+	ENSMUSG00000085812	NA	NA	NA	NA	NA	NA	NA	NA	NA	NA	NA	NA	NA	NA	2.69469828758946e-07	0.997650745465287	NA	NA	NA	NA	NA	NA	NA	NA
1	Gm39662	72641188	72642963	+	ENSMUSG00000110712	NA	NA	NA	NA	-7.45970396527951e-07	0.936764982037867	NA	NA	NA	NA	NA	NA	NA	NA	-3.8142040165369e-06	0.997650745465287	NA	NA	NA	NA	NA	NA	NA	NA
1	Ankar	72642980	72700579	-	ENSMUSG00000039342	NA	NA	NA	NA	NA	NA	NA	NA	NA	NA	NA	NA	NA	NA	-5.44124465824915e-07	0.997650745465287	NA	NA	NA	NA	NA	NA	NA	NA
1	1700027A15Rik	72984844	73025507	+	ENSMUSG00000101968	NA	NA	NA	NA	NA	NA	NA	NA	NA	NA	NA	NA	NA	NA	1.43296712027209e-06	0.997650745465287	NA	NA	NA	NA	NA	NA	NA	NA
1	Tnp1	73015074	73015909	-	ENSMUSG00000026182	NA	NA	NA	NA	NA	NA	NA	NA	NA	NA	NA	NA	NA	NA	2.25506884956397e-07	0.997650745465287	NA	NA	NA	NA	NA	NA	NA	NA
1	Gm38106	73206890	73209423	-	ENSMUSG00000102266	NA	NA	NA	NA	NA	NA	NA	NA	NA	NA	NA	NA	NA	NA	1.04548099203321e-07	0.997650745465287	NA	NA	NA	NA	NA	NA	NA	NA
1	Gm29185	73269064	73306360	+	ENSMUSG00000101112	NA	NA	NA	NA	NA	NA	NA	NA	NA	NA	NA	NA	NA	NA	-1.86576436691495e-07	0.997650745465287	NA	NA	NA	NA	NA	NA	NA	NA
1	C530043A13Rik	73522095	73529790	-	ENSMUSG00000100444	NA	NA	NA	NA	NA	NA	NA	NA	NA	NA	NA	NA	NA	NA	9.84207550110412e-07	0.997650745465287	NA	NA	NA	NA	NA	NA	NA	NA
1	6030407O03Rik	73618088	73864466	-	ENSMUSG00000100301	NA	NA	NA	NA	NA	NA	NA	NA	NA	NA	NA	NA	NA	NA	-1.0518686763893e-06	0.997650745465287	NA	NA	NA	NA	NA	NA	NA	NA
1	Gm29183	73750321	73841917	-	ENSMUSG00000101344	NA	NA	NA	NA	NA	NA	NA	NA	NA	NA	NA	NA	NA	NA	-1.65236272297631e-07	0.997650745465287	NA	NA	NA	NA	NA	NA	NA	NA
1	Mir6351	73855477	73855575	-	ENSMUSG00000098504	NA	NA	NA	NA	NA	NA	NA	NA	NA	NA	NA	NA	NA	NA	2.25506884956397e-07	0.997650745465287	NA	NA	NA	NA	NA	NA	NA	NA
1	Cxcr1	74191785	74194631	-	ENSMUSG00000048480	NA	NA	NA	NA	NA	NA	NA	NA	NA	NA	NA	NA	NA	NA	4.50464192171255e-07	0.997650745465287	NA	NA	NA	NA	NA	NA	NA	NA
1	Mir1928	74206554	74206620	-	ENSMUSG00000087820	NA	NA	NA	NA	NA	NA	NA	NA	NA	NA	NA	NA	NA	NA	-7.39011511676899e-07	0.997650745465287	NA	NA	NA	NA	NA	NA	NA	NA
1	Gm25524	74212813	74212919	+	ENSMUSG00000094768	NA	NA	NA	NA	NA	NA	NA	NA	NA	NA	NA	NA	NA	NA	2.25506884956397e-07	0.997650745465287	NA	NA	NA	NA	NA	NA	NA	NA
1	Gpbar1	74278550	74279624	+	ENSMUSG00000064272	NA	NA	NA	NA	2.62214697383874e-06	0.834319043197574	NA	NA	NA	NA	-0.137406375621706	0.101135116291057	-0.219307703090813	0.0764921197114733	1.27736663023968e-06	0.997650745465287	NA	NA	NA	NA	NA	NA	NA	NA
1	Gm37503	74287542	74287860	-	ENSMUSG00000103013	NA	NA	NA	NA	NA	NA	NA	NA	NA	NA	NA	NA	NA	NA	-1.23261922681552e-06	0.997650745465287	NA	NA	NA	NA	NA	NA	NA	NA
1	Gm37931	74307848	74310713	+	ENSMUSG00000103403	NA	NA	NA	NA	NA	NA	NA	NA	NA	NA	NA	NA	NA	NA	4.62529625949405e-07	0.997650745465287	NA	NA	NA	NA	NA	NA	NA	NA
1	Catip	74362108	74369321	+	ENSMUSG00000073650	NA	NA	NA	NA	1.5750824435533e-06	0.748162727750506	NA	NA	NA	NA	NA	NA	-0.0129976464014964	0.932081391131949	-5.04408925314891e-06	0.997650745465287	NA	NA	NA	NA	NA	NA	NA	NA
1	Slc11a1	74375195	74386062	+	ENSMUSG00000026177	NA	NA	NA	NA	6.02244685651211e-07	0.951446899485767	NA	NA	NA	NA	-0.0114967233146477	0.889955075424901	NA	NA	-9.36607902108739e-07	0.997650745465287	NA	NA	NA	NA	NA	NA	NA	NA
1	Mir26b	74394310	74394394	+	ENSMUSG00000065468	NA	NA	NA	NA	NA	NA	NA	NA	NA	NA	NA	NA	NA	NA	1.33492393141292e-06	0.997650745465287	NA	NA	NA	NA	NA	NA	NA	NA
1	Gm37733	74500340	74503301	-	ENSMUSG00000103227	NA	NA	NA	NA	NA	NA	NA	NA	NA	NA	NA	NA	NA	NA	1.45998559487146e-07	0.997650745465287	NA	NA	NA	NA	NA	NA	NA	NA
1	Plcd4	74542888	74567794	+	ENSMUSG00000026173	NA	NA	NA	NA	NA	NA	NA	NA	NA	NA	NA	NA	NA	NA	-1.35338572170682e-06	0.997650745465287	NA	NA	NA	NA	NA	NA	NA	NA
1	Gm25035	74586896	74586972	-	ENSMUSG00000093155	NA	NA	NA	NA	NA	NA	NA	NA	NA	NA	NA	NA	NA	NA	2.81384145630612e-07	0.997650745465287	NA	NA	NA	NA	NA	NA	NA	NA
1	Prkag3	74738922	74749221	-	ENSMUSG00000006542	NA	NA	NA	NA	NA	NA	NA	NA	NA	NA	NA	NA	NA	NA	-5.70764777926913e-07	0.997650745465287	NA	NA	NA	NA	NA	NA	NA	NA
1	Wnt6	74771892	74785322	+	ENSMUSG00000033227	NA	NA	NA	NA	NA	NA	NA	NA	NA	NA	NA	NA	NA	NA	-1.16700364319507e-06	0.997650745465287	NA	NA	NA	NA	NA	NA	NA	NA
1	Gm29539	74774943	74777405	-	ENSMUSG00000099472	NA	NA	NA	NA	NA	NA	NA	NA	NA	NA	NA	NA	NA	NA	1.99421626635572e-07	0.997650745465287	NA	NA	NA	NA	NA	NA	NA	NA
1	Wnt10a	74791516	74804179	+	ENSMUSG00000026167	NA	NA	NA	NA	NA	NA	NA	NA	NA	NA	NA	NA	NA	NA	-9.34123337136358e-08	0.997650745465287	NA	NA	NA	NA	NA	NA	NA	NA
1	Cdk5r2	74854934	74857732	+	ENSMUSG00000090071	NA	NA	NA	NA	NA	NA	NA	NA	NA	NA	NA	NA	NA	NA	-7.22946747663545e-07	0.997650745465287	NA	NA	NA	NA	NA	NA	NA	NA
1	Fev	74881509	74885419	-	ENSMUSG00000055197	NA	NA	NA	NA	NA	NA	NA	NA	NA	NA	NA	NA	NA	NA	-1.48369423434263e-07	0.997650745465287	NA	NA	NA	NA	NA	NA	NA	NA
1	Cryba2	74889934	74893143	-	ENSMUSG00000006546	NA	NA	NA	NA	NA	NA	NA	NA	NA	NA	NA	NA	NA	NA	8.64970121317243e-08	0.997650745465287	NA	NA	NA	NA	NA	NA	NA	NA
1	Cfap65	74902071	74935599	-	ENSMUSG00000047021	NA	NA	NA	NA	NA	NA	NA	NA	NA	NA	NA	NA	NA	NA	-4.69149417662745e-07	0.997650745465287	NA	NA	NA	NA	NA	NA	NA	NA
1	Gm37744	74954252	74955841	+	ENSMUSG00000103145	NA	NA	NA	NA	NA	NA	NA	NA	NA	NA	NA	NA	NA	NA	8.62813087349215e-08	0.997650745465287	NA	NA	NA	NA	NA	NA	NA	NA
1	Abcb6	75171717	75180392	-	ENSMUSG00000026198	NA	NA	NA	NA	NA	NA	NA	NA	NA	NA	NA	NA	NA	NA	1.00709865068997e-06	0.997650745465287	NA	NA	NA	NA	NA	NA	NA	NA
1	A630095N17Rik	75220095	75232102	-	ENSMUSG00000096094	NA	NA	NA	NA	NA	NA	NA	NA	NA	NA	NA	NA	NA	NA	3.62274256689873e-07	0.997650745465287	NA	NA	NA	NA	NA	NA	NA	NA
1	Gm50472	75229552	75229779	+	ENSMUSG00000118482	NA	NA	NA	NA	NA	NA	NA	NA	NA	NA	NA	NA	NA	NA	-1.23525443336851e-07	0.997650745465287	NA	NA	NA	NA	NA	NA	NA	NA
1	Ptprn	75247027	75264502	-	ENSMUSG00000026204	NA	NA	NA	NA	-9.83409544517665e-07	0.927963925098504	NA	NA	NA	NA	-0.0720795133201401	0.314074664937372	NA	NA	-4.53284459422413e-06	0.997650745465287	NA	NA	NA	NA	NA	NA	NA	NA
1	Resp18	75272199	75278415	-	ENSMUSG00000033061	NA	NA	NA	NA	NA	NA	NA	NA	NA	NA	NA	NA	NA	NA	2.81384145630612e-07	0.997650745465287	NA	NA	NA	NA	NA	NA	NA	NA
1	Gm15179	75368212	75375012	-	ENSMUSG00000085653	NA	NA	NA	NA	NA	NA	NA	NA	NA	NA	NA	NA	NA	NA	-9.34123337136358e-08	0.997650745465287	NA	NA	NA	NA	NA	NA	NA	NA
1	Gm15178	75392131	75396363	-	ENSMUSG00000086053	NA	NA	NA	NA	NA	NA	NA	NA	NA	NA	NA	NA	NA	NA	1.76740299313037e-07	0.997650745465287	NA	NA	NA	NA	NA	NA	NA	NA
1	Asic4	75450436	75474343	+	ENSMUSG00000033007	NA	NA	NA	NA	NA	NA	NA	NA	NA	NA	NA	NA	NA	NA	-2.06642459329e-06	0.997650745465287	NA	NA	NA	NA	NA	NA	NA	NA
1	Gm15181	75514107	75514283	-	ENSMUSG00000082745	NA	NA	NA	NA	NA	NA	NA	NA	NA	NA	NA	NA	NA	NA	-2.19584993312311e-07	0.997650745465287	NA	NA	NA	NA	NA	NA	NA	NA
1	Gm816	76890472	77027792	-	ENSMUSG00000100534	NA	NA	NA	NA	NA	NA	NA	NA	NA	NA	NA	NA	NA	NA	-3.46503542933477e-08	0.997650745465287	NA	NA	NA	NA	NA	NA	NA	NA
1	Gm38265	77143227	77146992	-	ENSMUSG00000102904	NA	NA	NA	NA	NA	NA	NA	NA	NA	NA	NA	NA	NA	NA	-9.34464934526914e-08	0.997650745465287	NA	NA	NA	NA	NA	NA	NA	NA
1	Gm28386	77515280	77517128	+	ENSMUSG00000101849	NA	NA	NA	NA	NA	NA	NA	NA	NA	NA	NA	NA	NA	NA	9.91161386721239e-07	0.997650745465287	NA	NA	NA	NA	NA	NA	NA	NA
1	Pax3	78101267	78197134	-	ENSMUSG00000004872	NA	NA	NA	NA	NA	NA	NA	NA	NA	NA	NA	NA	NA	NA	2.79231675818792e-07	0.997650745465287	NA	NA	NA	NA	NA	NA	NA	NA
1	Gm28410	78325628	78340106	-	ENSMUSG00000099561	NA	NA	NA	NA	NA	NA	NA	NA	NA	NA	NA	NA	NA	NA	-1.32326963175279e-06	0.997650745465287	NA	NA	NA	NA	NA	NA	NA	NA
1	Gm28995	78433352	78433612	+	ENSMUSG00000101798	NA	NA	NA	NA	NA	NA	NA	NA	NA	NA	NA	NA	NA	NA	-7.03641147948166e-07	0.997650745465287	NA	NA	NA	NA	NA	NA	NA	NA
1	4833412K13Rik	78465448	78466926	-	ENSMUSG00000104018	NA	NA	NA	NA	NA	NA	NA	NA	NA	NA	NA	NA	NA	NA	3.582298625349e-07	0.997650745465287	NA	NA	NA	NA	NA	NA	NA	NA
1	5730419F03Rik	78595031	78609508	-	ENSMUSG00000099364	NA	NA	NA	NA	4.96693210260851e-06	0.407028932840888	NA	NA	NA	NA	NA	NA	NA	NA	-1.82938003926608e-07	0.997650745465287	NA	NA	NA	NA	NA	NA	NA	NA
1	Gm6159	78783136	78784859	-	ENSMUSG00000099377	NA	NA	NA	NA	NA	NA	NA	NA	NA	NA	NA	NA	NA	NA	9.21811794207452e-07	0.997650745465287	NA	NA	NA	NA	NA	NA	NA	NA
1	Gm29536	78791623	79224511	-	ENSMUSG00000099706	NA	NA	NA	NA	NA	NA	NA	NA	NA	NA	NA	NA	NA	NA	-1.47589426096444e-07	0.997650745465287	NA	NA	NA	NA	NA	NA	NA	NA
1	Gm29187	78821258	78822652	+	ENSMUSG00000101324	NA	NA	NA	NA	NA	NA	NA	NA	NA	NA	NA	NA	NA	NA	-3.40061127115032e-07	0.997650745465287	NA	NA	NA	NA	NA	NA	NA	NA
1	Gm5830	78967637	78968079	-	ENSMUSG00000072978	NA	NA	NA	NA	NA	NA	NA	NA	NA	NA	NA	NA	NA	NA	2.453948060129e-07	0.997650745465287	NA	NA	NA	NA	NA	NA	NA	NA
1	Scg2	79434669	79440120	-	ENSMUSG00000050711	NA	NA	NA	NA	NA	NA	NA	NA	NA	NA	NA	NA	NA	NA	5.24300223915611e-07	0.997650745465287	NA	NA	NA	NA	NA	NA	NA	NA
1	Gm37886	79619522	79621034	-	ENSMUSG00000102235	NA	NA	NA	NA	NA	NA	NA	NA	NA	NA	NA	NA	NA	NA	2.66342729489989e-06	0.997650745465287	NA	NA	NA	NA	NA	NA	NA	NA
1	Gm10555	79762717	79764507	+	ENSMUSG00000104497	NA	NA	NA	NA	NA	NA	NA	NA	NA	NA	NA	NA	NA	NA	2.54318863302285e-07	0.997650745465287	NA	NA	NA	NA	NA	NA	NA	NA
1	Gm5529	79922536	79923426	-	ENSMUSG00000067106	NA	NA	NA	NA	NA	NA	NA	NA	NA	NA	NA	NA	NA	NA	-1.17658382285002e-07	0.997650745465287	NA	NA	NA	NA	NA	NA	NA	NA
1	Gm28071	79957580	79958057	+	ENSMUSG00000100397	NA	NA	NA	NA	NA	NA	NA	NA	NA	NA	NA	NA	NA	NA	4.92735360676266e-06	0.997650745465287	NA	NA	NA	NA	NA	NA	NA	NA
1	Gm23934	80135466	80135572	+	ENSMUSG00000096297	NA	NA	NA	NA	NA	NA	NA	NA	NA	NA	NA	NA	NA	NA	-1.1781616420242e-07	0.997650745465287	NA	NA	NA	NA	NA	NA	NA	NA
1	9830004L10Rik	80184719	80192073	+	ENSMUSG00000099552	NA	NA	NA	NA	NA	NA	NA	NA	NA	NA	NA	NA	NA	NA	5.13495668608716e-08	0.997650745465287	NA	NA	NA	NA	NA	NA	NA	NA
1	2310015K22Rik	80225044	80228792	+	ENSMUSG00000101257	NA	NA	NA	NA	NA	NA	NA	NA	NA	NA	NA	NA	NA	NA	-1.1781616420242e-07	0.997650745465287	NA	NA	NA	NA	NA	NA	NA	NA
1	Gm37932	80255031	80256197	-	ENSMUSG00000103404	NA	NA	NA	NA	NA	NA	NA	NA	NA	NA	NA	NA	NA	NA	-9.34123337136358e-08	0.997650745465287	NA	NA	NA	NA	NA	NA	NA	NA
1	Gm37902	80274731	80276413	-	ENSMUSG00000103076	NA	NA	NA	NA	2.24333168773964e-06	0.808094977630497	NA	NA	NA	NA	-0.0705682925915867	0.268624481412923	NA	NA	-3.10805086980716e-06	0.997650745465287	NA	NA	NA	NA	NA	NA	NA	NA
1	Gm37262	80326177	80327994	-	ENSMUSG00000103525	NA	NA	NA	NA	NA	NA	NA	NA	NA	NA	NA	NA	NA	NA	9.25358101122533e-08	0.997650745465287	NA	NA	NA	NA	NA	NA	NA	NA
1	Gm29125	80382822	80386251	+	ENSMUSG00000101722	NA	NA	NA	NA	NA	NA	NA	NA	NA	NA	NA	NA	NA	NA	-1.896487438977e-07	0.997650745465287	NA	NA	NA	NA	NA	NA	NA	NA
1	1700016L21Rik	80445932	80479867	+	ENSMUSG00000101483	NA	NA	NA	NA	NA	NA	NA	NA	NA	NA	NA	NA	NA	NA	2.26827572975595e-07	0.997650745465287	NA	NA	NA	NA	NA	NA	NA	NA
1	Nyap2	81076950	81341764	+	ENSMUSG00000054976	NA	NA	NA	NA	NA	NA	NA	NA	NA	NA	NA	NA	NA	NA	3.71361811500451e-07	0.997650745465287	NA	NA	NA	NA	NA	NA	NA	NA
1	Gm5530	81741985	81742969	-	ENSMUSG00000087008	NA	NA	NA	NA	NA	NA	NA	NA	NA	NA	NA	NA	NA	NA	-8.28616840024407e-07	0.997650745465287	NA	NA	NA	NA	NA	NA	NA	NA
1	Gm7516	81797241	81797946	+	ENSMUSG00000100561	NA	NA	NA	NA	NA	NA	NA	NA	NA	NA	NA	NA	NA	NA	1.19973579278211e-07	0.997650745465287	NA	NA	NA	NA	NA	NA	NA	NA
1	Gm19552	82352217	82355049	+	ENSMUSG00000104493	NA	NA	NA	NA	NA	NA	NA	NA	NA	NA	NA	NA	NA	NA	-3.58943651668134e-08	0.997650745465287	NA	NA	NA	NA	NA	NA	NA	NA
1	Gm28940	82392493	82402746	-	ENSMUSG00000100786	NA	NA	NA	NA	NA	NA	NA	NA	NA	NA	NA	NA	NA	NA	1.06534350136398e-07	0.997650745465287	NA	NA	NA	NA	NA	NA	NA	NA
1	Col4a3	82586921	82722059	+	ENSMUSG00000079465	NA	NA	NA	NA	-1.69863637498815e-06	0.291373388155978	NA	NA	NA	NA	NA	NA	NA	NA	1.75996006620903e-06	0.997650745465287	NA	NA	NA	NA	NA	NA	NA	NA
1	C430014B12Rik	82691928	82725169	-	ENSMUSG00000097564	NA	NA	NA	NA	NA	NA	NA	NA	NA	NA	NA	NA	NA	NA	4.09506460495493e-07	0.997650745465287	NA	NA	NA	NA	NA	NA	NA	NA
1	Tm4sf20	82756649	82768461	-	ENSMUSG00000026149	NA	NA	NA	NA	NA	NA	NA	NA	NA	NA	NA	NA	NA	NA	-4.69111526348532e-07	0.997650745465287	NA	NA	NA	NA	NA	NA	NA	NA
1	Gm47791	82770824	82771243	-	ENSMUSG00000114299	NA	NA	NA	NA	NA	NA	NA	NA	NA	NA	NA	NA	NA	NA	-9.34464934526914e-08	0.997650745465287	NA	NA	NA	NA	NA	NA	NA	NA
1	Gm28942	82819835	82820377	+	ENSMUSG00000100170	NA	NA	NA	NA	NA	NA	NA	NA	NA	NA	NA	NA	NA	NA	-4.72936597255232e-07	0.997650745465287	NA	NA	NA	NA	NA	NA	NA	NA
1	Gm17764	82822471	82822861	-	ENSMUSG00000100744	NA	NA	NA	NA	NA	NA	NA	NA	NA	NA	NA	NA	NA	NA	-1.9978772489344e-06	0.997650745465287	NA	NA	NA	NA	NA	NA	NA	NA
1	A030005L19Rik	82913325	82914130	+	ENSMUSG00000113880	NA	NA	NA	NA	NA	NA	NA	NA	NA	NA	NA	NA	NA	NA	-9.64763766358648e-07	0.997650745465287	NA	NA	NA	NA	NA	NA	NA	NA
1	A030014E15Rik	82924917	82925712	+	ENSMUSG00000113973	NA	NA	NA	NA	NA	NA	NA	NA	NA	NA	NA	NA	NA	NA	-3.84290898368726e-07	0.997650745465287	NA	NA	NA	NA	NA	NA	NA	NA
1	A030003K21Rik	82942559	82943388	-	ENSMUSG00000113084	NA	NA	NA	NA	NA	NA	NA	NA	NA	NA	NA	NA	NA	NA	-8.21679703954516e-08	0.997650745465287	NA	NA	NA	NA	NA	NA	NA	NA
1	Gm47959	83000548	83001480	+	ENSMUSG00000113097	NA	NA	NA	NA	NA	NA	NA	NA	NA	NA	NA	NA	NA	NA	-1.15119173771802e-07	0.997650745465287	NA	NA	NA	NA	NA	NA	NA	NA
1	Gm7553	83003482	83004907	-	ENSMUSG00000101784	NA	NA	NA	NA	NA	NA	NA	NA	NA	NA	NA	NA	NA	NA	9.66592626354514e-08	0.997650745465287	NA	NA	NA	NA	NA	NA	NA	NA
1	Gm7539	83015393	83016022	+	ENSMUSG00000100432	NA	NA	NA	NA	NA	NA	NA	NA	NA	NA	NA	NA	NA	NA	-9.45324061720274e-07	0.997650745465287	NA	NA	NA	NA	NA	NA	NA	NA
1	Krtap28-10	83041524	83042480	-	ENSMUSG00000100190	NA	NA	NA	NA	NA	NA	NA	NA	NA	NA	NA	NA	NA	NA	-3.12816676810592e-07	0.997650745465287	NA	NA	NA	NA	NA	NA	NA	NA
1	Gm47969	83044932	83045946	+	ENSMUSG00000113267	NA	NA	NA	NA	NA	NA	NA	NA	NA	NA	NA	NA	NA	NA	-3.10677478218174e-07	0.997650745465287	NA	NA	NA	NA	NA	NA	NA	NA
1	Gm29519	83157984	83159017	+	ENSMUSG00000101173	NA	NA	NA	NA	NA	NA	NA	NA	NA	NA	NA	NA	NA	NA	-1.23525443336851e-07	0.997650745465287	NA	NA	NA	NA	NA	NA	NA	NA
1	Daw1	83159752	83210574	+	ENSMUSG00000053161	NA	NA	NA	NA	NA	NA	NA	NA	NA	NA	NA	NA	NA	NA	2.55691526649948e-07	0.997650745465287	NA	NA	NA	NA	NA	NA	NA	NA
1	Sphkap	83254139	83408200	-	ENSMUSG00000026163	NA	NA	NA	NA	NA	NA	NA	NA	NA	NA	NA	NA	NA	NA	-1.69166615623212e-06	0.997650745465287	NA	NA	NA	NA	NA	NA	NA	NA
1	Gm6374	83314513	83315300	+	ENSMUSG00000079140	NA	NA	NA	NA	NA	NA	NA	NA	NA	NA	NA	NA	NA	NA	-1.08615983911012e-06	0.997650745465287	NA	NA	NA	NA	NA	NA	NA	NA
1	4933436I20Rik	83659550	83911644	-	ENSMUSG00000100580	NA	NA	NA	NA	NA	NA	NA	NA	NA	NA	NA	NA	NA	NA	-1.15119173771802e-07	0.997650745465287	NA	NA	NA	NA	NA	NA	NA	NA
1	Dner	84369839	84696221	-	ENSMUSG00000036766	NA	NA	NA	NA	NA	NA	NA	NA	NA	NA	NA	NA	NA	NA	-1.93694267577491e-06	0.997650745465287	NA	NA	NA	NA	NA	NA	NA	NA
1	Gm37959	84392503	84395399	-	ENSMUSG00000104396	NA	NA	NA	NA	NA	NA	NA	NA	NA	NA	NA	NA	NA	NA	-2.37674059262754e-08	0.997650745465287	NA	NA	NA	NA	NA	NA	NA	NA
1	Gm38374	84807158	84809190	-	ENSMUSG00000103505	NA	NA	NA	NA	NA	NA	NA	NA	NA	NA	NA	NA	NA	NA	-7.61008424147738e-08	0.997650745465287	NA	NA	NA	NA	NA	NA	NA	NA
1	Gm37738	84819968	84824683	-	ENSMUSG00000104503	NA	NA	NA	NA	NA	NA	NA	NA	NA	NA	NA	NA	NA	NA	-1.66396123879896e-07	0.997650745465287	NA	NA	NA	NA	NA	NA	NA	NA
1	Slc16a14	84905898	84935134	-	ENSMUSG00000026220	NA	NA	NA	NA	NA	NA	NA	NA	NA	NA	NA	NA	NA	NA	1.94830173227376e-06	0.997650745465287	NA	NA	NA	NA	NA	NA	NA	NA
1	Gm29284	84990638	84993032	-	ENSMUSG00000099693	NA	NA	NA	NA	NA	NA	NA	NA	NA	NA	NA	NA	NA	NA	-2.10106778920997e-06	0.997650745465287	NA	NA	NA	NA	NA	NA	NA	NA
1	C130026I21Rik	84992690	85270566	-	ENSMUSG00000052477	NA	NA	NA	NA	4.38172856527928e-06	0.562799627957212	NA	NA	NA	NA	-0.0167853256626291	0.838300994487228	-0.0773417427726374	0.465421036538297	-1.75015878596937e-06	0.997650745465287	NA	NA	NA	NA	NA	NA	NA	NA
1	Rpl19-ps1	85012114	85012704	+	ENSMUSG00000064281	NA	NA	NA	NA	NA	NA	NA	NA	NA	NA	NA	NA	NA	NA	9.23855046880415e-07	0.997650745465287	NA	NA	NA	NA	NA	NA	NA	NA
1	Gm7582	85039065	85041958	-	ENSMUSG00000061852	NA	NA	NA	NA	NA	NA	NA	NA	NA	NA	NA	NA	NA	NA	-1.42131350534796e-07	0.997650745465287	NA	NA	NA	NA	NA	NA	NA	NA
1	Gm2389	85061154	85062642	+	ENSMUSG00000089976	NA	NA	NA	NA	NA	NA	NA	NA	NA	NA	NA	NA	NA	NA	2.25506884956397e-07	0.997650745465287	NA	NA	NA	NA	NA	NA	NA	NA
1	Gm18342	85067394	85080236	-	ENSMUSG00000101279	NA	NA	NA	NA	NA	NA	NA	NA	NA	NA	NA	NA	NA	NA	1.84943178913163e-07	0.997650745465287	NA	NA	NA	NA	NA	NA	NA	NA
1	A530040E14Rik	85105946	85114035	+	ENSMUSG00000072109	NA	NA	NA	NA	NA	NA	NA	NA	NA	NA	NA	NA	NA	NA	3.68430043533077e-08	0.999166959698043	NA	NA	NA	NA	NA	NA	NA	NA
1	Gm16038	85115319	85117237	+	ENSMUSG00000090128	NA	NA	NA	NA	NA	NA	NA	NA	NA	NA	NA	NA	NA	NA	-1.42324759895282e-07	0.997650745465287	NA	NA	NA	NA	NA	NA	NA	NA
1	Gm6264	85159764	85194260	+	ENSMUSG00000089716	NA	NA	NA	NA	NA	NA	NA	NA	NA	NA	NA	NA	NA	NA	9.42699581287103e-07	0.997650745465287	NA	NA	NA	NA	NA	NA	NA	NA
1	Gm7609	85199613	85213786	+	ENSMUSG00000079457	NA	NA	NA	NA	NA	NA	NA	NA	NA	NA	NA	NA	NA	NA	4.96572071534105e-08	0.997650745465287	NA	NA	NA	NA	NA	NA	NA	NA
1	Gm16028	85246851	85255465	+	ENSMUSG00000090252	NA	NA	NA	NA	NA	NA	NA	NA	NA	NA	NA	NA	NA	NA	-2.20747033043987e-07	0.997650745465287	NA	NA	NA	NA	NA	NA	NA	NA
1	Gm16026	85266698	85285491	+	ENSMUSG00000079455	NA	NA	NA	NA	NA	NA	NA	NA	NA	NA	NA	NA	NA	NA	-8.44495042937504e-07	0.997650745465287	NA	NA	NA	NA	NA	NA	NA	NA
1	Gm2619	85308659	85327285	-	ENSMUSG00000091199	NA	NA	NA	NA	NA	NA	NA	NA	NA	NA	NA	NA	NA	NA	-8.44329642152576e-08	0.997650745465287	NA	NA	NA	NA	NA	NA	NA	NA
1	Gm16025	85326729	85342615	+	ENSMUSG00000089652	NA	NA	NA	NA	NA	NA	NA	NA	NA	NA	NA	NA	NA	NA	-9.34464934526914e-08	0.997650745465287	NA	NA	NA	NA	NA	NA	NA	NA
1	Gm16094	85599286	85599839	+	ENSMUSG00000090103	NA	NA	NA	NA	NA	NA	NA	NA	NA	NA	NA	NA	NA	NA	2.91249277429137e-07	0.997650745465287	NA	NA	NA	NA	NA	NA	NA	NA
1	Gm10552	85604085	85611896	-	ENSMUSG00000073628	NA	NA	NA	NA	NA	NA	NA	NA	NA	NA	NA	NA	NA	NA	-1.29902337438913e-07	0.997650745465287	NA	NA	NA	NA	NA	NA	NA	NA
1	Gm17017	85641222	85650585	-	ENSMUSG00000090246	NA	NA	NA	NA	NA	NA	NA	NA	NA	NA	NA	NA	NA	NA	1.83121287453221e-07	0.997650745465287	NA	NA	NA	NA	NA	NA	NA	NA
1	A630001G21Rik	85717083	85778643	-	ENSMUSG00000052760	NA	NA	NA	NA	9.09593259264502e-07	0.933610003884633	NA	NA	NA	NA	0.00542591877842849	0.948030103411791	0.151159617411718	0.223182806792569	2.96569511603697e-08	0.998714164994695	NA	NA	NA	NA	NA	NA	NA	NA
1	9930111H07Rik	85775271	85784694	+	ENSMUSG00000100217	NA	NA	NA	NA	NA	NA	NA	NA	NA	NA	NA	NA	NA	NA	-4.4520614067297e-07	0.997650745465287	NA	NA	NA	NA	NA	NA	NA	NA
1	4933407L21Rik	85928483	85940624	+	ENSMUSG00000026224	NA	NA	NA	NA	NA	NA	NA	NA	NA	NA	NA	NA	NA	NA	-2.40763625447767e-07	0.997650745465287	NA	NA	NA	NA	NA	NA	NA	NA
1	Gm28884	85933247	85937332	-	ENSMUSG00000099767	NA	NA	NA	NA	NA	NA	NA	NA	NA	NA	NA	NA	NA	NA	3.39512175576266e-07	0.997650745465287	NA	NA	NA	NA	NA	NA	NA	NA
1	Gpr55	85938318	85961007	-	ENSMUSG00000049608	NA	NA	NA	NA	NA	NA	NA	NA	NA	NA	NA	NA	NA	NA	-4.72874667149113e-07	0.997650745465287	NA	NA	NA	NA	NA	NA	NA	NA
1	Gm28100	85972365	85986917	-	ENSMUSG00000100108	NA	NA	NA	NA	NA	NA	NA	NA	NA	NA	NA	NA	NA	NA	7.94294991837355e-08	0.997650745465287	NA	NA	NA	NA	NA	NA	NA	NA
1	Gm18180	86014403	86015886	-	ENSMUSG00000099342	NA	NA	NA	NA	NA	NA	NA	NA	NA	NA	NA	NA	NA	NA	3.74320254077827e-06	0.997650745465287	NA	NA	NA	NA	NA	NA	NA	NA
1	2810459M11Rik	86045863	86055456	+	ENSMUSG00000026227	NA	NA	NA	NA	1.27744432706564e-06	0.88040423133541	NA	NA	NA	NA	0.0496087168841643	0.348821137575483	NA	NA	-9.8266355677658e-07	0.997650745465287	NA	NA	NA	NA	NA	NA	NA	NA
1	Htr2b	86099026	86111970	-	ENSMUSG00000026228	NA	NA	NA	NA	-9.62378862420546e-07	0.413798200639834	NA	NA	NA	NA	-0.020003671412664	0.125396931975888	NA	NA	5.4824541628685e-07	0.997650745465287	NA	NA	NA	NA	NA	NA	NA	NA
1	Gm37914	86120883	86123561	+	ENSMUSG00000103272	NA	NA	NA	NA	NA	NA	NA	NA	NA	NA	NA	NA	NA	NA	5.64237521351231e-08	0.997650745465287	NA	NA	NA	NA	NA	NA	NA	NA
1	Gm21972	86133637	86162788	+	ENSMUSG00000094638	NA	NA	NA	NA	NA	NA	NA	NA	NA	NA	NA	NA	NA	NA	-1.23525443336851e-07	0.997650745465287	NA	NA	NA	NA	NA	NA	NA	NA
1	Gm16341	86275509	86301375	-	ENSMUSG00000087538	NA	NA	NA	NA	NA	NA	NA	NA	NA	NA	NA	NA	NA	NA	-6.36107355478878e-07	0.997650745465287	NA	NA	NA	NA	NA	NA	NA	NA
1	Gm5258	86323267	86323593	+	ENSMUSG00000091806	NA	NA	NA	NA	NA	NA	NA	NA	NA	NA	NA	NA	NA	NA	2.81384145630612e-07	0.997650745465287	NA	NA	NA	NA	NA	NA	NA	NA
1	Nmur1	86386303	86426228	-	ENSMUSG00000026237	NA	NA	NA	NA	NA	NA	NA	NA	NA	NA	NA	NA	NA	NA	-3.69628178934687e-07	0.997650745465287	NA	NA	NA	NA	NA	NA	NA	NA
1	Tex44	86426329	86428052	+	ENSMUSG00000036574	NA	NA	NA	NA	NA	NA	NA	NA	NA	NA	NA	NA	NA	NA	9.55391361474902e-08	0.997650745465287	NA	NA	NA	NA	NA	NA	NA	NA
1	Gm37152	86580058	86581232	+	ENSMUSG00000102927	NA	NA	NA	NA	NA	NA	NA	NA	NA	NA	NA	NA	NA	NA	2.55710710771962e-07	0.997650745465287	NA	NA	NA	NA	NA	NA	NA	NA
1	Gm37022	86638201	86640454	+	ENSMUSG00000103609	NA	NA	NA	NA	NA	NA	NA	NA	NA	NA	NA	NA	NA	NA	3.41267780015981e-07	0.997650745465287	NA	NA	NA	NA	NA	NA	NA	NA
1	Gm29097	86764944	86765365	-	ENSMUSG00000100225	NA	NA	NA	NA	NA	NA	NA	NA	NA	NA	NA	NA	NA	NA	-1.83948025439693e-07	0.997650745465287	NA	NA	NA	NA	NA	NA	NA	NA
1	Gm29055	86774819	86776528	+	ENSMUSG00000100768	NA	NA	NA	NA	NA	NA	NA	NA	NA	NA	NA	NA	NA	NA	5.55324235917901e-07	0.997650745465287	NA	NA	NA	NA	NA	NA	NA	NA
1	Gm37485	86801075	86804027	+	ENSMUSG00000104121	NA	NA	NA	NA	NA	NA	NA	NA	NA	NA	NA	NA	NA	NA	-3.8146004139016e-07	0.997650745465287	NA	NA	NA	NA	NA	NA	NA	NA
1	Gm38142	86826101	86829655	+	ENSMUSG00000102383	NA	NA	NA	NA	NA	NA	NA	NA	NA	NA	NA	NA	NA	NA	-1.82509912102618e-08	0.997650745465287	NA	NA	NA	NA	NA	NA	NA	NA
1	Gm38010	86834995	86837778	+	ENSMUSG00000104400	NA	NA	NA	NA	NA	NA	NA	NA	NA	NA	NA	NA	NA	NA	-9.34464934526914e-08	0.997650745465287	NA	NA	NA	NA	NA	NA	NA	NA
1	Gm37541	86874350	86876664	+	ENSMUSG00000102293	NA	NA	NA	NA	NA	NA	NA	NA	NA	NA	NA	NA	NA	NA	-3.44094034482695e-07	0.997650745465287	NA	NA	NA	NA	NA	NA	NA	NA
1	Gm38021	86893573	86895132	+	ENSMUSG00000102649	NA	NA	NA	NA	NA	NA	NA	NA	NA	NA	NA	NA	NA	NA	-3.78545612761146e-07	0.997650745465287	NA	NA	NA	NA	NA	NA	NA	NA
1	Gm37967	86917992	86920656	+	ENSMUSG00000102571	NA	NA	NA	NA	NA	NA	NA	NA	NA	NA	NA	NA	NA	NA	-8.91542738652362e-07	0.997650745465287	NA	NA	NA	NA	NA	NA	NA	NA
1	Gm28375	86929387	87057596	-	ENSMUSG00000099401	NA	NA	NA	NA	NA	NA	NA	NA	NA	NA	NA	NA	NA	NA	1.86285670948019e-06	0.997650745465287	NA	NA	NA	NA	NA	NA	NA	NA
1	Gm37017	86988270	86989016	+	ENSMUSG00000102956	NA	NA	NA	NA	NA	NA	NA	NA	NA	NA	NA	NA	NA	NA	-2.08521911612676e-07	0.997650745465287	NA	NA	NA	NA	NA	NA	NA	NA
1	Gm37447	87036723	87039650	+	ENSMUSG00000103984	NA	NA	NA	NA	-1.90460890522651e-06	0.787784260521273	NA	NA	NA	NA	NA	NA	0.0163275649929926	0.908546736370596	1.22855707470041e-06	0.997650745465287	NA	NA	NA	NA	NA	NA	NA	NA
1	Alppl2	87086694	87089928	-	ENSMUSG00000026246	NA	NA	NA	NA	NA	NA	NA	NA	NA	NA	NA	NA	NA	NA	-7.71443538212403e-07	0.997650745465287	NA	NA	NA	NA	NA	NA	NA	NA
1	Alpi	87098002	87101606	-	ENSMUSG00000079440	NA	NA	NA	NA	NA	NA	NA	NA	NA	NA	NA	NA	NA	NA	1.55003617201383e-07	0.997650745465287	NA	NA	NA	NA	NA	NA	NA	NA
1	Akp3	87124973	87127912	+	ENSMUSG00000036500	NA	NA	NA	NA	NA	NA	NA	NA	NA	NA	NA	NA	NA	NA	-1.1842120575837e-06	0.997650745465287	NA	NA	NA	NA	NA	NA	NA	NA
1	Gm29374	87142874	87146983	-	ENSMUSG00000099839	NA	NA	NA	NA	NA	NA	NA	NA	NA	NA	NA	NA	NA	NA	2.26827572975595e-07	0.997650745465287	NA	NA	NA	NA	NA	NA	NA	NA
1	Ecel1	87147655	87156521	-	ENSMUSG00000026247	NA	NA	NA	NA	NA	NA	NA	NA	NA	NA	NA	NA	NA	NA	3.0625251351345e-08	0.997650745465287	NA	NA	NA	NA	NA	NA	NA	NA
1	Prss56	87183313	87188405	+	ENSMUSG00000036480	NA	NA	NA	NA	NA	NA	NA	NA	NA	NA	NA	NA	NA	NA	-1.17464579764508e-07	0.997650745465287	NA	NA	NA	NA	NA	NA	NA	NA
1	Chrng	87204657	87212694	+	ENSMUSG00000026253	NA	NA	NA	NA	NA	NA	NA	NA	NA	NA	NA	NA	NA	NA	9.55391361474902e-08	0.997650745465287	NA	NA	NA	NA	NA	NA	NA	NA
1	Gm26187	87251148	87251248	+	ENSMUSG00000088318	NA	NA	NA	NA	NA	NA	NA	NA	NA	NA	NA	NA	NA	NA	2.26827572975595e-07	0.997650745465287	NA	NA	NA	NA	NA	NA	NA	NA
1	Gm22549	87341455	87341561	-	ENSMUSG00000095281	NA	NA	NA	NA	NA	NA	NA	NA	NA	NA	NA	NA	NA	NA	-9.34123337136358e-08	0.997650745465287	NA	NA	NA	NA	NA	NA	NA	NA
1	Gm23504	87415255	87415349	-	ENSMUSG00000089613	NA	NA	NA	NA	NA	NA	NA	NA	NA	NA	NA	NA	NA	NA	-9.34123337136358e-08	0.997650745465287	NA	NA	NA	NA	NA	NA	NA	NA
1	Ngef	87476834	87573870	-	ENSMUSG00000026259	NA	NA	NA	NA	NA	NA	NA	NA	NA	NA	NA	NA	NA	NA	1.52132175597141e-06	0.997650745465287	NA	NA	NA	NA	NA	NA	NA	NA
1	Neu2	87509889	87597845	+	ENSMUSG00000079434	NA	NA	NA	NA	NA	NA	NA	NA	NA	NA	NA	NA	NA	NA	-1.87172697622008e-07	0.997650745465287	NA	NA	NA	NA	NA	NA	NA	NA
1	Gm17181	87514175	87514297	+	ENSMUSG00000091123	NA	NA	NA	NA	NA	NA	NA	NA	NA	NA	NA	NA	NA	NA	3.07896539457676e-07	0.997650745465287	NA	NA	NA	NA	NA	NA	NA	NA
1	Gm6153	87543635	87544692	-	ENSMUSG00000090994	NA	NA	NA	NA	NA	NA	NA	NA	NA	NA	NA	NA	NA	NA	-9.34464934526914e-08	0.997650745465287	NA	NA	NA	NA	NA	NA	NA	NA
1	Gm25395	87776938	87777209	+	ENSMUSG00000087968	NA	NA	NA	NA	NA	NA	NA	NA	NA	NA	NA	NA	NA	NA	-4.41359655524239e-07	0.997650745465287	NA	NA	NA	NA	NA	NA	NA	NA
1	Scarna6	87784556	87784820	+	ENSMUSG00000089281	NA	NA	NA	NA	NA	NA	NA	NA	NA	NA	NA	NA	NA	NA	1.14666534830372e-09	0.997650745465287	NA	NA	NA	NA	NA	NA	NA	NA
1	Sag	87803680	87845158	+	ENSMUSG00000056055	NA	NA	NA	NA	NA	NA	NA	NA	NA	NA	NA	NA	NA	NA	2.46731967053711e-06	0.997650745465287	NA	NA	NA	NA	NA	NA	NA	NA
1	Gm19582	87853347	87854299	-	ENSMUSG00000101942	NA	NA	NA	NA	NA	NA	NA	NA	NA	NA	NA	NA	NA	NA	-9.34464934526914e-08	0.997650745465287	NA	NA	NA	NA	NA	NA	NA	NA
1	4833421G17Rik	87865073	87865916	+	ENSMUSG00000103996	NA	NA	NA	NA	NA	NA	NA	NA	NA	NA	NA	NA	NA	NA	-1.42324759895282e-07	0.997650745465287	NA	NA	NA	NA	NA	NA	NA	NA
1	Gm38365	87897540	87900532	+	ENSMUSG00000103591	NA	NA	NA	NA	NA	NA	NA	NA	NA	NA	NA	NA	NA	NA	-7.70250708960797e-08	0.997650745465287	NA	NA	NA	NA	NA	NA	NA	NA
1	Gm5832	88022381	88023962	+	ENSMUSG00000084021	NA	NA	NA	NA	NA	NA	NA	NA	NA	NA	NA	NA	NA	NA	-1.23525443336851e-07	0.997650745465287	NA	NA	NA	NA	NA	NA	NA	NA
1	Ugt1a9	88070800	88218997	+	ENSMUSG00000090175	NA	NA	NA	NA	NA	NA	NA	NA	NA	NA	NA	NA	NA	NA	2.81384145630612e-07	0.997650745465287	NA	NA	NA	NA	NA	NA	NA	NA
1	Ugt1a8	88087813	88219004	+	ENSMUSG00000089675	NA	NA	NA	NA	NA	NA	NA	NA	NA	NA	NA	NA	NA	NA	-1.32987835608031e-06	0.997650745465287	NA	NA	NA	NA	NA	NA	NA	NA
1	Ugt1a7c	88095062	88220002	+	ENSMUSG00000090124	NA	NA	NA	NA	NA	NA	NA	NA	NA	NA	NA	NA	NA	NA	2.80479300496524e-08	0.997650745465287	NA	NA	NA	NA	NA	NA	NA	NA
1	Ugt1a6b	88103252	88219003	+	ENSMUSG00000090145	NA	NA	NA	NA	NA	NA	NA	NA	NA	NA	NA	NA	NA	NA	-2.00595973960149e-07	0.997650745465287	NA	NA	NA	NA	NA	NA	NA	NA
1	Ugt1a6a	88134809	88218997	+	ENSMUSG00000054545	NA	NA	NA	NA	NA	NA	NA	NA	NA	NA	NA	NA	NA	NA	4.35143149467299e-07	0.997650745465287	NA	NA	NA	NA	NA	NA	NA	NA
1	Ugt1a5	88166012	88218997	+	ENSMUSG00000089943	NA	NA	NA	NA	NA	NA	NA	NA	NA	NA	NA	NA	NA	NA	8.9853405407637e-08	0.997650745465287	NA	NA	NA	NA	NA	NA	NA	NA
1	Gm15368	88186662	88187519	+	ENSMUSG00000081488	NA	NA	NA	NA	NA	NA	NA	NA	NA	NA	NA	NA	NA	NA	2.25506884956397e-07	0.997650745465287	NA	NA	NA	NA	NA	NA	NA	NA
1	Gm15376	88191901	88192683	+	ENSMUSG00000083277	NA	NA	NA	NA	NA	NA	NA	NA	NA	NA	NA	NA	NA	NA	2.33228997455187e-07	0.997650745465287	NA	NA	NA	NA	NA	NA	NA	NA
1	Ugt1a2	88200601	88218997	+	ENSMUSG00000090171	NA	NA	NA	NA	NA	NA	NA	NA	NA	NA	NA	NA	NA	NA	-3.48900407304427e-07	0.997650745465287	NA	NA	NA	NA	NA	NA	NA	NA
1	Ugt1a1	88211959	88218997	+	ENSMUSG00000089960	NA	NA	NA	NA	NA	NA	NA	NA	NA	NA	NA	NA	NA	NA	9.16707713415815e-08	0.997650745465287	NA	NA	NA	NA	NA	NA	NA	NA
1	Trpm8	88277661	88389293	+	ENSMUSG00000036251	NA	NA	NA	NA	NA	NA	NA	NA	NA	NA	NA	NA	NA	NA	2.97500047797459e-08	0.997650745465287	NA	NA	NA	NA	NA	NA	NA	NA
1	Gm29538	88443969	88462608	-	ENSMUSG00000099553	NA	NA	NA	NA	NA	NA	NA	NA	NA	NA	NA	NA	NA	NA	4.16374942117992e-07	0.997650745465287	NA	NA	NA	NA	NA	NA	NA	NA
1	Glrp1	88499871	88510066	-	ENSMUSG00000062310	NA	NA	NA	NA	NA	NA	NA	NA	NA	NA	NA	NA	NA	NA	-3.0665952750164e-07	0.997650745465287	NA	NA	NA	NA	NA	NA	NA	NA
1	Gm29336	88656308	88658100	+	ENSMUSG00000100367	NA	NA	NA	NA	NA	NA	NA	NA	NA	NA	NA	NA	NA	NA	-6.97385364652276e-08	0.997650745465287	NA	NA	NA	NA	NA	NA	NA	NA
1	Platr5	88754890	88755736	+	ENSMUSG00000097398	NA	NA	NA	NA	NA	NA	NA	NA	NA	NA	NA	NA	NA	NA	-1.59144989286501e-07	0.997650745465287	NA	NA	NA	NA	NA	NA	NA	NA
1	Gm38312	89097073	89098818	+	ENSMUSG00000102700	NA	NA	NA	NA	NA	NA	NA	NA	NA	NA	NA	NA	NA	NA	-2.59407244024471e-07	0.997650745465287	NA	NA	NA	NA	NA	NA	NA	NA
1	Gm5259	89256182	89256981	-	ENSMUSG00000102083	NA	NA	NA	NA	NA	NA	NA	NA	NA	NA	NA	NA	NA	NA	1.30670642895609e-08	0.997650745465287	NA	NA	NA	NA	NA	NA	NA	NA
1	Gm28342	89302719	89358144	-	ENSMUSG00000101288	NA	NA	NA	NA	NA	NA	NA	NA	NA	NA	NA	NA	NA	NA	2.26827572975595e-07	0.997650745465287	NA	NA	NA	NA	NA	NA	NA	NA
1	Gm37297	89483438	89485821	+	ENSMUSG00000104114	NA	NA	NA	NA	NA	NA	NA	NA	NA	NA	NA	NA	NA	NA	-1.1781616420242e-07	0.997650745465287	NA	NA	NA	NA	NA	NA	NA	NA
1	Gm25180	89563360	89563474	+	ENSMUSG00000088371	NA	NA	NA	NA	NA	NA	NA	NA	NA	NA	NA	NA	NA	NA	1.30873183496375e-08	0.997650745465287	NA	NA	NA	NA	NA	NA	NA	NA
1	Gm28499	89568765	89576602	+	ENSMUSG00000101662	NA	NA	NA	NA	NA	NA	NA	NA	NA	NA	NA	NA	NA	NA	-5.87837440714012e-07	0.997650745465287	NA	NA	NA	NA	NA	NA	NA	NA
1	4933400F21Rik	89650529	89683908	-	ENSMUSG00000102009	NA	NA	NA	NA	NA	NA	NA	NA	NA	NA	NA	NA	NA	NA	9.66592626354514e-08	0.997650745465287	NA	NA	NA	NA	NA	NA	NA	NA
1	Gm37521	89825481	89827525	+	ENSMUSG00000103252	NA	NA	NA	NA	NA	NA	NA	NA	NA	NA	NA	NA	NA	NA	4.32023582293324e-07	0.997650745465287	NA	NA	NA	NA	NA	NA	NA	NA
1	Gbx2	89927956	89931179	-	ENSMUSG00000034486	NA	NA	NA	NA	NA	NA	NA	NA	NA	NA	NA	NA	NA	NA	-2.51213981846895e-07	0.997650745465287	NA	NA	NA	NA	NA	NA	NA	NA
1	D130058E05Rik	89930234	89933290	+	ENSMUSG00000092627	NA	NA	NA	NA	NA	NA	NA	NA	NA	NA	NA	NA	NA	NA	-1.41044801152628e-07	0.997650745465287	NA	NA	NA	NA	NA	NA	NA	NA
1	Asb18	89950220	90014666	-	ENSMUSG00000067081	NA	NA	NA	NA	NA	NA	NA	NA	NA	NA	NA	NA	NA	NA	1.59533987581106e-07	0.997650745465287	NA	NA	NA	NA	NA	NA	NA	NA
1	Iqca	90042132	90153401	-	ENSMUSG00000026301	NA	NA	NA	NA	NA	NA	NA	NA	NA	NA	NA	NA	NA	NA	-4.97823602742485e-08	0.997650745465287	NA	NA	NA	NA	NA	NA	NA	NA
1	4930434B07Rik	90153628	90159462	+	ENSMUSG00000100850	NA	NA	NA	NA	NA	NA	NA	NA	NA	NA	NA	NA	NA	NA	-9.34464934526914e-08	0.997650745465287	NA	NA	NA	NA	NA	NA	NA	NA
1	Gm38277	90227160	90228526	-	ENSMUSG00000104087	NA	NA	NA	NA	NA	NA	NA	NA	NA	NA	NA	NA	NA	NA	-2.81391910447353e-07	0.997650745465287	NA	NA	NA	NA	NA	NA	NA	NA
1	Gm28721	90255276	90260120	-	ENSMUSG00000101951	NA	NA	NA	NA	NA	NA	NA	NA	NA	NA	NA	NA	NA	NA	4.02761981897686e-07	0.997650745465287	NA	NA	NA	NA	NA	NA	NA	NA
1	Gm28723	90280458	90283912	+	ENSMUSG00000101028	NA	NA	NA	NA	NA	NA	NA	NA	NA	NA	NA	NA	NA	NA	-4.45236049491756e-07	0.997650745465287	NA	NA	NA	NA	NA	NA	NA	NA
1	Gm28722	90453394	90454501	-	ENSMUSG00000101997	NA	NA	NA	NA	NA	NA	NA	NA	NA	NA	NA	NA	NA	NA	-3.53936554308624e-09	0.997650745465287	NA	NA	NA	NA	NA	NA	NA	NA
1	Gm35048	90520496	90523297	+	ENSMUSG00000103292	NA	NA	NA	NA	NA	NA	NA	NA	NA	NA	NA	NA	NA	NA	-4.79518102679265e-07	0.997650745465287	NA	NA	NA	NA	NA	NA	NA	NA
1	Prlh	90953108	90954027	+	ENSMUSG00000090550	NA	NA	NA	NA	NA	NA	NA	NA	NA	NA	NA	NA	NA	NA	2.26827572975595e-07	0.997650745465287	NA	NA	NA	NA	NA	NA	NA	NA
1	Rab17	90958133	90969661	-	ENSMUSG00000026304	NA	NA	NA	NA	NA	NA	NA	NA	NA	NA	NA	NA	NA	NA	-1.34927989754926e-06	0.997650745465287	NA	NA	NA	NA	NA	NA	NA	NA
1	Gm28199	90974459	90975260	-	ENSMUSG00000100791	NA	NA	NA	NA	NA	NA	NA	NA	NA	NA	NA	NA	NA	NA	-1.27343759255764e-07	0.997650745465287	NA	NA	NA	NA	NA	NA	NA	NA
1	Gm7776	91171429	91172148	-	ENSMUSG00000100018	NA	NA	NA	NA	NA	NA	NA	NA	NA	NA	NA	NA	NA	NA	-9.56075674135815e-07	0.997650745465287	NA	NA	NA	NA	NA	NA	NA	NA
1	Gm7785	91296045	91296936	+	ENSMUSG00000083064	NA	NA	NA	NA	5.06196694586265e-08	0.995100822353736	NA	NA	NA	NA	-0.0131853428646953	0.864629750907317	NA	NA	2.57164843239528e-07	0.997650745465287	NA	NA	NA	NA	NA	NA	NA	NA
1	Gm17090	91305092	91321101	-	ENSMUSG00000090322	NA	NA	NA	NA	NA	NA	NA	NA	NA	NA	NA	NA	NA	NA	6.66484572096741e-07	0.997650745465287	NA	NA	NA	NA	NA	NA	NA	NA
1	Espnl	91322075	91348306	+	ENSMUSG00000049515	NA	NA	NA	NA	2.19934056094363e-07	0.975479815389802	NA	NA	NA	NA	NA	NA	0.000342182960163592	0.998880675161083	-3.4938793308096e-06	0.997650745465287	NA	NA	NA	NA	NA	NA	NA	NA
1	Klhl30	91351016	91362416	+	ENSMUSG00000026308	NA	NA	NA	NA	NA	NA	NA	NA	NA	NA	NA	NA	NA	NA	3.07238971344305e-07	0.997650745465287	NA	NA	NA	NA	NA	NA	NA	NA
1	Gm29100	91798528	91802937	-	ENSMUSG00000100980	NA	NA	NA	NA	NA	NA	NA	NA	NA	NA	NA	NA	NA	NA	-7.41074237854229e-07	0.997650745465287	NA	NA	NA	NA	NA	NA	NA	NA
1	Twist2	91801461	91848028	+	ENSMUSG00000007805	NA	NA	NA	NA	NA	NA	NA	NA	NA	NA	NA	NA	NA	NA	-4.26765741176774e-07	0.997650745465287	NA	NA	NA	NA	NA	NA	NA	NA
1	Gm29101	91822515	91823985	+	ENSMUSG00000101414	NA	NA	NA	NA	NA	NA	NA	NA	NA	NA	NA	NA	NA	NA	2.26827572975595e-07	0.997650745465287	NA	NA	NA	NA	NA	NA	NA	NA
1	Gm37600	91916260	91919551	+	ENSMUSG00000102745	NA	NA	NA	NA	NA	NA	NA	NA	NA	NA	NA	NA	NA	NA	8.78119498193031e-07	0.997650745465287	NA	NA	NA	NA	NA	NA	NA	NA
1	Gm37048	91975987	91981564	+	ENSMUSG00000103101	NA	NA	NA	NA	NA	NA	NA	NA	NA	NA	NA	NA	NA	NA	3.32555193762389e-07	0.997650745465287	NA	NA	NA	NA	NA	NA	NA	NA
1	Gm37036	92019592	92022097	-	ENSMUSG00000102565	NA	NA	NA	NA	NA	NA	NA	NA	NA	NA	NA	NA	NA	NA	-9.34123337136358e-08	0.997650745465287	NA	NA	NA	NA	NA	NA	NA	NA
1	Gm29099	92324510	92329888	+	ENSMUSG00000101265	NA	NA	NA	NA	NA	NA	NA	NA	NA	NA	NA	NA	NA	NA	2.25506884956397e-07	0.997650745465287	NA	NA	NA	NA	NA	NA	NA	NA
1	Gm7837	92430121	92430532	-	ENSMUSG00000101522	NA	NA	NA	NA	NA	NA	NA	NA	NA	NA	NA	NA	NA	NA	5.21184542602304e-07	0.997650745465287	NA	NA	NA	NA	NA	NA	NA	NA
1	Olfr12	92617788	92623412	+	ENSMUSG00000061616	NA	NA	NA	NA	NA	NA	NA	NA	NA	NA	NA	NA	NA	NA	-1.1751148147019e-07	0.997650745465287	NA	NA	NA	NA	NA	NA	NA	NA
1	Otos	92644218	92648841	-	ENSMUSG00000044055	NA	NA	NA	NA	NA	NA	NA	NA	NA	NA	NA	NA	NA	NA	1.05975127449629e-06	0.997650745465287	NA	NA	NA	NA	NA	NA	NA	NA
1	Gm29483	92714234	92717202	-	ENSMUSG00000100546	NA	NA	NA	NA	NA	NA	NA	NA	NA	NA	NA	NA	NA	NA	-1.19570030977057e-06	0.997650745465287	NA	NA	NA	NA	NA	NA	NA	NA
1	Gm29481	92820958	92837896	-	ENSMUSG00000100781	NA	NA	NA	NA	NA	NA	NA	NA	NA	NA	NA	NA	NA	NA	2.82496538513427e-07	0.997650745465287	NA	NA	NA	NA	NA	NA	NA	NA
1	Gm29480	92842177	92848771	-	ENSMUSG00000101995	NA	NA	NA	NA	NA	NA	NA	NA	NA	NA	NA	NA	NA	NA	8.39867858216039e-07	0.997650745465287	NA	NA	NA	NA	NA	NA	NA	NA
1	Ankmy1	92859803	92902906	-	ENSMUSG00000034212	NA	NA	NA	NA	-8.99981164932968e-07	0.918153655087585	NA	NA	NA	NA	-0.0248359846498629	0.717942777439839	-0.160720452708279	0.183588546798084	-1.40282832366369e-06	0.997650745465287	NA	NA	NA	NA	NA	NA	NA	NA
1	9430060I03Rik	92933526	92950590	-	ENSMUSG00000100632	NA	NA	NA	NA	NA	NA	NA	NA	NA	NA	NA	NA	NA	NA	1.06258244909295e-06	0.997650745465287	NA	NA	NA	NA	NA	NA	NA	NA
1	Gpr35	92950865	92986391	+	ENSMUSG00000026271	NA	NA	NA	NA	NA	NA	NA	NA	NA	NA	NA	NA	NA	NA	-9.81333532193416e-07	0.997650745465287	NA	NA	NA	NA	NA	NA	NA	NA
1	Kif1a	93015464	93101951	-	ENSMUSG00000014602	NA	NA	NA	NA	-1.22711481051145e-06	0.890154277879927	NA	NA	NA	NA	NA	NA	NA	NA	6.88750467866342e-07	0.997650745465287	NA	NA	NA	NA	NA	NA	NA	NA
1	Gm28086	93122931	93124103	-	ENSMUSG00000101378	NA	NA	NA	NA	NA	NA	NA	NA	NA	NA	NA	NA	NA	NA	-1.27343759255764e-07	0.997650745465287	NA	NA	NA	NA	NA	NA	NA	NA
1	Mab21l4	93151349	93160948	-	ENSMUSG00000034159	NA	NA	NA	NA	NA	NA	NA	NA	NA	NA	NA	NA	NA	NA	-3.64733463668033e-07	0.997650745465287	NA	NA	NA	NA	NA	NA	NA	NA
1	Crocc2	93168725	93231072	+	ENSMUSG00000084989	NA	NA	NA	NA	NA	NA	NA	NA	NA	NA	NA	NA	NA	NA	3.07403811340694e-07	0.997650745465287	NA	NA	NA	NA	NA	NA	NA	NA
1	Gm28535	93305964	93317309	+	ENSMUSG00000101172	NA	NA	NA	NA	NA	NA	NA	NA	NA	NA	NA	NA	NA	NA	-4.35891715199239e-07	0.997650745465287	NA	NA	NA	NA	NA	NA	NA	NA
1	Gm7867	93306694	93307239	-	ENSMUSG00000100351	NA	NA	NA	NA	NA	NA	NA	NA	NA	NA	NA	NA	NA	NA	-3.75091612747198e-07	0.997650745465287	NA	NA	NA	NA	NA	NA	NA	NA
1	Mir6902	93346092	93346155	+	ENSMUSG00000106302	NA	NA	NA	NA	NA	NA	NA	NA	NA	NA	NA	NA	NA	NA	-9.34464934526914e-08	0.997650745465287	NA	NA	NA	NA	NA	NA	NA	NA
1	Gm26446	93363255	93363357	+	ENSMUSG00000064389	NA	NA	NA	NA	NA	NA	NA	NA	NA	NA	NA	NA	NA	NA	1.81515082328374e-07	0.997650745465287	NA	NA	NA	NA	NA	NA	NA	NA
1	Gm17415	93421700	93422488	+	ENSMUSG00000090489	NA	NA	NA	NA	NA	NA	NA	NA	NA	NA	NA	NA	NA	NA	1.09365675941727e-06	0.997650745465287	NA	NA	NA	NA	NA	NA	NA	NA
1	Gm37250	93531815	93534202	+	ENSMUSG00000103854	NA	NA	NA	NA	NA	NA	NA	NA	NA	NA	NA	NA	NA	NA	-5.36515546112139e-07	0.997650745465287	NA	NA	NA	NA	NA	NA	NA	NA
1	Gm28536	93635193	93636509	+	ENSMUSG00000100927	NA	NA	NA	NA	NA	NA	NA	NA	NA	NA	NA	NA	NA	NA	-3.46307146232469e-07	0.997650745465287	NA	NA	NA	NA	NA	NA	NA	NA
1	Gm10550	93731104	93751072	+	ENSMUSG00000101952	NA	NA	NA	NA	NA	NA	NA	NA	NA	NA	NA	NA	NA	NA	-1.15243033355531e-07	0.997650745465287	NA	NA	NA	NA	NA	NA	NA	NA
1	Gal3st2	93861306	93876494	+	ENSMUSG00000094651	NA	NA	NA	NA	NA	NA	NA	NA	NA	NA	NA	NA	NA	NA	3.14730897224989e-07	0.997650745465287	NA	NA	NA	NA	NA	NA	NA	NA
1	Gm18666	93906244	93916768	+	ENSMUSG00000101660	NA	NA	NA	NA	NA	NA	NA	NA	NA	NA	NA	NA	NA	NA	-9.34464934526914e-08	0.997650745465287	NA	NA	NA	NA	NA	NA	NA	NA
1	Gal3st2b	93918311	93942650	+	ENSMUSG00000093805	NA	NA	NA	NA	NA	NA	NA	NA	NA	NA	NA	NA	NA	NA	-3.59347776599158e-07	0.997650745465287	NA	NA	NA	NA	NA	NA	NA	NA
1	Gm7889	93975353	93985816	+	ENSMUSG00000099624	NA	NA	NA	NA	NA	NA	NA	NA	NA	NA	NA	NA	NA	NA	4.61147078129048e-07	0.997650745465287	NA	NA	NA	NA	NA	NA	NA	NA
1	Gal3st2c	93990509	94017147	+	ENSMUSG00000073608	NA	NA	NA	NA	NA	NA	NA	NA	NA	NA	NA	NA	NA	NA	2.36529163389804e-07	0.997650745465287	NA	NA	NA	NA	NA	NA	NA	NA
1	Neu4	94020451	94028334	+	ENSMUSG00000034000	NA	NA	NA	NA	NA	NA	NA	NA	NA	NA	NA	NA	NA	NA	-5.42224090452726e-08	0.997650745465287	NA	NA	NA	NA	NA	NA	NA	NA
1	Pdcd1	94038305	94052553	-	ENSMUSG00000026285	NA	NA	NA	NA	NA	NA	NA	NA	NA	NA	NA	NA	NA	NA	1.32491092503608e-07	0.997650745465287	NA	NA	NA	NA	NA	NA	NA	NA
1	Gm7891	94204417	94205259	+	ENSMUSG00000100990	NA	NA	NA	NA	NA	NA	NA	NA	NA	NA	NA	NA	NA	NA	-1.1751148147019e-07	0.997650745465287	NA	NA	NA	NA	NA	NA	NA	NA
1	BC055308	95328681	95331218	+	ENSMUSG00000103973	NA	NA	NA	NA	NA	NA	NA	NA	NA	NA	NA	NA	NA	NA	-1.67872440235672e-06	0.997650745465287	NA	NA	NA	NA	NA	NA	NA	NA
1	Gm22360	95832129	95832235	-	ENSMUSG00000095955	NA	NA	NA	NA	NA	NA	NA	NA	NA	NA	NA	NA	NA	NA	1.30670642895609e-08	0.997650745465287	NA	NA	NA	NA	NA	NA	NA	NA
1	Gm1833	96645420	96646170	+	ENSMUSG00000100362	NA	NA	NA	NA	NA	NA	NA	NA	NA	NA	NA	NA	NA	NA	-9.77344199961788e-07	0.997650745465287	NA	NA	NA	NA	NA	NA	NA	NA
1	Slco4c1	96816270	96872171	-	ENSMUSG00000040693	NA	NA	NA	NA	NA	NA	NA	NA	NA	NA	NA	NA	NA	NA	-2.32761428390523e-06	0.997650745465287	NA	NA	NA	NA	NA	NA	NA	NA
1	Panct2	96871126	96907796	+	ENSMUSG00000097814	NA	NA	NA	NA	NA	NA	NA	NA	NA	NA	NA	NA	NA	NA	-4.12375431603465e-07	0.997650745465287	NA	NA	NA	NA	NA	NA	NA	NA
1	Slco6b1	96906176	96997577	-	ENSMUSG00000045463	NA	NA	NA	NA	NA	NA	NA	NA	NA	NA	NA	NA	NA	NA	9.55391361474902e-08	0.997650745465287	NA	NA	NA	NA	NA	NA	NA	NA
1	Gm28901	97024516	97025565	-	ENSMUSG00000100454	NA	NA	NA	NA	NA	NA	NA	NA	NA	NA	NA	NA	NA	NA	1.83039461941876e-07	0.997650745465287	NA	NA	NA	NA	NA	NA	NA	NA
1	Gm6430	97024681	97025928	+	ENSMUSG00000044757	NA	NA	NA	NA	NA	NA	NA	NA	NA	NA	NA	NA	NA	NA	1.3797833577545e-07	0.997650745465287	NA	NA	NA	NA	NA	NA	NA	NA
1	Gm7135	97346475	97573015	+	ENSMUSG00000101348	NA	NA	NA	NA	NA	NA	NA	NA	NA	NA	NA	NA	NA	NA	2.81384145630612e-07	0.997650745465287	NA	NA	NA	NA	NA	NA	NA	NA
1	Gm37171	97544264	97545448	-	ENSMUSG00000103179	NA	NA	NA	NA	NA	NA	NA	NA	NA	NA	NA	NA	NA	NA	2.81384145630612e-07	0.997650745465287	NA	NA	NA	NA	NA	NA	NA	NA
1	Gm25413	97936400	97936711	+	ENSMUSG00000089169	NA	NA	NA	NA	NA	NA	NA	NA	NA	NA	NA	NA	NA	NA	3.05367953041613e-07	0.997650745465287	NA	NA	NA	NA	NA	NA	NA	NA
1	B230216N24Rik	98031116	98057680	-	ENSMUSG00000089706	NA	NA	NA	NA	NA	NA	NA	NA	NA	NA	NA	NA	NA	NA	5.27014843287787e-07	0.997650745465287	NA	NA	NA	NA	NA	NA	NA	NA
1	Gm24465	98049822	98049928	+	ENSMUSG00000096085	NA	NA	NA	NA	NA	NA	NA	NA	NA	NA	NA	NA	NA	NA	2.25506884956397e-07	0.997650745465287	NA	NA	NA	NA	NA	NA	NA	NA
1	1810006J02Rik	98131456	98144655	+	ENSMUSG00000100182	NA	NA	NA	NA	NA	NA	NA	NA	NA	NA	NA	NA	NA	NA	-9.68869123260224e-07	0.997650745465287	NA	NA	NA	NA	NA	NA	NA	NA
1	Gm29462	98267151	98267438	+	ENSMUSG00000099634	NA	NA	NA	NA	NA	NA	NA	NA	NA	NA	NA	NA	NA	NA	-4.04852227655491e-07	0.997650745465287	NA	NA	NA	NA	NA	NA	NA	NA
1	Gm3555	98457768	98459162	+	ENSMUSG00000089791	NA	NA	NA	NA	NA	NA	NA	NA	NA	NA	NA	NA	NA	NA	6.94127293540487e-07	0.997650745465287	NA	NA	NA	NA	NA	NA	NA	NA
1	Gm7967	98589517	98607384	+	ENSMUSG00000100009	NA	NA	NA	NA	NA	NA	NA	NA	NA	NA	NA	NA	NA	NA	3.93118075504098e-07	0.997650745465287	NA	NA	NA	NA	NA	NA	NA	NA
1	Cntnap5b	99772765	100485942	+	ENSMUSG00000067028	NA	NA	NA	NA	NA	NA	NA	NA	NA	NA	NA	NA	NA	NA	2.53957793634387e-07	0.997650745465287	NA	NA	NA	NA	NA	NA	NA	NA
1	Gm29668	100282329	100282643	-	ENSMUSG00000099835	NA	NA	NA	NA	NA	NA	NA	NA	NA	NA	NA	NA	NA	NA	8.54645283978443e-07	0.997650745465287	NA	NA	NA	NA	NA	NA	NA	NA
1	Psmb6-ps2	101385886	101386590	+	ENSMUSG00000100222	NA	NA	NA	NA	NA	NA	NA	NA	NA	NA	NA	NA	NA	NA	-3.53936554308624e-09	0.997650745465287	NA	NA	NA	NA	NA	NA	NA	NA
1	Gm28187	101892958	101895091	-	ENSMUSG00000099375	NA	NA	NA	NA	NA	NA	NA	NA	NA	NA	NA	NA	NA	NA	4.32184724571103e-07	0.997650745465287	NA	NA	NA	NA	NA	NA	NA	NA
1	Gm3116	102449353	102537656	+	ENSMUSG00000101890	NA	NA	NA	NA	NA	NA	NA	NA	NA	NA	NA	NA	NA	NA	-1.21553769876285e-07	0.997650745465287	NA	NA	NA	NA	NA	NA	NA	NA
1	Cdh20	104768529	104995481	+	ENSMUSG00000050840	NA	NA	NA	NA	NA	NA	NA	NA	NA	NA	NA	NA	NA	NA	-2.72216432425991e-07	0.997650745465287	NA	NA	NA	NA	NA	NA	NA	NA
1	Rnf152	105276914	105356710	-	ENSMUSG00000047496	NA	NA	NA	NA	-3.420219850007e-07	0.974006167888791	NA	NA	NA	NA	0.0751405227765781	0.354248470261343	0.00860848682414072	0.953346069149595	2.37650176495216e-07	0.997650745465287	NA	NA	NA	NA	NA	NA	NA	NA
1	Gm17634	105356007	105361737	+	ENSMUSG00000097482	NA	NA	NA	NA	NA	NA	NA	NA	NA	NA	NA	NA	NA	NA	-2.07042897759905e-07	0.997650745465287	NA	NA	NA	NA	NA	NA	NA	NA
1	Gm28403	105382260	105569139	-	ENSMUSG00000101214	NA	NA	NA	NA	NA	NA	NA	NA	NA	NA	NA	NA	NA	NA	-9.34123337136358e-08	0.997650745465287	NA	NA	NA	NA	NA	NA	NA	NA
1	Gm20302	105574537	105574811	+	ENSMUSG00000101219	NA	NA	NA	NA	NA	NA	NA	NA	NA	NA	NA	NA	NA	NA	-1.53186858947231e-07	0.997650745465287	NA	NA	NA	NA	NA	NA	NA	NA
1	Gm8004	105615742	105616358	+	ENSMUSG00000101656	NA	NA	NA	NA	NA	NA	NA	NA	NA	NA	NA	NA	NA	NA	-1.1751148147019e-07	0.997650745465287	NA	NA	NA	NA	NA	NA	NA	NA
1	Gm37566	105708573	105712927	+	ENSMUSG00000104044	NA	NA	NA	NA	NA	NA	NA	NA	NA	NA	NA	NA	NA	NA	-4.17048197100596e-07	0.997650745465287	NA	NA	NA	NA	NA	NA	NA	NA
1	Gm10193	105764444	105764674	+	ENSMUSG00000101330	NA	NA	NA	NA	NA	NA	NA	NA	NA	NA	NA	NA	NA	NA	1.84549212123025e-07	0.997650745465287	NA	NA	NA	NA	NA	NA	NA	NA
1	Gm37779	105887633	105891012	-	ENSMUSG00000102690	NA	NA	NA	NA	NA	NA	NA	NA	NA	NA	NA	NA	NA	NA	4.92024435164909e-07	0.997650745465287	NA	NA	NA	NA	NA	NA	NA	NA
1	Gm18801	105955775	105956310	-	ENSMUSG00000099448	NA	NA	NA	NA	NA	NA	NA	NA	NA	NA	NA	NA	NA	NA	-1.58611339689444e-08	0.997650745465287	NA	NA	NA	NA	NA	NA	NA	NA
1	Gm37372	106072584	106075894	-	ENSMUSG00000102501	NA	NA	NA	NA	NA	NA	NA	NA	NA	NA	NA	NA	NA	NA	9.25358101122533e-08	0.997650745465287	NA	NA	NA	NA	NA	NA	NA	NA
1	Gm26509	106090068	106091015	+	ENSMUSG00000097612	NA	NA	NA	NA	NA	NA	NA	NA	NA	NA	NA	NA	NA	NA	-3.28415886635847e-07	0.997650745465287	NA	NA	NA	NA	NA	NA	NA	NA
1	Gm20753	106152625	106171524	-	ENSMUSG00000101583	NA	NA	NA	NA	NA	NA	NA	NA	NA	NA	NA	NA	NA	NA	-1.0268768220743e-06	0.997650745465287	NA	NA	NA	NA	NA	NA	NA	NA
1	A530053M12Rik	106400178	106401987	-	ENSMUSG00000100247	NA	NA	NA	NA	NA	NA	NA	NA	NA	NA	NA	NA	NA	NA	3.45198336708891e-07	0.997650745465287	NA	NA	NA	NA	NA	NA	NA	NA
1	Gm6651	106439600	106439870	+	ENSMUSG00000099604	NA	NA	NA	NA	NA	NA	NA	NA	NA	NA	NA	NA	NA	NA	-2.05650813530384e-07	0.997650745465287	NA	NA	NA	NA	NA	NA	NA	NA
1	Serpinb5	106861173	106883348	+	ENSMUSG00000067006	NA	NA	NA	NA	NA	NA	NA	NA	NA	NA	NA	NA	NA	NA	2.63822751352049e-07	0.997650745465287	NA	NA	NA	NA	NA	NA	NA	NA
1	Pou2f3-rs1	106887852	106888897	-	ENSMUSG00000083613	NA	NA	NA	NA	NA	NA	NA	NA	NA	NA	NA	NA	NA	NA	8.88305593322799e-07	0.997650745465287	NA	NA	NA	NA	NA	NA	NA	NA
1	Serpinb12	106934449	106957080	+	ENSMUSG00000059956	NA	NA	NA	NA	NA	NA	NA	NA	NA	NA	NA	NA	NA	NA	-5.38087219503124e-08	0.997650745465287	NA	NA	NA	NA	NA	NA	NA	NA
1	Gm8084	107191475	107193557	-	ENSMUSG00000080729	NA	NA	NA	NA	NA	NA	NA	NA	NA	NA	NA	NA	NA	NA	-1.1781616420242e-07	0.997650745465287	NA	NA	NA	NA	NA	NA	NA	NA
1	Serpinb2	107511423	107535478	+	ENSMUSG00000062345	NA	NA	NA	NA	NA	NA	NA	NA	NA	NA	NA	NA	NA	NA	-3.58675299202656e-07	0.997650745465287	NA	NA	NA	NA	NA	NA	NA	NA
1	Serpinb10	107529003	107549271	+	ENSMUSG00000092572	NA	NA	NA	NA	NA	NA	NA	NA	NA	NA	NA	NA	NA	NA	-3.07296257374188e-07	0.997650745465287	NA	NA	NA	NA	NA	NA	NA	NA
1	Serpinb8	107590006	107610484	+	ENSMUSG00000026315	NA	NA	NA	NA	NA	NA	NA	NA	NA	NA	NA	NA	NA	NA	1.09435827043641e-06	0.997650745465287	NA	NA	NA	NA	NA	NA	NA	NA
1	Gm15389	107687008	107693514	+	ENSMUSG00000086161	NA	NA	NA	NA	NA	NA	NA	NA	NA	NA	NA	NA	NA	NA	-1.41122203310567e-07	0.997650745465287	NA	NA	NA	NA	NA	NA	NA	NA
1	Gm17847	108997634	108998760	-	ENSMUSG00000100831	NA	NA	NA	NA	NA	NA	NA	NA	NA	NA	NA	NA	NA	NA	-1.25695155223748e-07	0.997650745465287	NA	NA	NA	NA	NA	NA	NA	NA
1	Gm8141	109833024	109834746	+	ENSMUSG00000100025	NA	NA	NA	NA	NA	NA	NA	NA	NA	NA	NA	NA	NA	NA	5.92746385339972e-07	0.997650745465287	NA	NA	NA	NA	NA	NA	NA	NA
1	Cdh7	109982431	110140157	+	ENSMUSG00000026312	NA	NA	NA	NA	NA	NA	NA	NA	NA	NA	NA	NA	NA	NA	-1.42131350534796e-07	0.997650745465287	NA	NA	NA	NA	NA	NA	NA	NA
1	Cdh19	110888326	110977584	-	ENSMUSG00000047216	NA	NA	NA	NA	NA	NA	NA	NA	NA	NA	NA	NA	NA	NA	2.63466553931967e-07	0.997650745465287	NA	NA	NA	NA	NA	NA	NA	NA
1	Gm8173	111804934	111807775	-	ENSMUSG00000100555	NA	NA	NA	NA	NA	NA	NA	NA	NA	NA	NA	NA	NA	NA	6.42016542685076e-08	0.997650745465287	NA	NA	NA	NA	NA	NA	NA	NA
1	Gm6028	111880735	111881308	-	ENSMUSG00000101875	NA	NA	NA	NA	NA	NA	NA	NA	NA	NA	NA	NA	NA	NA	1.19973579278211e-07	0.997650745465287	NA	NA	NA	NA	NA	NA	NA	NA
1	Gm17752	112049436	112057110	-	ENSMUSG00000099732	NA	NA	NA	NA	NA	NA	NA	NA	NA	NA	NA	NA	NA	NA	2.26827572975595e-07	0.997650745465287	NA	NA	NA	NA	NA	NA	NA	NA
1	Zfp813-ps	117603878	117606484	+	ENSMUSG00000107979	NA	NA	NA	NA	NA	NA	NA	NA	NA	NA	NA	NA	NA	NA	-1.1781616420242e-07	0.997650745465287	NA	NA	NA	NA	NA	NA	NA	NA
1	Zfp813-ps	117625522	117628027	+	ENSMUSG00000101373	NA	NA	NA	NA	NA	NA	NA	NA	NA	NA	NA	NA	NA	NA	-8.21679703954516e-08	0.997650745465287	NA	NA	NA	NA	NA	NA	NA	NA
1	Gm29106	118176542	118202307	+	ENSMUSG00000102030	NA	NA	NA	NA	NA	NA	NA	NA	NA	NA	NA	NA	NA	NA	-4.27315535780771e-07	0.997650745465287	NA	NA	NA	NA	NA	NA	NA	NA
1	Gm7200	118249863	118251025	+	ENSMUSG00000099870	NA	NA	NA	NA	NA	NA	NA	NA	NA	NA	NA	NA	NA	NA	-1.07408985205837e-08	0.997650745465287	NA	NA	NA	NA	NA	NA	NA	NA
1	Gm28867	118357312	118363449	+	ENSMUSG00000099936	NA	NA	NA	NA	NA	NA	NA	NA	NA	NA	NA	NA	NA	NA	-6.49742022942185e-07	0.997650745465287	NA	NA	NA	NA	NA	NA	NA	NA
1	2900060B14Rik	118458652	118459267	-	ENSMUSG00000107722	NA	NA	NA	NA	NA	NA	NA	NA	NA	NA	NA	NA	NA	NA	-2.32730678905615e-08	0.997650745465287	NA	NA	NA	NA	NA	NA	NA	NA
1	Gli2	118834132	119053619	-	ENSMUSG00000048402	NA	NA	NA	NA	4.77622547963157e-06	0.446705497830899	NA	NA	NA	NA	-0.00630450702913658	0.921648866457527	-0.0708821601329503	0.458941874374857	-7.99466648688652e-07	0.997650745465287	NA	NA	NA	NA	NA	NA	NA	NA
1	Gm26831	119058469	119059848	+	ENSMUSG00000097408	NA	NA	NA	NA	NA	NA	NA	NA	NA	NA	NA	NA	NA	NA	2.26827572975595e-07	0.997650745465287	NA	NA	NA	NA	NA	NA	NA	NA
1	Gm3508	119241962	119242753	-	ENSMUSG00000100767	NA	NA	NA	NA	NA	NA	NA	NA	NA	NA	NA	NA	NA	NA	-9.34464934526914e-08	0.997650745465287	NA	NA	NA	NA	NA	NA	NA	NA
1	Gm29455	119329200	119385581	+	ENSMUSG00000101179	NA	NA	NA	NA	NA	NA	NA	NA	NA	NA	NA	NA	NA	NA	-2.27470040594458e-07	0.997650745465287	NA	NA	NA	NA	NA	NA	NA	NA
1	Gm29454	119499477	119499869	+	ENSMUSG00000101437	NA	NA	NA	NA	NA	NA	NA	NA	NA	NA	NA	NA	NA	NA	-1.46757188377387e-07	0.997650745465287	NA	NA	NA	NA	NA	NA	NA	NA
1	Gm27184	119520090	119526359	-	ENSMUSG00000098447	NA	NA	NA	NA	NA	NA	NA	NA	NA	NA	NA	NA	NA	NA	1.09261242427159e-07	0.997650745465287	NA	NA	NA	NA	NA	NA	NA	NA
1	3830432H09Rik	119529480	119536165	-	ENSMUSG00000101731	NA	NA	NA	NA	-3.27853840603856e-06	0.264527510916434	NA	NA	NA	NA	NA	NA	NA	NA	1.93317125056613e-06	0.997650745465287	NA	NA	NA	NA	NA	NA	NA	NA
1	Gm3851	119787769	119788086	+	ENSMUSG00000091876	NA	NA	NA	NA	NA	NA	NA	NA	NA	NA	NA	NA	NA	NA	3.88572536859319e-07	0.997650745465287	NA	NA	NA	NA	NA	NA	NA	NA
1	Gm37745	119790763	119798925	-	ENSMUSG00000103146	NA	NA	NA	NA	NA	NA	NA	NA	NA	NA	NA	NA	NA	NA	6.84838322243675e-07	0.997650745465287	NA	NA	NA	NA	NA	NA	NA	NA
1	Gm3551	119897461	119898124	+	ENSMUSG00000100636	NA	NA	NA	NA	NA	NA	NA	NA	NA	NA	NA	NA	NA	NA	-8.95618404998466e-07	0.997650745465287	NA	NA	NA	NA	NA	NA	NA	NA
1	Gm28209	119903130	119906897	+	ENSMUSG00000101224	NA	NA	NA	NA	NA	NA	NA	NA	NA	NA	NA	NA	NA	NA	-6.98511674191265e-07	0.997650745465287	NA	NA	NA	NA	NA	NA	NA	NA
1	Cfap221	119923341	119997234	-	ENSMUSG00000036962	NA	NA	NA	NA	NA	NA	NA	NA	NA	NA	NA	NA	NA	NA	6.96540208802717e-07	0.997650745465287	NA	NA	NA	NA	NA	NA	NA	NA
1	1700012E03Rik	120435805	120438455	+	ENSMUSG00000101275	NA	NA	NA	NA	NA	NA	NA	NA	NA	NA	NA	NA	NA	NA	9.66592626354514e-08	0.997650745465287	NA	NA	NA	NA	NA	NA	NA	NA
1	En1	120602418	120607992	+	ENSMUSG00000058665	NA	NA	NA	NA	NA	NA	NA	NA	NA	NA	NA	NA	NA	NA	-3.20714517683709e-07	0.997650745465287	NA	NA	NA	NA	NA	NA	NA	NA
1	Gm29346	120758443	120763565	+	ENSMUSG00000101386	NA	NA	NA	NA	NA	NA	NA	NA	NA	NA	NA	NA	NA	NA	3.98799595722915e-07	0.997650745465287	NA	NA	NA	NA	NA	NA	NA	NA
1	Gm37043	120868996	120872100	+	ENSMUSG00000102360	NA	NA	NA	NA	NA	NA	NA	NA	NA	NA	NA	NA	NA	NA	-9.34123337136358e-08	0.997650745465287	NA	NA	NA	NA	NA	NA	NA	NA
1	Celrr	121087405	121178441	+	ENSMUSG00000097881	NA	NA	NA	NA	NA	NA	NA	NA	NA	NA	NA	NA	NA	NA	2.26827572975595e-07	0.997650745465287	NA	NA	NA	NA	NA	NA	NA	NA
1	Gm29359	121224276	121227526	+	ENSMUSG00000101700	NA	NA	NA	NA	NA	NA	NA	NA	NA	NA	NA	NA	NA	NA	-9.34123337136358e-08	0.997650745465287	NA	NA	NA	NA	NA	NA	NA	NA
1	2210011K15Rik	121355116	121359900	-	ENSMUSG00000101791	NA	NA	NA	NA	NA	NA	NA	NA	NA	NA	NA	NA	NA	NA	2.84404427887079e-07	0.997650745465287	NA	NA	NA	NA	NA	NA	NA	NA
1	Gm15392	121489296	121493203	-	ENSMUSG00000085857	NA	NA	NA	NA	NA	NA	NA	NA	NA	NA	NA	NA	NA	NA	2.91115614451474e-07	0.997650745465287	NA	NA	NA	NA	NA	NA	NA	NA
1	Gm15393	121507585	121507803	-	ENSMUSG00000083582	NA	NA	NA	NA	NA	NA	NA	NA	NA	NA	NA	NA	NA	NA	-4.75953361830728e-07	0.997650745465287	NA	NA	NA	NA	NA	NA	NA	NA
1	Htr5b	121509842	121528465	-	ENSMUSG00000050534	NA	NA	NA	NA	NA	NA	NA	NA	NA	NA	NA	NA	NA	NA	1.28747572008609e-06	0.997650745465287	NA	NA	NA	NA	NA	NA	NA	NA
1	Gm8392	122190221	122191055	+	ENSMUSG00000100913	NA	NA	NA	NA	NA	NA	NA	NA	NA	NA	NA	NA	NA	NA	9.14686585785982e-08	0.997650745465287	NA	NA	NA	NA	NA	NA	NA	NA
1	Gm28911	123205149	123205265	+	ENSMUSG00000100405	NA	NA	NA	NA	NA	NA	NA	NA	NA	NA	NA	NA	NA	NA	4.31161660116218e-08	0.997650745465287	NA	NA	NA	NA	NA	NA	NA	NA
1	Dpp10	123321471	124846039	-	ENSMUSG00000036815	NA	NA	NA	NA	NA	NA	NA	NA	NA	NA	NA	NA	NA	NA	-1.56658247235429e-07	0.997650745465287	NA	NA	NA	NA	NA	NA	NA	NA
1	Gpr39	125676995	125873862	+	ENSMUSG00000026343	NA	NA	NA	NA	NA	NA	NA	NA	NA	NA	NA	NA	NA	NA	-1.59635357382088e-06	0.997650745465287	NA	NA	NA	NA	NA	NA	NA	NA
1	Lypd1	125867622	125913101	-	ENSMUSG00000026344	NA	NA	NA	NA	NA	NA	NA	NA	NA	NA	NA	NA	NA	NA	9.5498344040055e-07	0.997650745465287	NA	NA	NA	NA	NA	NA	NA	NA
1	Gm37161	125919266	125921962	-	ENSMUSG00000104519	NA	NA	NA	NA	NA	NA	NA	NA	NA	NA	NA	NA	NA	NA	-2.80635976996281e-07	0.997650745465287	NA	NA	NA	NA	NA	NA	NA	NA
1	4930599A14Rik	126872203	126876615	-	ENSMUSG00000101600	NA	NA	NA	NA	NA	NA	NA	NA	NA	NA	NA	NA	NA	NA	-1.1781616420242e-07	0.997650745465287	NA	NA	NA	NA	NA	NA	NA	NA
1	Gm37772	127242091	127243484	+	ENSMUSG00000104039	NA	NA	NA	NA	NA	NA	NA	NA	NA	NA	NA	NA	NA	NA	-1.12497683640039e-06	0.997650745465287	NA	NA	NA	NA	NA	NA	NA	NA
1	Gm37510	127270524	127275285	+	ENSMUSG00000104378	NA	NA	NA	NA	NA	NA	NA	NA	NA	NA	NA	NA	NA	NA	1.29293860766559e-06	0.997650745465287	NA	NA	NA	NA	NA	NA	NA	NA
1	Gm23734	127375131	127375239	+	ENSMUSG00000065687	NA	NA	NA	NA	NA	NA	NA	NA	NA	NA	NA	NA	NA	NA	-1.57424296288893e-07	0.997650745465287	NA	NA	NA	NA	NA	NA	NA	NA
1	Tmem163	127486546	127679548	-	ENSMUSG00000026347	NA	NA	NA	NA	NA	NA	NA	NA	NA	NA	NA	NA	NA	NA	-9.17071964896651e-07	0.997650745465287	NA	NA	NA	NA	NA	NA	NA	NA
1	Acmsd	127729413	127767978	+	ENSMUSG00000026348	NA	NA	NA	NA	NA	NA	NA	NA	NA	NA	NA	NA	NA	NA	-9.86913061590633e-08	0.997650745465287	NA	NA	NA	NA	NA	NA	NA	NA
1	2900009J06Rik	127753616	127774092	-	ENSMUSG00000102014	NA	NA	NA	NA	NA	NA	NA	NA	NA	NA	NA	NA	NA	NA	-1.42157056688488e-07	0.997650745465287	NA	NA	NA	NA	NA	NA	NA	NA
1	Map3k19	127814791	127855031	-	ENSMUSG00000051590	NA	NA	NA	NA	NA	NA	NA	NA	NA	NA	NA	NA	NA	NA	-1.12910328660467e-07	0.997650745465287	NA	NA	NA	NA	NA	NA	NA	NA
1	Gm28800	127959516	127967452	+	ENSMUSG00000099760	NA	NA	NA	NA	NA	NA	NA	NA	NA	NA	NA	NA	NA	NA	-4.97763338741992e-07	0.997650745465287	NA	NA	NA	NA	NA	NA	NA	NA
1	Gm37625	128084460	128089331	-	ENSMUSG00000102782	NA	NA	NA	NA	NA	NA	NA	NA	NA	NA	NA	NA	NA	NA	6.80123194208856e-07	0.997650745465287	NA	NA	NA	NA	NA	NA	NA	NA
1	Gm38026	128097591	128101470	-	ENSMUSG00000103999	NA	NA	NA	NA	NA	NA	NA	NA	NA	NA	NA	NA	NA	NA	-9.34464934526914e-08	0.997650745465287	NA	NA	NA	NA	NA	NA	NA	NA
1	Gm29383	128128410	128128889	-	ENSMUSG00000101535	NA	NA	NA	NA	NA	NA	NA	NA	NA	NA	NA	NA	NA	NA	1.72938023236505e-07	0.997650745465287	NA	NA	NA	NA	NA	NA	NA	NA
1	Gm37588	128132157	128134652	+	ENSMUSG00000104239	NA	NA	NA	NA	NA	NA	NA	NA	NA	NA	NA	NA	NA	NA	-9.99958143621916e-08	0.997650745465287	NA	NA	NA	NA	NA	NA	NA	NA
1	Gm37868	128143614	128146348	+	ENSMUSG00000102179	NA	NA	NA	NA	NA	NA	NA	NA	NA	NA	NA	NA	NA	NA	-1.1751148147019e-07	0.997650745465287	NA	NA	NA	NA	NA	NA	NA	NA
1	Gm37407	128163214	128164529	+	ENSMUSG00000103497	NA	NA	NA	NA	NA	NA	NA	NA	NA	NA	NA	NA	NA	NA	1.93557317848851e-07	0.997650745465287	NA	NA	NA	NA	NA	NA	NA	NA
1	Mir128-1	128202361	128202430	+	ENSMUSG00000065520	NA	NA	NA	NA	NA	NA	NA	NA	NA	NA	NA	NA	NA	NA	2.81384145630612e-07	0.997650745465287	NA	NA	NA	NA	NA	NA	NA	NA
1	Lct	128284756	128328318	-	ENSMUSG00000026354	NA	NA	NA	NA	2.3196990243524e-06	0.750139177480552	NA	NA	NA	NA	NA	NA	NA	NA	1.72122320263089e-06	0.997650745465287	NA	NA	NA	NA	NA	NA	NA	NA
1	Gm6170	128520073	128521460	-	ENSMUSG00000100078	NA	NA	NA	NA	1.43997475594839e-06	0.835647535457017	NA	NA	NA	NA	NA	NA	NA	NA	4.305353800482e-07	0.997650745465287	NA	NA	NA	NA	NA	NA	NA	NA
1	Gm26686	128770599	128774421	-	ENSMUSG00000097283	NA	NA	NA	NA	NA	NA	NA	NA	NA	NA	NA	NA	NA	NA	7.14594259232633e-07	0.997650745465287	NA	NA	NA	NA	NA	NA	NA	NA
1	Thsd7b	129273302	130219278	+	ENSMUSG00000042581	NA	NA	NA	NA	NA	NA	NA	NA	NA	NA	NA	NA	NA	NA	4.56148054306713e-07	0.997650745465287	NA	NA	NA	NA	NA	NA	NA	NA
1	Gm15790	129796608	129797858	-	ENSMUSG00000089648	NA	NA	NA	NA	NA	NA	NA	NA	NA	NA	NA	NA	NA	NA	-9.92907608297279e-07	0.997650745465287	NA	NA	NA	NA	NA	NA	NA	NA
1	Rpl31-ps9	129801387	129801764	-	ENSMUSG00000094122	NA	NA	NA	NA	NA	NA	NA	NA	NA	NA	NA	NA	NA	NA	-4.18132201202018e-07	0.997650745465287	NA	NA	NA	NA	NA	NA	NA	NA
1	Gm29428	130195980	130196388	+	ENSMUSG00000100623	NA	NA	NA	NA	NA	NA	NA	NA	NA	NA	NA	NA	NA	NA	-1.15119173771802e-07	0.997650745465287	NA	NA	NA	NA	NA	NA	NA	NA
1	Cd55b	130388537	130423009	-	ENSMUSG00000026401	NA	NA	NA	NA	NA	NA	NA	NA	NA	NA	NA	NA	NA	NA	1.68350613967999e-07	0.997650745465287	NA	NA	NA	NA	NA	NA	NA	NA
1	Cd55os	130422824	130437914	+	ENSMUSG00000087691	NA	NA	NA	NA	NA	NA	NA	NA	NA	NA	NA	NA	NA	NA	-8.06244857478871e-07	0.997650745465287	NA	NA	NA	NA	NA	NA	NA	NA
1	Gm15675	130429781	130437191	-	ENSMUSG00000086825	NA	NA	NA	NA	3.36789944096967e-06	0.666382012265394	NA	NA	NA	NA	-0.0113842103022782	0.895150844440253	NA	NA	2.47921733650174e-07	0.997650745465287	NA	NA	NA	NA	NA	NA	NA	NA
1	Gm16083	130462576	130557075	+	ENSMUSG00000085526	NA	NA	NA	NA	NA	NA	NA	NA	NA	NA	NA	NA	NA	NA	-1.25850327341826e-06	0.997650745465287	NA	NA	NA	NA	NA	NA	NA	NA
1	Gm37109	130467972	130470225	+	ENSMUSG00000102139	NA	NA	NA	NA	NA	NA	NA	NA	NA	NA	NA	NA	NA	NA	2.25506884956397e-07	0.997650745465287	NA	NA	NA	NA	NA	NA	NA	NA
1	Zp3r	130576713	130629621	-	ENSMUSG00000042554	NA	NA	NA	NA	NA	NA	NA	NA	NA	NA	NA	NA	NA	NA	1.48418736529709e-07	0.997650745465287	NA	NA	NA	NA	NA	NA	NA	NA
1	C4bp	130634773	130661632	-	ENSMUSG00000026405	NA	NA	NA	NA	NA	NA	NA	NA	NA	NA	NA	NA	NA	NA	-1.48422458263113e-07	0.997650745465287	NA	NA	NA	NA	NA	NA	NA	NA
1	Gm29427	130670209	130715799	-	ENSMUSG00000101904	NA	NA	NA	NA	NA	NA	NA	NA	NA	NA	NA	NA	NA	NA	-1.1902435431671e-07	0.997650745465287	NA	NA	NA	NA	NA	NA	NA	NA
1	C4bp-ps1	130670261	130684071	-	ENSMUSG00000100257	NA	NA	NA	NA	NA	NA	NA	NA	NA	NA	NA	NA	NA	NA	-1.1781616420242e-07	0.997650745465287	NA	NA	NA	NA	NA	NA	NA	NA
1	Gm37163	130727132	130728821	-	ENSMUSG00000104515	NA	NA	NA	NA	NA	NA	NA	NA	NA	NA	NA	NA	NA	NA	5.3685724271988e-07	0.997650745465287	NA	NA	NA	NA	NA	NA	NA	NA
1	Gm28857	130740162	130741327	-	ENSMUSG00000099556	NA	NA	NA	NA	NA	NA	NA	NA	NA	NA	NA	NA	NA	NA	-4.71177420214197e-07	0.997650745465287	NA	NA	NA	NA	NA	NA	NA	NA
1	Gm28856	130766384	130784433	+	ENSMUSG00000100106	NA	NA	NA	NA	NA	NA	NA	NA	NA	NA	NA	NA	NA	NA	-4.7708947975842e-08	0.997650745465287	NA	NA	NA	NA	NA	NA	NA	NA
1	Fcamr	130800902	130814740	+	ENSMUSG00000026415	NA	NA	NA	NA	NA	NA	NA	NA	NA	NA	NA	NA	NA	NA	-1.01602940486606e-06	0.997650745465287	NA	NA	NA	NA	NA	NA	NA	NA
1	Gm15848	130809977	130824084	-	ENSMUSG00000086706	NA	NA	NA	NA	NA	NA	NA	NA	NA	NA	NA	NA	NA	NA	2.26827572975595e-07	0.997650745465287	NA	NA	NA	NA	NA	NA	NA	NA
1	Pigr	130826684	130852249	+	ENSMUSG00000026417	NA	NA	NA	NA	NA	NA	NA	NA	NA	NA	NA	NA	NA	NA	1.12787039016966e-07	0.997650745465287	NA	NA	NA	NA	NA	NA	NA	NA
1	Fcmr	130865669	130880791	+	ENSMUSG00000042474	NA	NA	NA	NA	NA	NA	NA	NA	NA	NA	NA	NA	NA	NA	2.0918381397889e-08	0.997650745465287	NA	NA	NA	NA	NA	NA	NA	NA
1	Il24	130882074	130887454	-	ENSMUSG00000026420	NA	NA	NA	NA	NA	NA	NA	NA	NA	NA	NA	NA	NA	NA	2.25506884956397e-07	0.997650745465287	NA	NA	NA	NA	NA	NA	NA	NA
1	Il19	130932656	130940115	-	ENSMUSG00000016524	NA	NA	NA	NA	NA	NA	NA	NA	NA	NA	NA	NA	NA	NA	1.77750639378113e-06	0.997650745465287	NA	NA	NA	NA	NA	NA	NA	NA
1	Gm37084	131086252	131092149	-	ENSMUSG00000102856	NA	NA	NA	NA	NA	NA	NA	NA	NA	NA	NA	NA	NA	NA	-1.90409888547549e-07	0.997650745465287	NA	NA	NA	NA	NA	NA	NA	NA
1	Gm17796	131216877	131218089	+	ENSMUSG00000101729	NA	NA	NA	NA	NA	NA	NA	NA	NA	NA	NA	NA	NA	NA	9.16178776588223e-07	0.997650745465287	NA	NA	NA	NA	NA	NA	NA	NA
1	Gm28914	131259507	131260553	+	ENSMUSG00000102027	NA	NA	NA	NA	NA	NA	NA	NA	NA	NA	NA	NA	NA	NA	-6.55119382512271e-07	0.997650745465287	NA	NA	NA	NA	NA	NA	NA	NA
1	Gm28913	131263330	131266749	+	ENSMUSG00000102055	NA	NA	NA	NA	NA	NA	NA	NA	NA	NA	NA	NA	NA	NA	-4.97185392115362e-07	0.997650745465287	NA	NA	NA	NA	NA	NA	NA	NA
1	Gm38262	131341302	131342683	-	ENSMUSG00000102733	NA	NA	NA	NA	NA	NA	NA	NA	NA	NA	NA	NA	NA	NA	1.41527787696969e-07	0.997650745465287	NA	NA	NA	NA	NA	NA	NA	NA
1	Gm37954	131376461	131378531	-	ENSMUSG00000104060	NA	NA	NA	NA	NA	NA	NA	NA	NA	NA	NA	NA	NA	NA	5.20085599108703e-07	0.997650745465287	NA	NA	NA	NA	NA	NA	NA	NA
1	Gm29488	131406812	131409213	-	ENSMUSG00000101778	NA	NA	NA	NA	NA	NA	NA	NA	NA	NA	NA	NA	NA	NA	4.06619441698421e-07	0.997650745465287	NA	NA	NA	NA	NA	NA	NA	NA
1	Gm24273	131498639	131498802	-	ENSMUSG00000076287	NA	NA	NA	NA	NA	NA	NA	NA	NA	NA	NA	NA	NA	NA	-1.1781616420242e-07	0.997650745465287	NA	NA	NA	NA	NA	NA	NA	NA
1	Avpr1b	131599239	131612000	+	ENSMUSG00000026432	NA	NA	NA	NA	NA	NA	NA	NA	NA	NA	NA	NA	NA	NA	1.27615107326615e-06	0.997650745465287	NA	NA	NA	NA	NA	NA	NA	NA
1	Gm8532	131632509	131632969	-	ENSMUSG00000095841	NA	NA	NA	NA	9.21344597830649e-07	0.951446899485767	NA	NA	NA	NA	0.0022089115697378	0.985451502279821	0.0026081279442083	0.988726523641603	1.71917979279044e-06	0.997650745465287	NA	NA	NA	NA	NA	NA	NA	NA
1	Rab7b	131688695	131715439	+	ENSMUSG00000052688	NA	NA	NA	NA	-1.31534241949953e-06	0.735486464973189	NA	NA	NA	NA	-0.0726635600294397	0.277762698141106	NA	NA	-4.54394643006877e-07	0.997650745465287	NA	NA	NA	NA	NA	NA	NA	NA
1	Slc26a9	131744022	131771504	+	ENSMUSG00000042268	NA	NA	NA	NA	NA	NA	NA	NA	NA	NA	NA	NA	NA	NA	-8.68074937425461e-08	0.997650745465287	NA	NA	NA	NA	NA	NA	NA	NA
1	Gm29105	131907165	131907954	+	ENSMUSG00000100026	NA	NA	NA	NA	NA	NA	NA	NA	NA	NA	NA	NA	NA	NA	-1.1751148147019e-07	0.997650745465287	NA	NA	NA	NA	NA	NA	NA	NA
1	Gm38067	131914529	131916439	+	ENSMUSG00000103569	NA	NA	NA	NA	NA	NA	NA	NA	NA	NA	NA	NA	NA	NA	-1.89365684756353e-06	0.997650745465287	NA	NA	NA	NA	NA	NA	NA	NA
1	Gm37120	132102365	132108323	+	ENSMUSG00000103966	NA	NA	NA	NA	NA	NA	NA	NA	NA	NA	NA	NA	NA	NA	4.94232777176385e-08	0.997650745465287	NA	NA	NA	NA	NA	NA	NA	NA
1	Lemd1	132191431	132259227	+	ENSMUSG00000079330	NA	NA	NA	NA	NA	NA	NA	NA	NA	NA	NA	NA	NA	NA	3.32555193762389e-07	0.997650745465287	NA	NA	NA	NA	NA	NA	NA	NA
1	Gm29695	132191457	132209546	+	ENSMUSG00000118219	NA	NA	NA	NA	NA	NA	NA	NA	NA	NA	NA	NA	NA	NA	-3.62222385092922e-07	0.997650745465287	NA	NA	NA	NA	NA	NA	NA	NA
1	Gm29630	132274716	132280411	-	ENSMUSG00000101549	NA	NA	NA	NA	NA	NA	NA	NA	NA	NA	NA	NA	NA	NA	-3.65367690548252e-07	0.997650745465287	NA	NA	NA	NA	NA	NA	NA	NA
1	Gm7241	132284453	132284809	+	ENSMUSG00000089808	NA	NA	NA	NA	NA	NA	NA	NA	NA	NA	NA	NA	NA	NA	2.29351658981626e-07	0.997650745465287	NA	NA	NA	NA	NA	NA	NA	NA
1	Gm15849	132381129	132382509	+	ENSMUSG00000090079	NA	NA	NA	NA	NA	NA	NA	NA	NA	NA	NA	NA	NA	NA	9.14686585785982e-08	0.997650745465287	NA	NA	NA	NA	NA	NA	NA	NA
1	6030442K20Rik	132466433	132477064	-	ENSMUSG00000097760	NA	NA	NA	NA	NA	NA	NA	NA	NA	NA	NA	NA	NA	NA	5.10612467600171e-07	0.997650745465287	NA	NA	NA	NA	NA	NA	NA	NA
1	Gm44300	132923624	132923744	-	ENSMUSG00000106377	NA	NA	NA	NA	NA	NA	NA	NA	NA	NA	NA	NA	NA	NA	2.81384145630612e-07	0.997650745465287	NA	NA	NA	NA	NA	NA	NA	NA
1	Gm38308	132943512	132945320	-	ENSMUSG00000102709	NA	NA	NA	NA	NA	NA	NA	NA	NA	NA	NA	NA	NA	NA	-4.10481227345139e-08	0.997650745465287	NA	NA	NA	NA	NA	NA	NA	NA
1	Gm29257	133025801	133026439	+	ENSMUSG00000100228	NA	NA	NA	NA	NA	NA	NA	NA	NA	NA	NA	NA	NA	NA	-5.22953620527292e-08	0.997650745465287	NA	NA	NA	NA	NA	NA	NA	NA
1	Gm28609	133050128	133068405	-	ENSMUSG00000101102	NA	NA	NA	NA	NA	NA	NA	NA	NA	NA	NA	NA	NA	NA	-3.59039263587411e-07	0.997650745465287	NA	NA	NA	NA	NA	NA	NA	NA
1	Gm19461	133250398	133269808	-	ENSMUSG00000101693	NA	NA	NA	NA	NA	NA	NA	NA	NA	NA	NA	NA	NA	NA	1.67362919858602e-06	0.997650745465287	NA	NA	NA	NA	NA	NA	NA	NA
1	Gm28040	133309827	133329722	+	ENSMUSG00000115958	NA	NA	NA	NA	NA	NA	NA	NA	NA	NA	NA	NA	NA	NA	1.30384653487274e-06	0.997650745465287	NA	NA	NA	NA	NA	NA	NA	NA
1	Ren1	133350510	133360325	+	ENSMUSG00000070645	NA	NA	NA	NA	NA	NA	NA	NA	NA	NA	NA	NA	NA	NA	-6.46383156424625e-07	0.997650745465287	NA	NA	NA	NA	NA	NA	NA	NA
1	Gm37368	133775210	133778421	-	ENSMUSG00000102509	NA	NA	NA	NA	NA	NA	NA	NA	NA	NA	NA	NA	NA	NA	-2.84528736851828e-08	0.997650745465287	NA	NA	NA	NA	NA	NA	NA	NA
1	Optc	133897199	133907999	-	ENSMUSG00000010311	NA	NA	NA	NA	-3.5068257091008e-06	0.470293856684774	NA	NA	NA	NA	NA	NA	NA	NA	5.79423083394767e-07	0.997650745465287	NA	NA	NA	NA	NA	NA	NA	NA
1	Gm15851	133906531	133914822	+	ENSMUSG00000090208	NA	NA	NA	NA	NA	NA	NA	NA	NA	NA	NA	NA	NA	NA	-2.44455145875674e-07	0.997650745465287	NA	NA	NA	NA	NA	NA	NA	NA
1	Gm1627	133962162	133971938	+	ENSMUSG00000100987	NA	NA	NA	NA	NA	NA	NA	NA	NA	NA	NA	NA	NA	NA	-9.23723143066344e-08	0.997650745465287	NA	NA	NA	NA	NA	NA	NA	NA
1	Gm38140	134096405	134099159	-	ENSMUSG00000102380	NA	NA	NA	NA	NA	NA	NA	NA	NA	NA	NA	NA	NA	NA	2.32714575148069e-06	0.997650745465287	NA	NA	NA	NA	NA	NA	NA	NA
1	Gm8618	134109368	134109799	+	ENSMUSG00000073559	NA	NA	NA	NA	NA	NA	NA	NA	NA	NA	NA	NA	NA	NA	-1.25695155223748e-07	0.997650745465287	NA	NA	NA	NA	NA	NA	NA	NA
1	Chit1	134111242	134151540	+	ENSMUSG00000026450	NA	NA	NA	NA	-8.56106115500675e-07	0.881078574931989	NA	NA	NA	NA	NA	NA	NA	NA	1.06665692126137e-06	0.997650745465287	NA	NA	NA	NA	NA	NA	NA	NA
1	Mybph	134193448	134201232	+	ENSMUSG00000042451	NA	NA	NA	NA	NA	NA	NA	NA	NA	NA	NA	NA	NA	NA	3.32149292977267e-07	0.997650745465287	NA	NA	NA	NA	NA	NA	NA	NA
1	Myog	134289989	134292548	+	ENSMUSG00000026459	NA	NA	NA	NA	NA	NA	NA	NA	NA	NA	NA	NA	NA	NA	1.63774258485086e-07	0.997650745465287	NA	NA	NA	NA	NA	NA	NA	NA
1	Mgat4f	134385940	134390981	+	ENSMUSG00000050526	NA	NA	NA	NA	NA	NA	NA	NA	NA	NA	NA	NA	NA	NA	5.96189254145676e-07	0.997650745465287	NA	NA	NA	NA	NA	NA	NA	NA
1	Platr1	134435628	134439597	+	ENSMUSG00000101061	NA	NA	NA	NA	NA	NA	NA	NA	NA	NA	NA	NA	NA	NA	-1.27212635063804e-07	0.997650745465287	NA	NA	NA	NA	NA	NA	NA	NA
1	Gm37935	134454492	134455473	-	ENSMUSG00000102722	NA	NA	NA	NA	NA	NA	NA	NA	NA	NA	NA	NA	NA	NA	2.58580778631777e-07	0.997650745465287	NA	NA	NA	NA	NA	NA	NA	NA
1	Gm25612	134505338	134505463	+	ENSMUSG00000077202	NA	NA	NA	NA	NA	NA	NA	NA	NA	NA	NA	NA	NA	NA	2.01870600807042e-07	0.997650745465287	NA	NA	NA	NA	NA	NA	NA	NA
1	Gm15454	134518081	134518563	+	ENSMUSG00000096712	NA	NA	NA	NA	NA	NA	NA	NA	NA	NA	NA	NA	NA	NA	-1.02542809076445e-06	0.997650745465287	NA	NA	NA	NA	NA	NA	NA	NA
1	Gm29376	134519978	134524139	+	ENSMUSG00000101955	NA	NA	NA	NA	NA	NA	NA	NA	NA	NA	NA	NA	NA	NA	5.3920816076245e-07	0.997650745465287	NA	NA	NA	NA	NA	NA	NA	NA
1	Mgat4e	134540941	134549682	-	ENSMUSG00000046367	NA	NA	NA	NA	NA	NA	NA	NA	NA	NA	NA	NA	NA	NA	-4.89021921005042e-07	0.997650745465287	NA	NA	NA	NA	NA	NA	NA	NA
1	Gm26783	134642254	134646520	-	ENSMUSG00000097435	NA	NA	NA	NA	NA	NA	NA	NA	NA	NA	NA	NA	NA	NA	-1.21553769876285e-07	0.997650745465287	NA	NA	NA	NA	NA	NA	NA	NA
1	Syt2	134646677	134762593	+	ENSMUSG00000026452	NA	NA	NA	NA	NA	NA	NA	NA	NA	NA	NA	NA	NA	NA	-7.85959160422228e-07	0.997650745465287	NA	NA	NA	NA	NA	NA	NA	NA
1	Gm37949	134799895	134801985	-	ENSMUSG00000103614	NA	NA	NA	NA	NA	NA	NA	NA	NA	NA	NA	NA	NA	NA	-2.92465503786932e-08	0.997650745465287	NA	NA	NA	NA	NA	NA	NA	NA
1	Gm37677	134819916	134827549	-	ENSMUSG00000103976	NA	NA	NA	NA	NA	NA	NA	NA	NA	NA	NA	NA	NA	NA	2.34843873625092e-06	0.997650745465287	NA	NA	NA	NA	NA	NA	NA	NA
1	Gm28892	134834142	134846415	+	ENSMUSG00000101168	NA	NA	NA	NA	NA	NA	NA	NA	NA	NA	NA	NA	NA	NA	-1.1781616420242e-07	0.997650745465287	NA	NA	NA	NA	NA	NA	NA	NA
1	Ptprv	135108497	135132594	-	ENSMUSG00000097993	NA	NA	NA	NA	NA	NA	NA	NA	NA	NA	NA	NA	NA	NA	-4.34115188700971e-07	0.997650745465287	NA	NA	NA	NA	NA	NA	NA	NA
1	Gm26280	135150666	135150766	-	ENSMUSG00000087721	NA	NA	NA	NA	NA	NA	NA	NA	NA	NA	NA	NA	NA	NA	1.47862951789761e-06	0.997650745465287	NA	NA	NA	NA	NA	NA	NA	NA
1	Gm15445	135152963	135153806	+	ENSMUSG00000085311	NA	NA	NA	NA	NA	NA	NA	NA	NA	NA	NA	NA	NA	NA	-6.69137832815587e-07	0.997650745465287	NA	NA	NA	NA	NA	NA	NA	NA
1	Gpr37l1	135160234	135167681	-	ENSMUSG00000026424	NA	NA	NA	NA	NA	NA	NA	NA	NA	NA	NA	NA	NA	NA	-5.38087219503124e-08	0.997650745465287	NA	NA	NA	NA	NA	NA	NA	NA
1	Gm28277	135409622	135414186	-	ENSMUSG00000100620	NA	NA	NA	NA	NA	NA	NA	NA	NA	NA	NA	NA	NA	NA	5.55590021169718e-08	0.997650745465287	NA	NA	NA	NA	NA	NA	NA	NA
1	2610012C04Rik	135480392	135481414	-	ENSMUSG00000102474	NA	NA	NA	NA	NA	NA	NA	NA	NA	NA	NA	NA	NA	NA	-5.78859503125018e-09	0.997650745465287	NA	NA	NA	NA	NA	NA	NA	NA
1	Gm37333	135523088	135525338	-	ENSMUSG00000104524	NA	NA	NA	NA	NA	NA	NA	NA	NA	NA	NA	NA	NA	NA	-2.92484691038787e-07	0.997650745465287	NA	NA	NA	NA	NA	NA	NA	NA
1	Gm4793	135584773	135599948	+	ENSMUSG00000054412	NA	NA	NA	NA	NA	NA	NA	NA	NA	NA	NA	NA	NA	NA	1.54571522978278e-06	0.997650745465287	NA	NA	NA	NA	NA	NA	NA	NA
1	Gm28883	135869782	135870150	+	ENSMUSG00000101482	NA	NA	NA	NA	NA	NA	NA	NA	NA	NA	NA	NA	NA	NA	9.66592626354514e-08	0.997650745465287	NA	NA	NA	NA	NA	NA	NA	NA
1	Igfn1	135953578	136006342	-	ENSMUSG00000051985	NA	NA	NA	NA	4.35692168223102e-06	0.339846144722657	NA	NA	NA	NA	NA	NA	0.00880434107671562	0.952310348894676	-2.12592331468604e-06	0.997650745465287	NA	NA	NA	NA	NA	NA	NA	NA
1	Ascl5	136050804	136051370	+	ENSMUSG00000097918	NA	NA	NA	NA	NA	NA	NA	NA	NA	NA	NA	NA	NA	NA	-5.81367136612317e-07	0.997650745465287	NA	NA	NA	NA	NA	NA	NA	NA
1	Gm37014	136057181	136059433	+	ENSMUSG00000102838	NA	NA	NA	NA	NA	NA	NA	NA	NA	NA	NA	NA	NA	NA	1.70900280491736e-06	0.997650745465287	NA	NA	NA	NA	NA	NA	NA	NA
1	Gm37759	136116577	136119822	-	ENSMUSG00000102717	NA	NA	NA	NA	NA	NA	NA	NA	NA	NA	NA	NA	NA	NA	-4.60169874265014e-09	0.997650745465287	NA	NA	NA	NA	NA	NA	NA	NA
1	Gm15850	136126178	136131183	-	ENSMUSG00000086264	NA	NA	NA	NA	NA	NA	NA	NA	NA	NA	NA	NA	NA	NA	-1.74442611277895e-07	0.997650745465287	NA	NA	NA	NA	NA	NA	NA	NA
1	Mroh3	136181652	136212828	-	ENSMUSG00000087230	NA	NA	NA	NA	NA	NA	NA	NA	NA	NA	NA	NA	NA	NA	-2.82138948682783e-07	0.997650745465287	NA	NA	NA	NA	NA	NA	NA	NA
1	Gm26781	136259407	136274406	+	ENSMUSG00000097433	NA	NA	NA	NA	NA	NA	NA	NA	NA	NA	NA	NA	NA	NA	1.72011576100869e-07	0.997650745465287	NA	NA	NA	NA	NA	NA	NA	NA
1	Gpr25	136259797	136260873	-	ENSMUSG00000052759	NA	NA	NA	NA	NA	NA	NA	NA	NA	NA	NA	NA	NA	NA	-9.34123337136358e-08	0.997650745465287	NA	NA	NA	NA	NA	NA	NA	NA
1	Gm29486	136507409	136507780	+	ENSMUSG00000099337	NA	NA	NA	NA	NA	NA	NA	NA	NA	NA	NA	NA	NA	NA	2.25506884956397e-07	0.997650745465287	NA	NA	NA	NA	NA	NA	NA	NA
1	Gm29485	136523884	136524165	+	ENSMUSG00000101413	NA	NA	NA	NA	NA	NA	NA	NA	NA	NA	NA	NA	NA	NA	4.96572071534105e-08	0.997650745465287	NA	NA	NA	NA	NA	NA	NA	NA
1	Gm37799	136541605	136555873	+	ENSMUSG00000104414	NA	NA	NA	NA	NA	NA	NA	NA	NA	NA	NA	NA	NA	NA	-1.23525443336851e-07	0.997650745465287	NA	NA	NA	NA	NA	NA	NA	NA
1	Gm33994	136576938	136579477	-	ENSMUSG00000104509	NA	NA	NA	NA	NA	NA	NA	NA	NA	NA	NA	NA	NA	NA	3.07896539457676e-07	0.997650745465287	NA	NA	NA	NA	NA	NA	NA	NA
1	4933409D19Rik	136603033	136605468	-	ENSMUSG00000104366	NA	NA	NA	NA	NA	NA	NA	NA	NA	NA	NA	NA	NA	NA	2.81384145630612e-07	0.997650745465287	NA	NA	NA	NA	NA	NA	NA	NA
1	Platr23	136622098	136624650	-	ENSMUSG00000097229	NA	NA	NA	NA	NA	NA	NA	NA	NA	NA	NA	NA	NA	NA	1.12649851431319e-07	0.997650745465287	NA	NA	NA	NA	NA	NA	NA	NA
1	Gm19705	136670769	136690804	+	ENSMUSG00000097113	NA	NA	NA	NA	-5.83046797372729e-07	0.939091117783101	NA	NA	NA	NA	-0.0816504260429418	0.28595667364034	NA	NA	-8.05485933543118e-07	0.997650745465287	NA	NA	NA	NA	NA	NA	NA	NA
1	Platr22	136696211	136726142	+	ENSMUSG00000097448	NA	NA	NA	NA	NA	NA	NA	NA	NA	NA	NA	NA	NA	NA	-3.39633033075223e-07	0.997650745465287	NA	NA	NA	NA	NA	NA	NA	NA
1	Gm8762	136789182	136789520	-	ENSMUSG00000104360	NA	NA	NA	NA	NA	NA	NA	NA	NA	NA	NA	NA	NA	NA	-1.51774467654964e-07	0.997650745465287	NA	NA	NA	NA	NA	NA	NA	NA
1	Gm29718	136793034	136793510	+	ENSMUSG00000103953	NA	NA	NA	NA	NA	NA	NA	NA	NA	NA	NA	NA	NA	NA	1.72384557942932e-06	0.997650745465287	NA	NA	NA	NA	NA	NA	NA	NA
1	Gm4258	137898595	138000384	+	ENSMUSG00000098243	NA	NA	NA	NA	NA	NA	NA	NA	NA	NA	NA	NA	NA	NA	-1.78500493302961e-07	0.997650745465287	NA	NA	NA	NA	NA	NA	NA	NA
1	Gm26930	137932041	137933284	+	ENSMUSG00000102142	NA	NA	NA	NA	NA	NA	NA	NA	NA	NA	NA	NA	NA	NA	-1.1781616420242e-07	0.997650745465287	NA	NA	NA	NA	NA	NA	NA	NA
1	D130019J16Rik	137935189	137937346	+	ENSMUSG00000104145	NA	NA	NA	NA	NA	NA	NA	NA	NA	NA	NA	NA	NA	NA	-8.36532993048577e-08	0.997650745465287	NA	NA	NA	NA	NA	NA	NA	NA
1	Mir181a-1hg	137966531	137969918	+	ENSMUSG00000098206	NA	NA	NA	NA	NA	NA	NA	NA	NA	NA	NA	NA	NA	NA	-1.38079220461476e-06	0.997650745465287	NA	NA	NA	NA	NA	NA	NA	NA
1	A130071D04Rik	138161820	138167683	-	ENSMUSG00000104291	NA	NA	NA	NA	NA	NA	NA	NA	NA	NA	NA	NA	NA	NA	3.40349653529221e-07	0.997650745465287	NA	NA	NA	NA	NA	NA	NA	NA
1	Gm28501	138515615	138550009	+	ENSMUSG00000099510	NA	NA	NA	NA	NA	NA	NA	NA	NA	NA	NA	NA	NA	NA	-1.1781616420242e-07	0.997650745465287	NA	NA	NA	NA	NA	NA	NA	NA
1	Gm37080	138552305	138554708	-	ENSMUSG00000102651	NA	NA	NA	NA	NA	NA	NA	NA	NA	NA	NA	NA	NA	NA	-1.47589426096444e-07	0.997650745465287	NA	NA	NA	NA	NA	NA	NA	NA
1	Gm37101	138567697	138571356	-	ENSMUSG00000102448	NA	NA	NA	NA	NA	NA	NA	NA	NA	NA	NA	NA	NA	NA	-1.1751148147019e-07	0.997650745465287	NA	NA	NA	NA	NA	NA	NA	NA
1	Lhx9	138825186	138848577	-	ENSMUSG00000019230	NA	NA	NA	NA	NA	NA	NA	NA	NA	NA	NA	NA	NA	NA	2.25506884956397e-07	0.997650745465287	NA	NA	NA	NA	NA	NA	NA	NA
1	Gm37045	138960441	138962903	-	ENSMUSG00000102365	NA	NA	NA	NA	NA	NA	NA	NA	NA	NA	NA	NA	NA	NA	1.46817992672193e-07	0.997650745465287	NA	NA	NA	NA	NA	NA	NA	NA
1	Gm37423	138968510	138971851	+	ENSMUSG00000104436	NA	NA	NA	NA	NA	NA	NA	NA	NA	NA	NA	NA	NA	NA	6.08297415257361e-07	0.997650745465287	NA	NA	NA	NA	NA	NA	NA	NA
1	4930596I21Rik	138977656	138979246	+	ENSMUSG00000104900	NA	NA	NA	NA	NA	NA	NA	NA	NA	NA	NA	NA	NA	NA	-1.60218528774106e-07	0.997650745465287	NA	NA	NA	NA	NA	NA	NA	NA
1	Gm18553	138983864	138984497	-	ENSMUSG00000102626	NA	NA	NA	NA	NA	NA	NA	NA	NA	NA	NA	NA	NA	NA	-1.53981383039052e-07	0.997650745465287	NA	NA	NA	NA	NA	NA	NA	NA
1	Gm16305	138991514	138992069	-	ENSMUSG00000085361	NA	NA	NA	NA	NA	NA	NA	NA	NA	NA	NA	NA	NA	NA	6.27596445359892e-08	0.997650745465287	NA	NA	NA	NA	NA	NA	NA	NA
1	Gm37470	139030185	139032982	+	ENSMUSG00000102157	NA	NA	NA	NA	NA	NA	NA	NA	NA	NA	NA	NA	NA	NA	2.25506884956397e-07	0.997650745465287	NA	NA	NA	NA	NA	NA	NA	NA
1	Gm37655	139082862	139086984	-	ENSMUSG00000102451	NA	NA	NA	NA	NA	NA	NA	NA	NA	NA	NA	NA	NA	NA	2.81384145630612e-07	0.997650745465287	NA	NA	NA	NA	NA	NA	NA	NA
1	Gm37718	139155152	139157782	+	ENSMUSG00000102243	NA	NA	NA	NA	NA	NA	NA	NA	NA	NA	NA	NA	NA	NA	7.7871404776086e-07	0.997650745465287	NA	NA	NA	NA	NA	NA	NA	NA
1	Crb1	139197056	139377100	-	ENSMUSG00000063681	NA	NA	NA	NA	NA	NA	NA	NA	NA	NA	NA	NA	NA	NA	-1.27890874187893e-06	0.997650745465287	NA	NA	NA	NA	NA	NA	NA	NA
1	4933436E23Rik	139379452	139402852	+	ENSMUSG00000103844	NA	NA	NA	NA	NA	NA	NA	NA	NA	NA	NA	NA	NA	NA	6.14772889779599e-07	0.997650745465287	NA	NA	NA	NA	NA	NA	NA	NA
1	Gm34816	139408278	139413864	+	ENSMUSG00000102661	NA	NA	NA	NA	NA	NA	NA	NA	NA	NA	NA	NA	NA	NA	-9.34123337136358e-08	0.997650745465287	NA	NA	NA	NA	NA	NA	NA	NA
1	F13b	139501702	139523752	+	ENSMUSG00000026368	NA	NA	NA	NA	NA	NA	NA	NA	NA	NA	NA	NA	NA	NA	-2.99013607210041e-07	0.997650745465287	NA	NA	NA	NA	NA	NA	NA	NA
1	Cfhr1	139547053	139560272	-	ENSMUSG00000057037	NA	NA	NA	NA	NA	NA	NA	NA	NA	NA	NA	NA	NA	NA	2.81384145630612e-07	0.997650745465287	NA	NA	NA	NA	NA	NA	NA	NA
1	Cfhr3	139584783	139660899	-	ENSMUSG00000090623	NA	NA	NA	NA	NA	NA	NA	NA	NA	NA	NA	NA	NA	NA	-9.34464934526914e-08	0.997650745465287	NA	NA	NA	NA	NA	NA	NA	NA
1	Gm4788	139697623	139781243	-	ENSMUSG00000070594	NA	NA	NA	NA	NA	NA	NA	NA	NA	NA	NA	NA	NA	NA	3.96800163267706e-07	0.997650745465287	NA	NA	NA	NA	NA	NA	NA	NA
1	Gm5837	139928240	139929608	-	ENSMUSG00000104496	NA	NA	NA	NA	NA	NA	NA	NA	NA	NA	NA	NA	NA	NA	9.56443437010258e-07	0.997650745465287	NA	NA	NA	NA	NA	NA	NA	NA
1	Gm5834	139939601	139994205	-	ENSMUSG00000085867	NA	NA	NA	NA	NA	NA	NA	NA	NA	NA	NA	NA	NA	NA	-8.28180786638105e-08	0.997650745465287	NA	NA	NA	NA	NA	NA	NA	NA
1	Gm38266	140000549	140000969	+	ENSMUSG00000102905	NA	NA	NA	NA	NA	NA	NA	NA	NA	NA	NA	NA	NA	NA	3.08146245124984e-07	0.997650745465287	NA	NA	NA	NA	NA	NA	NA	NA
1	Kcnt2	140246158	140612067	+	ENSMUSG00000052726	NA	NA	NA	NA	NA	NA	NA	NA	NA	NA	NA	NA	NA	NA	-3.45775356668964e-07	0.997650745465287	NA	NA	NA	NA	NA	NA	NA	NA
1	B3galt2	143640664	143654614	+	ENSMUSG00000033849	NA	NA	NA	NA	NA	NA	NA	NA	NA	NA	NA	NA	NA	NA	7.27152577243207e-07	0.997650745465287	NA	NA	NA	NA	NA	NA	NA	NA
1	Gm6397	143683230	143684298	+	ENSMUSG00000089640	NA	NA	NA	NA	NA	NA	NA	NA	NA	NA	NA	NA	NA	NA	-3.12531861913048e-07	0.997650745465287	NA	NA	NA	NA	NA	NA	NA	NA
1	Rbm6-ps2	144221979	144223650	-	ENSMUSG00000100389	NA	NA	NA	NA	NA	NA	NA	NA	NA	NA	NA	NA	NA	NA	-1.53981383039052e-07	0.997650745465287	NA	NA	NA	NA	NA	NA	NA	NA
1	Gm7266	144312032	144312436	-	ENSMUSG00000100441	NA	NA	NA	NA	NA	NA	NA	NA	NA	NA	NA	NA	NA	NA	1.04548099203321e-07	0.997650745465287	NA	NA	NA	NA	NA	NA	NA	NA
1	Rgs21	144516648	144567667	-	ENSMUSG00000098509	NA	NA	NA	NA	NA	NA	NA	NA	NA	NA	NA	NA	NA	NA	-1.1751148147019e-07	0.997650745465287	NA	NA	NA	NA	NA	NA	NA	NA
1	Gm8856	144952928	144954071	+	ENSMUSG00000101049	NA	NA	NA	NA	NA	NA	NA	NA	NA	NA	NA	NA	NA	NA	-1.19207258046192e-07	0.997650745465287	NA	NA	NA	NA	NA	NA	NA	NA
1	Gm6550	145164951	145165943	-	ENSMUSG00000099617	NA	NA	NA	NA	NA	NA	NA	NA	NA	NA	NA	NA	NA	NA	2.81384145630612e-07	0.997650745465287	NA	NA	NA	NA	NA	NA	NA	NA
1	Brinp3	146494760	146902472	+	ENSMUSG00000035131	NA	NA	NA	NA	NA	NA	NA	NA	NA	NA	NA	NA	NA	NA	-3.02618616358068e-07	0.997650745465287	NA	NA	NA	NA	NA	NA	NA	NA
1	Gm15583	146725581	146729090	+	ENSMUSG00000080078	NA	NA	NA	NA	NA	NA	NA	NA	NA	NA	NA	NA	NA	NA	-2.99946266478199e-07	0.997650745465287	NA	NA	NA	NA	NA	NA	NA	NA
1	A230059L01Rik	146802965	146807340	-	ENSMUSG00000087627	NA	NA	NA	NA	NA	NA	NA	NA	NA	NA	NA	NA	NA	NA	4.35143149467299e-07	0.997650745465287	NA	NA	NA	NA	NA	NA	NA	NA
1	Gm4034	148937897	148938376	-	ENSMUSG00000099842	NA	NA	NA	NA	NA	NA	NA	NA	NA	NA	NA	NA	NA	NA	-1.97840873492722e-07	0.997650745465287	NA	NA	NA	NA	NA	NA	NA	NA
1	Gm15443	149025228	149026047	-	ENSMUSG00000082588	NA	NA	NA	NA	NA	NA	NA	NA	NA	NA	NA	NA	NA	NA	-8.04260116448901e-08	0.997650745465287	NA	NA	NA	NA	NA	NA	NA	NA
1	Gm37096	149431910	149433967	-	ENSMUSG00000103724	NA	NA	NA	NA	NA	NA	NA	NA	NA	NA	NA	NA	NA	NA	-9.34123337136358e-08	0.997650745465287	NA	NA	NA	NA	NA	NA	NA	NA
1	Gm37775	149435015	149437327	-	ENSMUSG00000104036	NA	NA	NA	NA	NA	NA	NA	NA	NA	NA	NA	NA	NA	NA	-9.34464934526914e-08	0.997650745465287	NA	NA	NA	NA	NA	NA	NA	NA
1	Ptgs2os	150074873	150099963	-	ENSMUSG00000097028	NA	NA	NA	NA	NA	NA	NA	NA	NA	NA	NA	NA	NA	NA	4.25400508145244e-07	0.997650745465287	NA	NA	NA	NA	NA	NA	NA	NA
1	Gm9687	150145968	150146569	+	ENSMUSG00000101199	NA	NA	NA	NA	NA	NA	NA	NA	NA	NA	NA	NA	NA	NA	-9.34123337136358e-08	0.997650745465287	NA	NA	NA	NA	NA	NA	NA	NA
1	Gm4322	150268926	150269261	-	ENSMUSG00000100690	NA	NA	NA	NA	3.89362210933216e-06	0.467749804843401	NA	NA	NA	NA	NA	NA	NA	NA	4.96572071534105e-08	0.997650745465287	NA	NA	NA	NA	NA	NA	NA	NA
1	Pdc	150319417	150333906	+	ENSMUSG00000006007	NA	NA	NA	NA	NA	NA	NA	NA	NA	NA	NA	NA	NA	NA	-3.45682046236849e-07	0.997650745465287	NA	NA	NA	NA	NA	NA	NA	NA
1	Gm37764	150324538	150326687	+	ENSMUSG00000102990	NA	NA	NA	NA	NA	NA	NA	NA	NA	NA	NA	NA	NA	NA	-2.96924582360938e-08	0.997650745465287	NA	NA	NA	NA	NA	NA	NA	NA
1	Ska2l-ps	150549317	150549676	+	ENSMUSG00000101519	NA	NA	NA	NA	NA	NA	NA	NA	NA	NA	NA	NA	NA	NA	-1.1751148147019e-07	0.997650745465287	NA	NA	NA	NA	NA	NA	NA	NA
1	Gm29188	151001040	151004577	+	ENSMUSG00000099622	NA	NA	NA	NA	NA	NA	NA	NA	NA	NA	NA	NA	NA	NA	-1.61366308148058e-07	0.997650745465287	NA	NA	NA	NA	NA	NA	NA	NA
1	Gm8941	151136507	151137780	+	ENSMUSG00000097426	NA	NA	NA	NA	NA	NA	NA	NA	NA	NA	NA	NA	NA	NA	-1.97912537495254e-07	0.997650745465287	NA	NA	NA	NA	NA	NA	NA	NA
1	C730036E19Rik	151138034	151142345	+	ENSMUSG00000102095	NA	NA	NA	NA	NA	NA	NA	NA	NA	NA	NA	NA	NA	NA	-1.1751148147019e-07	0.997650745465287	NA	NA	NA	NA	NA	NA	NA	NA
1	Gm47985	151182537	151184243	+	ENSMUSG00000114212	NA	NA	NA	NA	NA	NA	NA	NA	NA	NA	NA	NA	NA	NA	7.55287067742468e-07	0.997650745465287	NA	NA	NA	NA	NA	NA	NA	NA
1	Gm8947	151192376	151194054	+	ENSMUSG00000114943	NA	NA	NA	NA	NA	NA	NA	NA	NA	NA	NA	NA	NA	NA	-1.87172697622008e-07	0.997650745465287	NA	NA	NA	NA	NA	NA	NA	NA
1	Gm47995	151198448	151199350	+	ENSMUSG00000114694	NA	NA	NA	NA	NA	NA	NA	NA	NA	NA	NA	NA	NA	NA	-1.1751148147019e-07	0.997650745465287	NA	NA	NA	NA	NA	NA	NA	NA
1	Gm47996	151210131	151211072	+	ENSMUSG00000114591	NA	NA	NA	NA	NA	NA	NA	NA	NA	NA	NA	NA	NA	NA	-1.23525443336851e-07	0.997650745465287	NA	NA	NA	NA	NA	NA	NA	NA
1	Gm10138	151339604	151345231	-	ENSMUSG00000100954	NA	NA	NA	NA	NA	NA	NA	NA	NA	NA	NA	NA	NA	NA	-4.80131941453306e-07	0.997650745465287	NA	NA	NA	NA	NA	NA	NA	NA
1	Mir7682	151442393	151442450	+	ENSMUSG00000106406	NA	NA	NA	NA	NA	NA	NA	NA	NA	NA	NA	NA	NA	NA	1.90413868034593e-07	0.997650745465287	NA	NA	NA	NA	NA	NA	NA	NA
1	Gm36527	151496557	151499585	-	ENSMUSG00000103238	NA	NA	NA	NA	NA	NA	NA	NA	NA	NA	NA	NA	NA	NA	-8.52573863868708e-07	0.997650745465287	NA	NA	NA	NA	NA	NA	NA	NA
1	Gm19503	151520447	151520687	-	ENSMUSG00000100551	NA	NA	NA	NA	NA	NA	NA	NA	NA	NA	NA	NA	NA	NA	4.21720072325696e-08	0.997650745465287	NA	NA	NA	NA	NA	NA	NA	NA
1	Gm28181	151549245	151550943	-	ENSMUSG00000100357	NA	NA	NA	NA	NA	NA	NA	NA	NA	NA	NA	NA	NA	NA	7.19971472369288e-07	0.997650745465287	NA	NA	NA	NA	NA	NA	NA	NA
1	2810414N06Rik	151748949	151755018	-	ENSMUSG00000100594	NA	NA	NA	NA	-3.56719497395572e-06	0.546968345840581	NA	NA	NA	NA	0.0185409427246548	0.821583829746625	0.0274909784443196	0.831279018548794	-1.30358890016089e-06	0.997650745465287	NA	NA	NA	NA	NA	NA	NA	NA
1	Gm25279	151854823	151854955	-	ENSMUSG00000084557	NA	NA	NA	NA	NA	NA	NA	NA	NA	NA	NA	NA	NA	NA	-2.99283995035274e-07	0.997650745465287	NA	NA	NA	NA	NA	NA	NA	NA
1	Gm28610	151875419	151887063	+	ENSMUSG00000100685	NA	NA	NA	NA	NA	NA	NA	NA	NA	NA	NA	NA	NA	NA	-1.33583899437388e-07	0.997650745465287	NA	NA	NA	NA	NA	NA	NA	NA
1	Gm8964	152128585	152129389	+	ENSMUSG00000102090	NA	NA	NA	NA	NA	NA	NA	NA	NA	NA	NA	NA	NA	NA	2.42101417326332e-07	0.997650745465287	NA	NA	NA	NA	NA	NA	NA	NA
1	Colgalt2	152399830	152510695	+	ENSMUSG00000032649	NA	NA	NA	NA	2.9162035041719e-06	0.599651845125498	NA	NA	NA	NA	NA	NA	NA	NA	-2.77284122337426e-07	0.997650745465287	NA	NA	NA	NA	NA	NA	NA	NA
1	Gm15479	152684026	152687501	-	ENSMUSG00000086145	NA	NA	NA	NA	NA	NA	NA	NA	NA	NA	NA	NA	NA	NA	2.81384145630612e-07	0.997650745465287	NA	NA	NA	NA	NA	NA	NA	NA
1	Gm7278	152729159	152730559	-	ENSMUSG00000080950	NA	NA	NA	NA	NA	NA	NA	NA	NA	NA	NA	NA	NA	NA	2.42068960501569e-06	0.997650745465287	NA	NA	NA	NA	NA	NA	NA	NA
1	Gm28791	152878520	152880298	-	ENSMUSG00000100394	NA	NA	NA	NA	NA	NA	NA	NA	NA	NA	NA	NA	NA	NA	-1.62754586643785e-07	0.997650745465287	NA	NA	NA	NA	NA	NA	NA	NA
1	1700040K01Rik	152936604	152937041	+	ENSMUSG00000103840	NA	NA	NA	NA	NA	NA	NA	NA	NA	NA	NA	NA	0.0152044949900434	0.904835142315692	3.41796549035925e-06	0.997650745465287	NA	NA	NA	NA	NA	NA	NA	NA
1	Gm28960	153066481	153089507	-	ENSMUSG00000099969	NA	NA	NA	NA	NA	NA	NA	NA	NA	NA	NA	NA	NA	NA	5.53322571975024e-08	0.997650745465287	NA	NA	NA	NA	NA	NA	NA	NA
1	Gm38009	153283850	153287190	-	ENSMUSG00000103818	NA	NA	NA	NA	NA	NA	NA	NA	NA	NA	NA	NA	NA	NA	-5.53637289727095e-07	0.997650745465287	NA	NA	NA	NA	NA	NA	NA	NA
1	Gm8818	153305432	153306478	+	ENSMUSG00000079138	NA	NA	NA	NA	NA	NA	NA	NA	NA	NA	NA	NA	NA	NA	-4.30347292452062e-08	0.997650745465287	NA	NA	NA	NA	NA	NA	NA	NA
1	E330020D12Rik	153404827	153414233	-	ENSMUSG00000073538	NA	NA	NA	NA	NA	NA	NA	NA	NA	NA	NA	NA	NA	NA	-6.75781661442474e-09	0.998866641535964	NA	NA	NA	NA	NA	NA	NA	NA
1	Shcbp1l	153425162	153452574	+	ENSMUSG00000042708	NA	NA	NA	NA	NA	NA	NA	NA	NA	NA	NA	NA	NA	NA	-6.15212242160394e-07	0.997650745465287	NA	NA	NA	NA	NA	NA	NA	NA
1	Gm37669	153443481	153444300	+	ENSMUSG00000103543	NA	NA	NA	NA	NA	NA	NA	NA	NA	NA	NA	NA	NA	NA	-2.65692177479515e-08	0.997650745465287	NA	NA	NA	NA	NA	NA	NA	NA
1	Gm6652	153619604	153620673	-	ENSMUSG00000099858	NA	NA	NA	NA	NA	NA	NA	NA	NA	NA	NA	NA	NA	NA	-1.97467445125376e-07	0.997650745465287	NA	NA	NA	NA	NA	NA	NA	NA
1	Rgs8	153653025	153700323	+	ENSMUSG00000042671	NA	NA	NA	NA	NA	NA	NA	NA	NA	NA	NA	NA	NA	NA	1.45613139178089e-07	0.997650745465287	NA	NA	NA	NA	NA	NA	NA	NA
1	5530400K19Rik	153714654	153716569	+	ENSMUSG00000102404	NA	NA	NA	NA	NA	NA	NA	NA	NA	NA	NA	NA	NA	NA	-2.13860130048224e-07	0.997650745465287	NA	NA	NA	NA	NA	NA	NA	NA
1	C230024C17Rik	153721240	153737829	-	ENSMUSG00000100334	NA	NA	NA	NA	NA	NA	NA	NA	NA	NA	NA	NA	NA	NA	2.17532226593197e-07	0.997650745465287	NA	NA	NA	NA	NA	NA	NA	NA
1	Gm28513	153743552	153749324	-	ENSMUSG00000099568	NA	NA	NA	NA	NA	NA	NA	NA	NA	NA	NA	NA	NA	NA	-1.82129174517578e-07	0.997650745465287	NA	NA	NA	NA	NA	NA	NA	NA
1	Gm28512	153750682	153751547	+	ENSMUSG00000100183	NA	NA	NA	NA	NA	NA	NA	NA	NA	NA	NA	NA	NA	NA	-3.3363073000586e-08	0.997650745465287	NA	NA	NA	NA	NA	NA	NA	NA
1	Rgsl1	153779381	153844142	-	ENSMUSG00000042641	NA	NA	NA	NA	NA	NA	NA	NA	NA	NA	NA	NA	NA	NA	-5.48890231930096e-07	0.997650745465287	NA	NA	NA	NA	NA	NA	NA	NA
1	Teddm2	153849542	153900228	-	ENSMUSG00000045968	NA	NA	NA	NA	NA	NA	NA	NA	NA	NA	NA	NA	NA	NA	1.64807573798295e-06	0.997650745465287	NA	NA	NA	NA	NA	NA	NA	NA
1	Teddm1b	153874345	153876871	+	ENSMUSG00000043282	NA	NA	NA	NA	NA	NA	NA	NA	NA	NA	NA	NA	NA	NA	7.71096557495364e-07	0.997650745465287	NA	NA	NA	NA	NA	NA	NA	NA
1	Gm38352	153889741	153892297	-	ENSMUSG00000102459	NA	NA	NA	NA	NA	NA	NA	NA	NA	NA	NA	NA	NA	NA	5.62094354930396e-07	0.997650745465287	NA	NA	NA	NA	NA	NA	NA	NA
1	Teddm1a	153891742	153893058	+	ENSMUSG00000047053	NA	NA	NA	NA	NA	NA	NA	NA	NA	NA	NA	NA	NA	NA	-1.1781616420242e-07	0.997650745465287	NA	NA	NA	NA	NA	NA	NA	NA
1	Gm29290	153939226	153941290	+	ENSMUSG00000100014	NA	NA	NA	NA	NA	NA	NA	NA	NA	NA	NA	NA	NA	NA	-2.13860130048224e-07	0.997650745465287	NA	NA	NA	NA	NA	NA	NA	NA
1	Gm29291	154003396	154006221	-	ENSMUSG00000101903	NA	NA	NA	NA	NA	NA	NA	NA	NA	NA	NA	NA	NA	NA	-1.15119173771802e-07	0.997650745465287	NA	NA	NA	NA	NA	NA	NA	NA
1	Gm28286	154027363	154034301	-	ENSMUSG00000100502	NA	NA	NA	NA	NA	NA	NA	NA	NA	NA	NA	NA	NA	NA	7.23529321191042e-07	0.997650745465287	NA	NA	NA	NA	NA	NA	NA	NA
1	A830008E24Rik	154037597	154117951	-	ENSMUSG00000100627	NA	NA	NA	NA	NA	NA	NA	NA	NA	NA	NA	NA	NA	NA	-2.69273320531561e-07	0.997650745465287	NA	NA	NA	NA	NA	NA	NA	NA
1	4930452N14Rik	154241521	154256906	-	ENSMUSG00000099933	NA	NA	NA	NA	NA	NA	NA	NA	NA	NA	NA	NA	NA	NA	-8.36532993048577e-08	0.997650745465287	NA	NA	NA	NA	NA	NA	NA	NA
1	4930532M18Rik	154255689	154270416	+	ENSMUSG00000100221	NA	NA	NA	NA	NA	NA	NA	NA	NA	NA	NA	NA	NA	NA	2.26827572975595e-07	0.997650745465287	NA	NA	NA	NA	NA	NA	NA	NA
1	Gm29282	155011332	155057179	-	ENSMUSG00000101880	NA	NA	NA	NA	NA	NA	NA	NA	NA	NA	NA	NA	NA	NA	-9.61828046097489e-08	0.997650745465287	NA	NA	NA	NA	NA	NA	NA	NA
1	Gm29441	155031739	155031949	+	ENSMUSG00000101433	NA	NA	NA	NA	NA	NA	NA	NA	NA	NA	NA	NA	NA	NA	5.52340823470203e-07	0.997650745465287	NA	NA	NA	NA	NA	NA	NA	NA
1	Gm9530	155063447	155083266	-	ENSMUSG00000096950	NA	NA	NA	NA	2.10827573000069e-06	0.867609501340906	NA	NA	NA	NA	NA	NA	NA	NA	-9.71024492156573e-07	0.997650745465287	NA	NA	NA	NA	NA	NA	NA	NA
1	Gm8850	155179801	155180388	+	ENSMUSG00000104181	NA	NA	NA	NA	NA	NA	NA	NA	NA	NA	NA	NA	NA	NA	-5.90209334530485e-07	0.997650745465287	NA	NA	NA	NA	NA	NA	NA	NA
1	Gm37622	155231304	155233159	+	ENSMUSG00000103670	NA	NA	NA	NA	NA	NA	NA	NA	NA	NA	NA	NA	NA	NA	-6.84752162199076e-07	0.997650745465287	NA	NA	NA	NA	NA	NA	NA	NA
1	Gm5532	155520173	155527143	-	ENSMUSG00000073535	NA	NA	NA	NA	NA	NA	NA	NA	NA	NA	NA	NA	NA	NA	5.33751301528735e-07	0.997650745465287	NA	NA	NA	NA	NA	NA	NA	NA
1	Lhx4	155698031	155751684	-	ENSMUSG00000026468	NA	NA	NA	NA	NA	NA	NA	NA	NA	NA	NA	NA	NA	NA	-6.86132897854873e-07	0.997650745465287	NA	NA	NA	NA	NA	NA	NA	NA
1	Gm37539	155789124	155789358	+	ENSMUSG00000102299	NA	NA	NA	NA	NA	NA	NA	NA	NA	NA	NA	NA	NA	NA	9.27250172853334e-07	0.997650745465287	NA	NA	NA	NA	NA	NA	NA	NA
1	Gm38038	155855449	155855707	+	ENSMUSG00000103717	NA	NA	NA	NA	NA	NA	NA	NA	NA	NA	NA	NA	NA	NA	4.71653170156347e-07	0.997650745465287	NA	NA	NA	NA	NA	NA	NA	NA
1	Gm36934	155864960	155865265	+	ENSMUSG00000103771	NA	NA	NA	NA	NA	NA	NA	NA	NA	NA	NA	NA	NA	NA	6.32098709926235e-07	0.997650745465287	NA	NA	NA	NA	NA	NA	NA	NA
1	Gm37383	155881802	155882546	-	ENSMUSG00000102837	NA	NA	NA	NA	NA	NA	NA	NA	NA	NA	NA	NA	NA	NA	-4.53698782371494e-07	0.997650745465287	NA	NA	NA	NA	NA	NA	NA	NA
1	Gm9694	155973318	155974506	+	ENSMUSG00000102833	NA	NA	NA	NA	NA	NA	NA	NA	NA	NA	NA	NA	NA	NA	-5.74757035045641e-07	0.997650745465287	NA	NA	NA	NA	NA	NA	NA	NA
1	9430034N14Rik	156026223	156030007	-	ENSMUSG00000102964	NA	NA	NA	NA	NA	NA	NA	NA	NA	NA	NA	NA	NA	NA	2.36730550194826e-06	0.997650745465287	NA	NA	NA	NA	NA	NA	NA	NA
1	4930518J20Rik	156303489	156304966	+	ENSMUSG00000103705	NA	NA	NA	NA	NA	NA	NA	NA	NA	NA	NA	NA	NA	NA	-1.52194818090455e-07	0.997650745465287	NA	NA	NA	NA	NA	NA	NA	NA
1	Nphs2	156310727	156328035	+	ENSMUSG00000026602	NA	NA	NA	NA	NA	NA	NA	NA	NA	NA	NA	NA	NA	NA	-6.03826264226584e-07	0.997650745465287	NA	NA	NA	NA	NA	NA	NA	NA
1	Axdnd1	156323509	156421159	-	ENSMUSG00000026601	NA	NA	NA	NA	-3.54550149798033e-06	0.463930418739159	NA	NA	NA	NA	NA	NA	NA	NA	-9.74484915031677e-07	0.997650745465287	NA	NA	NA	NA	NA	NA	NA	NA
1	Gm37648	156455290	156457852	+	ENSMUSG00000103199	NA	NA	NA	NA	NA	NA	NA	NA	NA	NA	NA	NA	NA	NA	-1.71517666080854e-07	0.997650745465287	NA	NA	NA	NA	NA	NA	NA	NA
1	Gm38043	156583108	156588248	+	ENSMUSG00000104293	NA	NA	NA	NA	NA	NA	NA	NA	NA	NA	NA	NA	NA	NA	-1.01099518682412e-06	0.997650745465287	NA	NA	NA	NA	NA	NA	NA	NA
1	Gm15428	156793512	156793844	+	ENSMUSG00000046057	NA	NA	NA	NA	NA	NA	NA	NA	NA	NA	NA	NA	NA	NA	1.00862978125972e-07	0.997650745465287	NA	NA	NA	NA	NA	NA	NA	NA
1	Gm28693	156835287	156837924	-	ENSMUSG00000101964	NA	NA	NA	NA	NA	NA	NA	NA	NA	NA	NA	NA	NA	NA	-2.0952362217876e-07	0.997650745465287	NA	NA	NA	NA	NA	NA	NA	NA
1	Angptl1	156838562	156861078	+	ENSMUSG00000033544	NA	NA	NA	NA	-2.13601655133728e-06	0.649737638627234	NA	NA	NA	NA	NA	NA	NA	NA	-3.3973895846788e-08	0.997650745465287	NA	NA	NA	NA	NA	NA	NA	NA
1	Gm37802	156856217	156858859	-	ENSMUSG00000103303	NA	NA	NA	NA	NA	NA	NA	NA	NA	NA	NA	NA	NA	NA	1.1451377807553e-07	0.997650745465287	NA	NA	NA	NA	NA	NA	NA	NA
1	Gm37943	156872177	156876120	-	ENSMUSG00000102960	NA	NA	NA	NA	NA	NA	NA	NA	NA	NA	NA	NA	NA	NA	-1.72094495816845e-07	0.997650745465287	NA	NA	NA	NA	NA	NA	NA	NA
1	4930439D14Rik	156939838	156940196	+	ENSMUSG00000101905	NA	NA	NA	NA	NA	NA	NA	NA	NA	NA	NA	NA	NA	NA	4.32145909351433e-07	0.997650745465287	NA	NA	NA	NA	NA	NA	NA	NA
1	Gm28694	156972760	157054034	-	ENSMUSG00000101768	NA	NA	NA	NA	NA	NA	NA	NA	NA	NA	NA	NA	NA	NA	2.08848944219733e-07	0.997650745465287	NA	NA	NA	NA	NA	NA	NA	NA
1	Gm10531	157043547	157045849	+	ENSMUSG00000103325	NA	NA	NA	NA	NA	NA	NA	NA	NA	NA	NA	NA	NA	NA	3.05367953041613e-07	0.997650745465287	NA	NA	NA	NA	NA	NA	NA	NA
1	Tex35	157099139	157108680	-	ENSMUSG00000026592	NA	NA	NA	NA	NA	NA	NA	NA	NA	NA	NA	NA	NA	NA	-2.96644973101012e-07	0.997650745465287	NA	NA	NA	NA	NA	NA	NA	NA
1	Gm30694	157118948	157134399	+	ENSMUSG00000109913	NA	NA	NA	NA	NA	NA	NA	NA	NA	NA	NA	NA	NA	NA	-1.4604753421426e-07	0.997650745465287	NA	NA	NA	NA	NA	NA	NA	NA
1	Gm37788	157347339	157350043	-	ENSMUSG00000102326	NA	NA	NA	NA	NA	NA	NA	NA	NA	NA	NA	NA	NA	NA	-1.15119173771802e-07	0.997650745465287	NA	NA	NA	NA	NA	NA	NA	NA
1	Gm6058	157383931	157384329	-	ENSMUSG00000087632	NA	NA	NA	NA	NA	NA	NA	NA	NA	NA	NA	NA	NA	NA	-1.71517666080854e-07	0.997650745465287	NA	NA	NA	NA	NA	NA	NA	NA
1	Gm15486	157497931	157511721	-	ENSMUSG00000087093	NA	NA	NA	NA	NA	NA	NA	NA	NA	NA	NA	NA	NA	NA	3.14153120882111e-07	0.997650745465287	NA	NA	NA	NA	NA	NA	NA	NA
1	Sec16b	157506728	157568425	+	ENSMUSG00000026589	NA	NA	NA	NA	2.12019657778813e-06	0.747422393121685	NA	NA	NA	NA	NA	NA	NA	NA	-1.42444170448678e-06	0.997650745465287	NA	NA	NA	NA	NA	NA	NA	NA
1	Brinp2	158245269	158356326	-	ENSMUSG00000004031	NA	NA	NA	NA	NA	NA	NA	NA	NA	NA	NA	NA	NA	NA	-1.80520848470275e-08	0.997650745465287	NA	NA	NA	NA	NA	NA	NA	NA
1	Gm37861	158375936	158378804	+	ENSMUSG00000103762	NA	NA	NA	NA	NA	NA	NA	NA	NA	NA	NA	NA	NA	NA	-1.21553769876285e-07	0.997650745465287	NA	NA	NA	NA	NA	NA	NA	NA
1	4930562F17Rik	159134272	159166387	+	ENSMUSG00000104014	NA	NA	NA	NA	NA	NA	NA	NA	NA	NA	NA	NA	NA	NA	3.17430520374819e-06	0.997650745465287	NA	NA	NA	NA	NA	NA	NA	NA
1	Gm4953	159168160	159168642	-	ENSMUSG00000061992	NA	NA	NA	NA	NA	NA	NA	NA	NA	NA	NA	NA	NA	NA	3.10808517357074e-07	0.997650745465287	NA	NA	NA	NA	NA	NA	NA	NA
1	Gm7430	159209135	159211141	-	ENSMUSG00000104169	NA	NA	NA	NA	NA	NA	NA	NA	NA	NA	NA	NA	NA	NA	1.33500063881896e-08	0.997650745465287	NA	NA	NA	NA	NA	NA	NA	NA
1	Gm37115	159235710	159238558	+	ENSMUSG00000103572	NA	NA	NA	NA	NA	NA	NA	NA	NA	NA	NA	NA	NA	NA	-4.63642011855089e-07	0.997650745465287	NA	NA	NA	NA	NA	NA	NA	NA
1	Gm37088	159337414	159337819	-	ENSMUSG00000103186	NA	NA	NA	NA	NA	NA	NA	NA	NA	NA	NA	NA	NA	NA	-5.86804636824662e-07	0.997650745465287	NA	NA	NA	NA	NA	NA	NA	NA
1	Scarna3a	159340283	159340422	+	ENSMUSG00000089536	NA	NA	NA	NA	NA	NA	NA	NA	NA	NA	NA	NA	NA	NA	2.26827572975595e-07	0.997650745465287	NA	NA	NA	NA	NA	NA	NA	NA
1	Gm31256	159378404	159378909	+	ENSMUSG00000103289	NA	NA	NA	NA	NA	NA	NA	NA	NA	NA	NA	NA	NA	NA	-2.39386128262844e-07	0.997650745465287	NA	NA	NA	NA	NA	NA	NA	NA
1	Tnr	159523769	159931729	+	ENSMUSG00000015829	NA	NA	NA	NA	NA	NA	NA	NA	NA	NA	NA	NA	NA	NA	-2.07233263137346e-07	0.997650745465287	NA	NA	NA	NA	NA	NA	NA	NA
1	4930562F07Rik	160074735	160077985	-	ENSMUSG00000026729	NA	NA	NA	NA	NA	NA	NA	NA	NA	NA	NA	NA	NA	NA	-8.21679703954516e-08	0.997650745465287	NA	NA	NA	NA	NA	NA	NA	NA
1	Tnn	160085029	160153580	-	ENSMUSG00000026725	NA	NA	NA	NA	NA	NA	NA	NA	NA	NA	NA	NA	NA	NA	1.01958357753733e-07	0.997650745465287	NA	NA	NA	NA	NA	NA	NA	NA
1	4933417C20Rik	160212943	160214816	+	ENSMUSG00000103006	NA	NA	NA	NA	NA	NA	NA	NA	NA	NA	NA	NA	NA	NA	1.01836965964455e-06	0.997650745465287	NA	NA	NA	NA	NA	NA	NA	NA
1	Gm37529	160321686	160327078	-	ENSMUSG00000103693	NA	NA	NA	NA	NA	NA	NA	NA	NA	NA	NA	NA	NA	NA	2.25506884956397e-07	0.997650745465287	NA	NA	NA	NA	NA	NA	NA	NA
1	Gpr52	160576338	160577974	-	ENSMUSG00000118401	NA	NA	NA	NA	NA	NA	NA	NA	NA	NA	NA	NA	NA	NA	1.07643776143212e-07	0.997650745465287	NA	NA	NA	NA	NA	NA	NA	NA
1	Gm37215	160589882	160591140	-	ENSMUSG00000104020	NA	NA	NA	NA	NA	NA	NA	NA	NA	NA	NA	NA	NA	NA	-1.1781616420242e-07	0.997650745465287	NA	NA	NA	NA	NA	NA	NA	NA
1	6720464F23Rik	160608955	160612450	-	ENSMUSG00000103432	NA	NA	NA	NA	NA	NA	NA	NA	NA	NA	NA	NA	NA	NA	-1.21553769876285e-07	0.997650745465287	NA	NA	NA	NA	NA	NA	NA	NA
1	Gm23528	160645573	160645704	+	ENSMUSG00000077759	NA	NA	NA	NA	NA	NA	NA	NA	NA	NA	NA	NA	NA	NA	2.81384145630612e-07	0.997650745465287	NA	NA	NA	NA	NA	NA	NA	NA
1	Gm37328	160726042	160726681	-	ENSMUSG00000103200	NA	NA	NA	NA	NA	NA	NA	NA	NA	NA	NA	NA	NA	NA	-6.02337897382938e-07	0.997650745465287	NA	NA	NA	NA	NA	NA	NA	NA
1	Gm38329	160727734	160728160	-	ENSMUSG00000103632	NA	NA	NA	NA	NA	NA	NA	NA	NA	NA	NA	NA	NA	NA	-2.69617604272027e-06	0.997650745465287	NA	NA	NA	NA	NA	NA	NA	NA
1	Gm38126	160755687	160759689	+	ENSMUSG00000104053	NA	NA	NA	NA	NA	NA	NA	NA	NA	NA	NA	NA	NA	NA	8.01154069636165e-07	0.997650745465287	NA	NA	NA	NA	NA	NA	NA	NA
1	Gm37083	160798682	160800819	+	ENSMUSG00000102852	NA	NA	NA	NA	NA	NA	NA	NA	NA	NA	NA	NA	NA	NA	3.05367953041613e-07	0.997650745465287	NA	NA	NA	NA	NA	NA	NA	NA
1	Gm6177	160893120	160893584	+	ENSMUSG00000057499	NA	NA	NA	NA	NA	NA	NA	NA	NA	NA	NA	NA	NA	NA	-2.78733988166941e-11	0.997650745465287	NA	NA	NA	NA	NA	NA	NA	NA
1	Gm37809	160913472	160914402	+	ENSMUSG00000103846	NA	NA	NA	NA	NA	NA	NA	NA	NA	NA	NA	NA	NA	NA	-1.21553769876285e-07	0.997650745465287	NA	NA	NA	NA	NA	NA	NA	NA
1	Gm37653	160915324	160918901	+	ENSMUSG00000103739	NA	NA	NA	NA	NA	NA	NA	NA	NA	NA	NA	NA	NA	NA	5.44608926973651e-09	0.997650745465287	NA	NA	NA	NA	NA	NA	NA	NA
1	Gm37729	160985758	160986929	+	ENSMUSG00000103222	NA	NA	NA	NA	NA	NA	NA	NA	NA	NA	NA	NA	NA	NA	-1.3350238097416e-07	0.997650745465287	NA	NA	NA	NA	NA	NA	NA	NA
1	Gm37072	161001009	161001845	-	ENSMUSG00000103680	NA	NA	NA	NA	NA	NA	NA	NA	NA	NA	NA	NA	NA	NA	-1.33583899437388e-07	0.997650745465287	NA	NA	NA	NA	NA	NA	NA	NA
1	Gm37362	161030582	161031456	+	ENSMUSG00000104016	NA	NA	NA	NA	NA	NA	NA	NA	NA	NA	NA	NA	NA	NA	6.37285433772567e-07	0.997650745465287	NA	NA	NA	NA	NA	NA	NA	NA
1	Tex50	161154558	161159314	-	ENSMUSG00000049160	NA	NA	NA	NA	-1.23474399652095e-07	0.986342193173428	NA	NA	NA	NA	0.0444407672443106	0.500510708338843	1.16460069333003	0.0199587968409776	8.89081839129961e-08	0.997650745465287	NA	NA	NA	NA	NA	NA	NA	NA
1	Gm6185	161176936	161237307	+	ENSMUSG00000102817	NA	NA	NA	NA	NA	NA	NA	NA	NA	NA	NA	NA	NA	NA	1.53950779334888e-07	0.997650745465287	NA	NA	NA	NA	NA	NA	NA	NA
1	Tnfsf4	161395409	161418410	+	ENSMUSG00000026700	NA	NA	NA	NA	NA	NA	NA	NA	NA	NA	NA	NA	NA	NA	-2.62595534878509e-07	0.997650745465287	NA	NA	NA	NA	NA	NA	NA	NA
1	Tnfsf18	161494655	161505290	+	ENSMUSG00000066755	NA	NA	NA	NA	NA	NA	NA	NA	NA	NA	NA	NA	NA	NA	2.81384145630612e-07	0.997650745465287	NA	NA	NA	NA	NA	NA	NA	NA
1	Gm15429	161726242	161727489	-	ENSMUSG00000040323	NA	NA	NA	NA	NA	NA	NA	NA	NA	NA	NA	NA	NA	NA	-1.3399474246507e-06	0.997650745465287	NA	NA	NA	NA	NA	NA	NA	NA
1	Gm5049	161746056	161747645	+	ENSMUSG00000102399	NA	NA	NA	NA	NA	NA	NA	NA	NA	NA	NA	NA	NA	NA	7.96814769686236e-07	0.997650745465287	NA	NA	NA	NA	NA	NA	NA	NA
1	Gm37357	161811045	161814167	-	ENSMUSG00000103625	NA	NA	NA	NA	NA	NA	NA	NA	NA	NA	NA	NA	NA	NA	-6.2619788051636e-07	0.997650745465287	NA	NA	NA	NA	NA	NA	NA	NA
1	Gm7496	161821865	161823068	+	ENSMUSG00000102254	NA	NA	NA	NA	NA	NA	NA	NA	NA	NA	NA	NA	NA	NA	3.60295475847725e-07	0.997650745465287	NA	NA	NA	NA	NA	NA	NA	NA
1	Gm31925	161890458	161903173	+	ENSMUSG00000103158	NA	NA	NA	NA	NA	NA	NA	NA	NA	NA	NA	NA	NA	NA	-3.24803357192014e-07	0.997650745465287	NA	NA	NA	NA	NA	NA	NA	NA
1	4930558K02Rik	161942086	161979636	-	ENSMUSG00000086277	NA	NA	NA	NA	NA	NA	NA	NA	NA	NA	NA	NA	NA	NA	-7.02714439567017e-08	0.997650745465287	NA	NA	NA	NA	NA	NA	NA	NA
1	Gm38304	161969200	162027106	+	ENSMUSG00000103393	NA	NA	NA	NA	NA	NA	NA	NA	NA	NA	NA	NA	NA	NA	1.06158178895367e-06	0.997650745465287	NA	NA	NA	NA	NA	NA	NA	NA
1	Dnm3	161982453	162478034	-	ENSMUSG00000040265	NA	NA	NA	NA	4.26643197749143e-06	0.502543929283601	NA	NA	NA	NA	-0.00559299882333344	0.939523883543405	0.0945890892204626	0.455580805789521	-5.59680087398658e-07	0.997650745465287	NA	NA	NA	NA	NA	NA	NA	NA
1	2810442N19Rik	162004969	162016494	+	ENSMUSG00000090260	NA	NA	NA	NA	NA	NA	NA	NA	NA	NA	NA	NA	NA	NA	-5.19115689041971e-07	0.997650745465287	NA	NA	NA	NA	NA	NA	NA	NA
1	Gm5705	162628357	162629067	-	ENSMUSG00000091743	NA	NA	NA	NA	NA	NA	NA	NA	NA	NA	NA	NA	NA	NA	-1.15119173771802e-07	0.997650745465287	NA	NA	NA	NA	NA	NA	NA	NA
1	Myoc	162639155	162649693	+	ENSMUSG00000026697	NA	NA	NA	NA	NA	NA	NA	NA	NA	NA	NA	NA	NA	NA	-4.16126614787862e-07	0.997650745465287	NA	NA	NA	NA	NA	NA	NA	NA
1	Myocos	162647193	162658219	-	ENSMUSG00000091060	NA	NA	NA	NA	NA	NA	NA	NA	NA	NA	NA	NA	NA	NA	3.58061145056983e-07	0.997650745465287	NA	NA	NA	NA	NA	NA	NA	NA
1	Gm27616	162674158	162674220	-	ENSMUSG00000098259	NA	NA	NA	NA	NA	NA	NA	NA	NA	NA	NA	NA	NA	NA	-8.22346916390683e-07	0.997650745465287	NA	NA	NA	NA	NA	NA	NA	NA
1	Fmo4	162793188	162813972	-	ENSMUSG00000026692	NA	NA	NA	NA	1.94892825115945e-06	0.779954582717949	NA	NA	NA	NA	0.162553840031833	0.0699132818403851	0.167933046788638	0.0813522270390966	-1.2306658163285e-06	0.997650745465287	NA	NA	NA	NA	NA	NA	NA	NA
1	Fmo2	162874317	162898726	-	ENSMUSG00000040170	NA	NA	NA	NA	NA	NA	NA	NA	NA	NA	NA	NA	NA	NA	-8.73674464972999e-07	0.997650745465287	NA	NA	NA	NA	NA	NA	NA	NA
1	Fmo6	162916551	162937515	-	ENSMUSG00000095576	NA	NA	NA	NA	NA	NA	NA	NA	NA	NA	NA	NA	NA	NA	-1.1781616420242e-07	0.997650745465287	NA	NA	NA	NA	NA	NA	NA	NA
1	Fmo3	162953800	162984528	-	ENSMUSG00000026691	NA	NA	NA	NA	NA	NA	NA	NA	NA	NA	NA	NA	NA	NA	1.90413868034593e-07	0.997650745465287	NA	NA	NA	NA	NA	NA	NA	NA
1	Gm37644	163306798	163309067	-	ENSMUSG00000103195	NA	NA	NA	NA	NA	NA	NA	NA	NA	NA	NA	NA	NA	NA	-9.34464934526914e-08	0.997650745465287	NA	NA	NA	NA	NA	NA	NA	NA
1	Gm24940	163402283	163402390	+	ENSMUSG00000088951	NA	NA	NA	NA	NA	NA	NA	NA	NA	NA	NA	NA	NA	NA	-1.42324759895282e-07	0.997650745465287	NA	NA	NA	NA	NA	NA	NA	NA
1	Rpsa-ps1	163623793	163624678	+	ENSMUSG00000102117	NA	NA	NA	NA	NA	NA	NA	NA	NA	NA	NA	NA	NA	NA	1.87379765569485e-06	0.997650745465287	NA	NA	NA	NA	NA	NA	NA	NA
1	Mettl11b	163702256	163725232	-	ENSMUSG00000040113	NA	NA	NA	NA	NA	NA	NA	NA	NA	NA	NA	NA	NA	NA	2.14806047570667e-07	0.997650745465287	NA	NA	NA	NA	NA	NA	NA	NA
1	Sell	164061982	164084181	+	ENSMUSG00000026581	NA	NA	NA	NA	NA	NA	NA	NA	NA	NA	NA	NA	NA	NA	3.37875664865537e-06	0.997650745465287	NA	NA	NA	NA	NA	NA	NA	NA
1	Selp	164115264	164150026	+	ENSMUSG00000026580	NA	NA	NA	NA	-5.40670955047126e-07	0.299427399185379	NA	NA	NA	NA	NA	NA	NA	NA	-7.90464088363933e-07	0.997650745465287	NA	NA	NA	NA	NA	NA	NA	NA
1	Gm16548	164148591	164152217	-	ENSMUSG00000086593	NA	NA	NA	NA	NA	NA	NA	NA	NA	NA	NA	NA	NA	NA	2.25506884956397e-07	0.997650745465287	NA	NA	NA	NA	NA	NA	NA	NA
1	Gm37411	164424713	164426994	+	ENSMUSG00000103493	NA	NA	NA	NA	NA	NA	NA	NA	NA	NA	NA	NA	NA	NA	8.35332382310304e-08	0.997650745465287	NA	NA	NA	NA	NA	NA	NA	NA
1	Gm26685	164503309	164514882	+	ENSMUSG00000097281	NA	NA	NA	NA	NA	NA	NA	NA	NA	NA	NA	NA	NA	NA	-4.08026383221651e-08	0.997650745465287	NA	NA	NA	NA	NA	NA	NA	NA
1	D630023O14Rik	164575455	164578553	+	ENSMUSG00000102389	NA	NA	NA	NA	NA	NA	NA	NA	NA	NA	NA	NA	NA	NA	2.25506884956397e-07	0.997650745465287	NA	NA	NA	NA	NA	NA	NA	NA
1	Gm37754	164631757	164659238	+	ENSMUSG00000103383	NA	NA	NA	NA	NA	NA	NA	NA	NA	NA	NA	NA	NA	NA	-9.34123337136358e-08	0.997650745465287	NA	NA	NA	NA	NA	NA	NA	NA
1	Dpt	164796644	164824266	+	ENSMUSG00000026574	NA	NA	NA	NA	NA	NA	NA	NA	NA	NA	NA	NA	NA	NA	4.33380914722496e-07	0.997650745465287	NA	NA	NA	NA	NA	NA	NA	NA
1	Gm32569	164803969	164899591	-	ENSMUSG00000103659	NA	NA	NA	NA	NA	NA	NA	NA	NA	NA	NA	NA	NA	NA	5.55324235917901e-07	0.997650745465287	NA	NA	NA	NA	NA	NA	NA	NA
1	Tbx19	165137855	165160773	-	ENSMUSG00000026572	NA	NA	NA	NA	NA	NA	NA	NA	NA	NA	NA	NA	NA	NA	-9.34123337136358e-08	0.997650745465287	NA	NA	NA	NA	NA	NA	NA	NA
1	Gm16550	165148824	165148949	-	ENSMUSG00000089967	NA	NA	NA	NA	NA	NA	NA	NA	NA	NA	NA	NA	NA	NA	6.21175846853968e-07	0.997650745465287	NA	NA	NA	NA	NA	NA	NA	NA
1	Gm38368	165379519	165380853	+	ENSMUSG00000104427	NA	NA	NA	NA	NA	NA	NA	NA	NA	NA	NA	NA	NA	NA	-1.1751148147019e-07	0.997650745465287	NA	NA	NA	NA	NA	NA	NA	NA
1	Gm24637	165440625	165440709	+	ENSMUSG00000089299	NA	NA	NA	NA	NA	NA	NA	NA	NA	NA	NA	NA	NA	NA	2.81384145630612e-07	0.997650745465287	NA	NA	NA	NA	NA	NA	NA	NA
1	Gm37864	165451555	165454629	-	ENSMUSG00000102401	NA	NA	NA	NA	NA	NA	NA	NA	NA	NA	NA	NA	NA	NA	-4.88964534046157e-07	0.997650745465287	NA	NA	NA	NA	NA	NA	NA	NA
1	Gm37860	165467500	165468533	+	ENSMUSG00000103763	NA	NA	NA	NA	NA	NA	NA	NA	NA	NA	NA	NA	NA	NA	-2.33746056478192e-07	0.997650745465287	NA	NA	NA	NA	NA	NA	NA	NA
1	Adcy10	165485183	165576774	+	ENSMUSG00000026567	NA	NA	NA	NA	-2.18441244429958e-06	0.648538370912862	NA	NA	NA	NA	-0.0397797019119687	0.540370642453151	NA	NA	1.29502406355435e-06	0.997650745465287	NA	NA	NA	NA	NA	NA	NA	NA
1	Gm38210	165585183	165585991	+	ENSMUSG00000104474	NA	NA	NA	NA	NA	NA	NA	NA	NA	NA	NA	NA	NA	NA	-2.02261319024054e-07	0.997650745465287	NA	NA	NA	NA	NA	NA	NA	NA
1	Gm37559	165613059	165613890	-	ENSMUSG00000103098	NA	NA	NA	NA	NA	NA	NA	NA	NA	NA	NA	NA	NA	NA	2.03035014251533e-06	0.997650745465287	NA	NA	NA	NA	NA	NA	NA	NA
1	Gm18407	165643899	165644688	-	ENSMUSG00000104517	NA	NA	NA	NA	NA	NA	NA	NA	NA	NA	NA	NA	NA	NA	-3.76775592439573e-07	0.997650745465287	NA	NA	NA	NA	NA	NA	NA	NA
1	Gm37073	165721556	165722777	+	ENSMUSG00000103686	NA	NA	NA	NA	NA	NA	NA	NA	NA	NA	NA	NA	NA	NA	-2.54751697003948e-07	0.997650745465287	NA	NA	NA	NA	NA	NA	NA	NA
1	Gm34767	165734600	165735661	-	ENSMUSG00000103242	NA	NA	NA	NA	NA	NA	NA	NA	NA	NA	NA	NA	NA	NA	-5.44265714308141e-07	0.997650745465287	NA	NA	NA	NA	NA	NA	NA	NA
1	Gm36972	165775868	165777155	-	ENSMUSG00000104306	NA	NA	NA	NA	-7.51683519793841e-07	0.379059834664515	NA	NA	NA	NA	NA	NA	NA	NA	5.90535844856887e-07	0.997650745465287	NA	NA	NA	NA	NA	NA	NA	NA
1	Gm16565	165781075	165789367	+	ENSMUSG00000089829	NA	NA	NA	NA	-1.54364173317684e-06	0.406994140047999	NA	NA	NA	NA	NA	NA	NA	NA	2.76208715677143e-06	0.997650745465287	NA	NA	NA	NA	NA	NA	NA	NA
1	Gm24808	165785834	165785951	-	ENSMUSG00000088618	NA	NA	NA	NA	NA	NA	NA	NA	NA	NA	NA	NA	NA	NA	2.5451214333372e-08	0.997650745465287	NA	NA	NA	NA	NA	NA	NA	NA
1	Cd247	165788681	165877277	+	ENSMUSG00000005763	NA	NA	NA	NA	-7.86888529331436e-08	0.988976025564391	NA	NA	NA	NA	NA	NA	NA	NA	1.12634882779963e-06	0.997650745465287	NA	NA	NA	NA	NA	NA	NA	NA
1	Gm32999	165844047	165844608	-	ENSMUSG00000102363	NA	NA	NA	NA	NA	NA	NA	NA	NA	NA	NA	NA	NA	NA	-9.34123337136358e-08	0.997650745465287	NA	NA	NA	NA	NA	NA	NA	NA
1	Gm37856	165845087	165846085	-	ENSMUSG00000103768	NA	NA	NA	NA	NA	NA	NA	NA	NA	NA	NA	NA	NA	NA	-1.0705124958896e-07	0.997650745465287	NA	NA	NA	NA	NA	NA	NA	NA
1	Gm37469	165848155	165849044	-	ENSMUSG00000102154	NA	NA	NA	NA	NA	NA	NA	NA	NA	NA	NA	NA	NA	NA	-2.02748293182699e-08	0.997650745465287	NA	NA	NA	NA	NA	NA	NA	NA
1	Gm17976	165941618	165943526	+	ENSMUSG00000099008	NA	NA	NA	NA	NA	NA	NA	NA	NA	NA	NA	NA	NA	NA	-1.1781616420242e-07	0.997650745465287	NA	NA	NA	NA	NA	NA	NA	NA
1	Gpa33	166130238	166166510	+	ENSMUSG00000000544	NA	NA	NA	NA	NA	NA	NA	NA	NA	NA	NA	NA	NA	NA	-2.62235932994079e-06	0.997650745465287	NA	NA	NA	NA	NA	NA	NA	NA
1	Mael	166201201	166238747	-	ENSMUSG00000040629	NA	NA	NA	NA	NA	NA	NA	NA	NA	NA	NA	NA	NA	NA	-1.84446931048754e-07	0.997650745465287	NA	NA	NA	NA	NA	NA	NA	NA
1	Ildr2	166254139	166316823	+	ENSMUSG00000040612	NA	NA	NA	NA	NA	NA	NA	NA	NA	NA	NA	NA	NA	NA	8.76778428247743e-07	0.997650745465287	NA	NA	NA	NA	NA	NA	NA	NA
1	Gm15853	166377878	166380493	-	ENSMUSG00000103400	NA	NA	NA	NA	9.39941964809916e-07	0.932223141223236	NA	NA	NA	NA	NA	NA	NA	NA	-6.02963460241579e-07	0.997650745465287	NA	NA	NA	NA	NA	NA	NA	NA
1	Gm16418	166431705	166431875	-	ENSMUSG00000084093	NA	NA	NA	NA	NA	NA	NA	NA	NA	NA	NA	NA	NA	NA	-5.08861784793407e-07	0.997650745465287	NA	NA	NA	NA	NA	NA	NA	NA
1	Gm4846	166483613	166497588	-	ENSMUSG00000086056	NA	NA	NA	NA	NA	NA	NA	NA	NA	NA	NA	NA	NA	NA	2.26827572975595e-07	0.997650745465287	NA	NA	NA	NA	NA	NA	NA	NA
1	Gm22992	166620362	166620482	+	ENSMUSG00000096172	NA	NA	NA	NA	NA	NA	NA	NA	NA	NA	NA	NA	NA	NA	2.81384145630612e-07	0.997650745465287	NA	NA	NA	NA	NA	NA	NA	NA
1	Fmo9	166662055	166681845	-	ENSMUSG00000026560	NA	NA	NA	NA	NA	NA	NA	NA	NA	NA	NA	NA	NA	NA	-9.34464934526914e-08	0.997650745465287	NA	NA	NA	NA	NA	NA	NA	NA
1	Gm37904	166798528	166798839	-	ENSMUSG00000103073	NA	NA	NA	NA	NA	NA	NA	NA	NA	NA	NA	NA	NA	NA	4.02412316948394e-07	0.997650745465287	NA	NA	NA	NA	NA	NA	NA	NA
1	Gm6286	166945597	166946358	-	ENSMUSG00000086925	NA	NA	NA	NA	NA	NA	NA	NA	NA	NA	NA	NA	NA	NA	-7.51119336555338e-07	0.997650745465287	NA	NA	NA	NA	NA	NA	NA	NA
1	Gm16701	166974023	166999728	-	ENSMUSG00000102548	NA	NA	NA	NA	4.00424900004977e-06	0.543560352337013	NA	NA	NA	NA	0.0268950048534996	0.737183657001221	0.0535241780820337	0.700895358322152	-1.18142294590732e-06	0.997650745465287	NA	NA	NA	NA	NA	NA	NA	NA
1	Gm37982	167242457	167251492	+	ENSMUSG00000103139	NA	NA	NA	NA	NA	NA	NA	NA	NA	NA	NA	NA	NA	NA	4.89634183136418e-08	0.997650745465287	NA	NA	NA	NA	NA	NA	NA	NA
1	Gm2453	167285068	167289856	+	ENSMUSG00000102909	NA	NA	NA	NA	NA	NA	NA	NA	NA	NA	NA	NA	NA	NA	1.40429330672595e-07	0.997650745465287	NA	NA	NA	NA	NA	NA	NA	NA
1	Gm24182	167349025	167349131	+	ENSMUSG00000095752	NA	NA	NA	NA	NA	NA	NA	NA	NA	NA	NA	NA	NA	NA	2.43084521692529e-07	0.997650745465287	NA	NA	NA	NA	NA	NA	NA	NA
1	Lrrc52	167445669	167466780	-	ENSMUSG00000040485	NA	NA	NA	NA	NA	NA	NA	NA	NA	NA	NA	NA	NA	NA	-1.27343759255764e-07	0.997650745465287	NA	NA	NA	NA	NA	NA	NA	NA
1	Rxrg	167598384	167639623	+	ENSMUSG00000015843	NA	NA	NA	NA	NA	NA	NA	NA	NA	NA	NA	NA	NA	NA	-1.58611339689444e-08	0.997650745465287	NA	NA	NA	NA	NA	NA	NA	NA
1	Gm22114	169799450	169799556	-	ENSMUSG00000096772	NA	NA	NA	NA	NA	NA	NA	NA	NA	NA	NA	NA	NA	NA	2.81384145630612e-07	0.997650745465287	NA	NA	NA	NA	NA	NA	NA	NA
1	Ccdc190	169928648	169934653	+	ENSMUSG00000070532	NA	NA	NA	NA	NA	NA	NA	NA	NA	NA	NA	NA	NA	NA	-1.15119173771802e-07	0.997650745465287	NA	NA	NA	NA	NA	NA	NA	NA
1	Gm37748	170175180	170176319	+	ENSMUSG00000104266	NA	NA	NA	NA	NA	NA	NA	NA	NA	NA	NA	NA	NA	NA	6.82748213485616e-07	0.997650745465287	NA	NA	NA	NA	NA	NA	NA	NA
1	Gm37502	170175382	170177772	-	ENSMUSG00000103908	NA	NA	NA	NA	NA	NA	NA	NA	NA	NA	NA	NA	NA	NA	9.55391361474902e-08	0.997650745465287	NA	NA	NA	NA	NA	NA	NA	NA
1	4930500M09Rik	170214860	170216422	+	ENSMUSG00000044306	NA	NA	NA	NA	NA	NA	NA	NA	NA	NA	NA	NA	NA	NA	-3.59919110308382e-08	0.997650745465287	NA	NA	NA	NA	NA	NA	NA	NA
1	Sh2d1b2	170232749	170253608	+	ENSMUSG00000073494	NA	NA	NA	NA	2.91673635133364e-06	0.844757469648267	NA	NA	NA	NA	-0.0461712095152349	0.320013980282529	NA	NA	-1.70320963980106e-06	0.997650745465287	NA	NA	NA	NA	NA	NA	NA	NA
1	Gm6345	170254049	170255739	-	ENSMUSG00000096964	NA	NA	NA	NA	NA	NA	NA	NA	NA	NA	NA	NA	NA	NA	-6.20353893135289e-07	0.997650745465287	NA	NA	NA	NA	NA	NA	NA	NA
1	Sh2d1b1	170277320	170286769	+	ENSMUSG00000102418	NA	NA	NA	NA	NA	NA	NA	NA	NA	NA	NA	NA	NA	NA	-3.85821401147868e-07	0.997650745465287	NA	NA	NA	NA	NA	NA	NA	NA
1	Spata46	170308803	170312125	+	ENSMUSG00000042800	NA	NA	NA	NA	NA	NA	NA	NA	NA	NA	NA	NA	NA	NA	1.97026448458325e-06	0.997650745465287	NA	NA	NA	NA	NA	NA	NA	NA
1	Gm7299	170630921	170631501	+	ENSMUSG00000102193	NA	NA	NA	NA	NA	NA	NA	NA	NA	NA	NA	NA	NA	NA	-7.58702848917272e-07	0.997650745465287	NA	NA	NA	NA	NA	NA	NA	NA
1	Gm9929	170868645	170881721	+	ENSMUSG00000053925	NA	NA	NA	NA	3.86855075295642e-07	0.976168282496683	NA	NA	NA	NA	-0.0120499520250953	0.883071670605572	NA	NA	-3.97916704014103e-07	0.997650745465287	NA	NA	NA	NA	NA	NA	NA	NA
1	Gm26620	170885065	170885881	+	ENSMUSG00000096968	NA	NA	NA	NA	NA	NA	NA	NA	NA	NA	NA	NA	NA	NA	-1.03735844646468e-06	0.997650745465287	NA	NA	NA	NA	NA	NA	NA	NA
1	Fcrlb	170907273	170912941	-	ENSMUSG00000070524	NA	NA	NA	NA	NA	NA	NA	NA	NA	NA	NA	NA	NA	NA	9.19182889790434e-08	0.997650745465287	NA	NA	NA	NA	NA	NA	NA	NA
1	Fcrla	170917576	170927583	-	ENSMUSG00000038421	NA	NA	NA	NA	NA	NA	NA	NA	NA	NA	NA	NA	NA	NA	6.26399650934707e-07	0.997650745465287	NA	NA	NA	NA	NA	NA	NA	NA
1	Gm2962	170925309	170925644	-	ENSMUSG00000089838	NA	NA	NA	NA	NA	NA	NA	NA	NA	NA	NA	NA	NA	NA	-1.65990160192894e-06	0.997650745465287	NA	NA	NA	NA	NA	NA	NA	NA
1	Fcgr2b	170958617	170976547	-	ENSMUSG00000026656	NA	NA	NA	NA	NA	NA	NA	NA	NA	NA	NA	NA	NA	NA	-3.37093820191433e-06	0.997650745465287	NA	NA	NA	NA	NA	NA	NA	NA
1	Fcgr4	171018920	171029761	+	ENSMUSG00000059089	NA	NA	NA	NA	NA	NA	NA	NA	NA	NA	NA	NA	NA	NA	4.83686294454984e-07	0.997650745465287	NA	NA	NA	NA	NA	NA	NA	NA
1	Mir6546	171064591	171064652	-	ENSMUSG00000099119	NA	NA	NA	NA	NA	NA	NA	NA	NA	NA	NA	NA	NA	NA	2.81384145630612e-07	0.997650745465287	NA	NA	NA	NA	NA	NA	NA	NA
1	Mpz	171150711	171161130	+	ENSMUSG00000056569	NA	NA	NA	NA	NA	NA	NA	NA	NA	NA	NA	NA	NA	NA	-8.28180786638105e-08	0.997650745465287	NA	NA	NA	NA	NA	NA	NA	NA
1	Nr1i3	171213970	171220701	+	ENSMUSG00000005677	NA	NA	NA	NA	NA	NA	NA	NA	NA	NA	NA	NA	NA	NA	-2.68485129719789e-07	0.997650745465287	NA	NA	NA	NA	NA	NA	NA	NA
1	Rpl27-ps1	171305087	171305494	-	ENSMUSG00000079137	NA	NA	NA	NA	NA	NA	NA	NA	NA	NA	NA	NA	NA	NA	1.73198843488388e-07	0.997650745465287	NA	NA	NA	NA	NA	NA	NA	NA
1	Gm25151	171308047	171308137	+	ENSMUSG00000087747	NA	NA	NA	NA	NA	NA	NA	NA	NA	NA	NA	NA	NA	NA	2.81384145630612e-07	0.997650745465287	NA	NA	NA	NA	NA	NA	NA	NA
1	Gm37154	171354126	171355415	+	ENSMUSG00000102929	NA	NA	NA	NA	-2.60010103649999e-06	0.634245900136006	NA	NA	NA	NA	NA	NA	NA	NA	1.63857536344571e-06	0.997650745465287	NA	NA	NA	NA	NA	NA	NA	NA
1	Klhdc9	171358446	171360798	-	ENSMUSG00000045259	NA	NA	NA	NA	NA	NA	NA	NA	NA	NA	NA	NA	NA	NA	2.00000286937123e-06	0.997650745465287	NA	NA	NA	NA	NA	NA	NA	NA
1	B930036N10Rik	171500568	171504111	-	ENSMUSG00000091993	NA	NA	NA	NA	NA	NA	NA	NA	NA	NA	NA	NA	NA	NA	3.73288369043211e-07	0.997650745465287	NA	NA	NA	NA	NA	NA	NA	NA
1	Alyref2	171503478	171504750	+	ENSMUSG00000060244	NA	NA	NA	NA	-3.81193894308087e-07	0.974006167888791	NA	NA	NA	NA	-0.0805104731252792	0.256758420577368	0.0150738533934502	0.922377562547054	-7.27315429870607e-07	0.997650745465287	NA	NA	NA	NA	NA	NA	NA	NA
1	Itln1	171518122	171535294	-	ENSMUSG00000038209	NA	NA	NA	NA	NA	NA	NA	NA	NA	NA	NA	NA	NA	NA	3.6916782231058e-07	0.997650745465287	NA	NA	NA	NA	NA	NA	NA	NA
1	Ly9	171588624	171607410	-	ENSMUSG00000004707	NA	NA	NA	NA	NA	NA	NA	NA	NA	NA	NA	NA	NA	NA	1.2638609430436e-06	0.997650745465287	NA	NA	NA	NA	NA	NA	NA	NA
1	Slamf7	171632403	171653035	-	ENSMUSG00000038179	NA	NA	NA	NA	NA	NA	NA	NA	NA	NA	NA	NA	NA	NA	4.00964103551382e-07	0.997650745465287	NA	NA	NA	NA	NA	NA	NA	NA
1	A630035G10Rik	171676684	171681980	-	ENSMUSG00000103083	NA	NA	NA	NA	NA	NA	NA	NA	NA	NA	NA	NA	NA	NA	5.59683889000521e-08	0.997650745465287	NA	NA	NA	NA	NA	NA	NA	NA
1	Gm37981	171679336	171679870	-	ENSMUSG00000103137	NA	NA	NA	NA	NA	NA	NA	NA	NA	NA	NA	NA	NA	NA	2.25506884956397e-07	0.997650745465287	NA	NA	NA	NA	NA	NA	NA	NA
1	Cd48	171682009	171705258	+	ENSMUSG00000015355	NA	NA	NA	NA	-4.81971672156551e-06	0.379059834664515	NA	NA	NA	NA	NA	NA	NA	NA	-4.25870538448712e-07	0.997650745465287	NA	NA	NA	NA	NA	NA	NA	NA
1	Tma7-ps	171711088	171711282	+	ENSMUSG00000059058	NA	NA	NA	NA	NA	NA	NA	NA	NA	NA	NA	NA	NA	NA	1.53224162375173e-07	0.997650745465287	NA	NA	NA	NA	NA	NA	NA	NA
1	Slamf1	171767127	171801184	+	ENSMUSG00000015316	NA	NA	NA	NA	-3.58509637958334e-06	0.559897767841058	NA	NA	NA	NA	0.0118909374855975	0.88345672372373	NA	NA	-1.45413942485109e-05	0.997650745465287	NA	NA	NA	NA	NA	NA	NA	NA
1	Cd84	171839697	171890718	+	ENSMUSG00000038147	NA	NA	NA	NA	3.86365960157862e-06	0.516054581101522	NA	NA	NA	NA	0.138378903549158	0.175106299078114	0.2057813343445	0.171477392478815	-1.9546924164104e-06	0.997650745465287	NA	NA	NA	NA	NA	NA	NA	NA
1	Gm10521	171895664	171898237	+	ENSMUSG00000073492	NA	NA	NA	NA	NA	NA	NA	NA	NA	NA	NA	NA	NA	NA	-3.34997729916055e-07	0.997650745465287	NA	NA	NA	NA	NA	NA	NA	NA
1	Slamf6	171917515	171953170	+	ENSMUSG00000015314	NA	NA	NA	NA	NA	NA	NA	NA	NA	NA	NA	NA	NA	NA	1.35842951059256e-07	0.997650745465287	NA	NA	NA	NA	NA	NA	NA	NA
1	Nhlh1	172052292	172057573	-	ENSMUSG00000051251	NA	NA	NA	NA	NA	NA	NA	NA	NA	NA	NA	NA	NA	NA	-1.48369423434263e-07	0.997650745465287	NA	NA	NA	NA	NA	NA	NA	NA
1	Gm38164	172088474	172088803	+	ENSMUSG00000102779	NA	NA	NA	NA	NA	NA	NA	NA	NA	NA	NA	NA	NA	NA	9.55391361474902e-08	0.997650745465287	NA	NA	NA	NA	NA	NA	NA	NA
1	Gm37756	172089910	172092679	-	ENSMUSG00000103380	NA	NA	NA	NA	NA	NA	NA	NA	NA	NA	NA	NA	NA	NA	1.7767869876469e-07	0.997650745465287	NA	NA	NA	NA	NA	NA	NA	NA
1	Gm10171	172144274	172144901	-	ENSMUSG00000089803	NA	NA	NA	NA	NA	NA	NA	NA	NA	NA	NA	NA	NA	NA	-7.3343836672794e-07	0.997650745465287	NA	NA	NA	NA	NA	NA	NA	NA
1	Gm17224	172213021	172213680	+	ENSMUSG00000092085	NA	NA	NA	NA	NA	NA	NA	NA	NA	NA	NA	NA	NA	NA	-1.66946958499937e-07	0.997650745465287	NA	NA	NA	NA	NA	NA	NA	NA
1	Atp1a4	172223513	172258414	-	ENSMUSG00000007107	NA	NA	NA	NA	-9.29794729122986e-07	0.868567533083178	NA	NA	NA	NA	NA	NA	-0.00447544822475698	0.967976362623159	-1.62148207883731e-06	0.997650745465287	NA	NA	NA	NA	NA	NA	NA	NA
1	Kcnj9	172320501	172329318	-	ENSMUSG00000038026	NA	NA	NA	NA	NA	NA	NA	NA	NA	NA	NA	NA	NA	NA	-3.4481768918001e-07	0.997650745465287	NA	NA	NA	NA	NA	NA	NA	NA
1	Gm36937	172322994	172323661	+	ENSMUSG00000102413	NA	NA	NA	NA	NA	NA	NA	NA	NA	NA	NA	NA	NA	NA	2.26827572975595e-07	0.997650745465287	NA	NA	NA	NA	NA	NA	NA	NA
1	Kcnj10	172341210	172374085	+	ENSMUSG00000044708	NA	NA	NA	NA	NA	NA	NA	NA	NA	NA	NA	NA	-0.00110016071744599	0.993170905710839	-1.91797937138872e-06	0.997650745465287	NA	NA	NA	NA	NA	NA	NA	NA
1	Gm37145	172388234	172390989	-	ENSMUSG00000102278	NA	NA	NA	NA	NA	NA	NA	NA	NA	NA	NA	NA	NA	NA	-5.83956807413184e-07	0.997650745465287	NA	NA	NA	NA	NA	NA	NA	NA
1	Gm7804	172458569	172474969	+	ENSMUSG00000103357	NA	NA	NA	NA	NA	NA	NA	NA	NA	NA	NA	NA	NA	NA	-1.42131350534796e-07	0.997650745465287	NA	NA	NA	NA	NA	NA	NA	NA
1	Slamf9	172475358	172478575	+	ENSMUSG00000026548	NA	NA	NA	NA	NA	NA	NA	NA	NA	NA	NA	NA	NA	NA	1.8769737297678e-06	0.997650745465287	NA	NA	NA	NA	NA	NA	NA	NA
1	Gm37125	172513249	172514807	+	ENSMUSG00000104351	NA	NA	NA	NA	NA	NA	NA	NA	NA	NA	NA	NA	NA	NA	9.54373624889482e-08	0.997650745465287	NA	NA	NA	NA	NA	NA	NA	NA
1	4933439K11Rik	172538133	172558129	-	ENSMUSG00000085184	NA	NA	NA	NA	NA	NA	NA	NA	NA	NA	NA	NA	NA	NA	-4.44526359250252e-08	0.997650745465287	NA	NA	NA	NA	NA	NA	NA	NA
1	Vsig8	172555938	172563717	+	ENSMUSG00000049598	NA	NA	NA	NA	NA	NA	NA	NA	NA	NA	NA	NA	NA	NA	-2.96213196225167e-07	0.997650745465287	NA	NA	NA	NA	NA	NA	NA	NA
1	Slamf8	172581758	172590568	-	ENSMUSG00000053318	NA	NA	NA	NA	NA	NA	NA	NA	NA	NA	NA	NA	NA	NA	-4.37599546396202e-08	0.997650745465287	NA	NA	NA	NA	NA	NA	NA	NA
1	Fcrl6	172596642	172602551	-	ENSMUSG00000070504	NA	NA	NA	NA	NA	NA	NA	NA	NA	NA	NA	NA	NA	NA	-1.50415094557282e-06	0.997650745465287	NA	NA	NA	NA	NA	NA	NA	NA
1	Gm2710	172669034	172669636	-	ENSMUSG00000060128	NA	NA	NA	NA	NA	NA	NA	NA	NA	NA	NA	NA	NA	NA	-1.54182031476161e-07	0.997650745465287	NA	NA	NA	NA	NA	NA	NA	NA
1	Apcs	172893961	172895041	-	ENSMUSG00000026542	NA	NA	NA	NA	NA	NA	NA	NA	NA	NA	NA	NA	NA	NA	-1.23525443336851e-07	0.997650745465287	NA	NA	NA	NA	NA	NA	NA	NA
1	Olfr16	172950409	172958357	+	ENSMUSG00000037924	NA	NA	NA	NA	NA	NA	NA	NA	NA	NA	NA	NA	NA	NA	2.26827572975595e-07	0.997650745465287	NA	NA	NA	NA	NA	NA	NA	NA
1	Ackr1	173331886	173333750	-	ENSMUSG00000037872	NA	NA	NA	NA	NA	NA	NA	NA	NA	NA	NA	NA	NA	NA	4.91314308017912e-07	0.997650745465287	NA	NA	NA	NA	NA	NA	NA	NA
1	Cadm3	173333258	173367695	-	ENSMUSG00000005338	NA	NA	NA	NA	NA	NA	NA	NA	NA	NA	NA	NA	NA	NA	-1.23002878069354e-06	0.997650745465287	NA	NA	NA	NA	NA	NA	NA	NA
1	Ifi214	173519717	173535957	-	ENSMUSG00000070501	NA	NA	NA	NA	NA	NA	NA	NA	NA	NA	NA	NA	NA	NA	-1.85249440904511e-07	0.997650745465287	NA	NA	NA	NA	NA	NA	NA	NA
1	Ifi209	173630917	173647928	+	ENSMUSG00000043263	NA	NA	NA	NA	-1.69154761921414e-08	0.996780371658314	NA	NA	NA	NA	-0.00291066695243725	0.967772584759346	NA	NA	-8.08450823620421e-07	0.997650745465287	NA	NA	NA	NA	NA	NA	NA	NA
1	Gm44339	173643511	173643594	-	ENSMUSG00000106299	NA	NA	NA	NA	NA	NA	NA	NA	NA	NA	NA	NA	NA	NA	2.13166663849229e-07	0.997650745465287	NA	NA	NA	NA	NA	NA	NA	NA
1	Gm18752	173701385	173706407	+	ENSMUSG00000103105	NA	NA	NA	NA	NA	NA	NA	NA	NA	NA	NA	NA	NA	NA	-1.23525443336851e-07	0.997650745465287	NA	NA	NA	NA	NA	NA	NA	NA
1	Ifi203-ps	173776529	173798270	-	ENSMUSG00000090222	NA	NA	NA	NA	0.87858467365093	0.157514439307133	NA	NA	NA	NA	0.0515660653683986	0.500510708338843	0.00595335593096533	0.964695943843877	-1.34703822564762e-06	0.997650745465287	NA	NA	NA	NA	NA	NA	NA	NA
1	Ifi211	173896345	173913046	-	ENSMUSG00000026536	NA	NA	NA	NA	NA	NA	NA	NA	NA	NA	NA	NA	NA	NA	1.00018489585081e-06	0.997650745465287	NA	NA	NA	NA	NA	NA	NA	NA
1	Ifi202b	173962568	173982744	-	ENSMUSG00000026535	NA	NA	NA	NA	NA	NA	NA	NA	NA	NA	NA	NA	NA	NA	-2.04305781102352e-07	0.997650745465287	NA	NA	NA	NA	NA	NA	NA	NA
1	Ifi205	174011998	174031810	-	ENSMUSG00000054203	NA	NA	NA	NA	NA	NA	NA	NA	NA	NA	NA	NA	NA	NA	1.14195937848888e-06	0.997650745465287	NA	NA	NA	NA	NA	NA	NA	NA
1	Olfr421-ps1	174151481	174152530	+	ENSMUSG00000091950	NA	NA	NA	NA	NA	NA	NA	NA	NA	NA	NA	NA	NA	NA	-1.97912537495254e-07	0.997650745465287	NA	NA	NA	NA	NA	NA	NA	NA
1	Olfr420	174155633	174162195	+	ENSMUSG00000055033	NA	NA	NA	NA	NA	NA	NA	NA	NA	NA	NA	NA	NA	NA	2.25506884956397e-07	0.997650745465287	NA	NA	NA	NA	NA	NA	NA	NA
1	Olfr419	174248514	174252061	-	ENSMUSG00000050788	NA	NA	NA	NA	NA	NA	NA	NA	NA	NA	NA	NA	NA	NA	2.25506884956397e-07	0.997650745465287	NA	NA	NA	NA	NA	NA	NA	NA
1	Olfr416-ps1	174374547	174375683	+	ENSMUSG00000102920	NA	NA	NA	NA	NA	NA	NA	NA	NA	NA	NA	NA	NA	NA	1.19973579278211e-07	0.997650745465287	NA	NA	NA	NA	NA	NA	NA	NA
1	Rgs7	175059087	175492500	-	ENSMUSG00000026527	NA	NA	NA	NA	NA	NA	NA	NA	NA	NA	NA	NA	NA	NA	-2.55911627694138e-07	0.997650745465287	NA	NA	NA	NA	NA	NA	NA	NA
1	Kmo	175620381	175662116	+	ENSMUSG00000039783	NA	NA	NA	NA	2.61050012307546e-06	0.596347572226273	NA	NA	NA	NA	NA	NA	NA	NA	-2.81456115105739e-07	0.997650745465287	NA	NA	NA	NA	NA	NA	NA	NA
1	Gm38100	175920329	175922225	+	ENSMUSG00000104158	NA	NA	NA	NA	NA	NA	NA	NA	NA	NA	NA	NA	NA	NA	-1.22371033984553e-08	0.997650745465287	NA	NA	NA	NA	NA	NA	NA	NA
1	Pld5	175962306	176275312	-	ENSMUSG00000055214	NA	NA	NA	NA	NA	NA	NA	NA	NA	NA	NA	NA	NA	NA	-8.44624262894239e-07	0.997650745465287	NA	NA	NA	NA	NA	NA	NA	NA
1	Rbm8a2	175977777	175979114	-	ENSMUSG00000078184	NA	NA	NA	NA	NA	NA	NA	NA	NA	NA	NA	NA	NA	NA	-1.39608134100277e-07	0.997650745465287	NA	NA	NA	NA	NA	NA	NA	NA
1	Gm38101	176276213	176279769	+	ENSMUSG00000104157	NA	NA	NA	NA	NA	NA	NA	NA	NA	NA	NA	NA	NA	NA	-4.01813411727673e-08	0.997650745465287	NA	NA	NA	NA	NA	NA	NA	NA
1	Gm38152	176370155	176373720	-	ENSMUSG00000104248	NA	NA	NA	NA	NA	NA	NA	NA	NA	NA	NA	NA	NA	NA	-9.34464934526914e-08	0.997650745465287	NA	NA	NA	NA	NA	NA	NA	NA
1	3110062G12Rik	176745564	176746982	-	ENSMUSG00000103634	NA	NA	NA	NA	NA	NA	NA	NA	NA	NA	NA	NA	NA	NA	-2.03972453777947e-07	0.997650745465287	NA	NA	NA	NA	NA	NA	NA	NA
1	Gm38104	176751521	176753415	-	ENSMUSG00000104154	NA	NA	NA	NA	NA	NA	NA	NA	NA	NA	NA	NA	NA	NA	-5.82132358184024e-07	0.997650745465287	NA	NA	NA	NA	NA	NA	NA	NA
1	Gm36992	176754517	176758876	+	ENSMUSG00000103435	NA	NA	NA	NA	NA	NA	NA	NA	NA	NA	NA	NA	NA	NA	1.30873183496375e-08	0.997650745465287	NA	NA	NA	NA	NA	NA	NA	NA
1	Gm25288	176793956	176794220	+	ENSMUSG00000084749	NA	NA	NA	NA	NA	NA	NA	NA	NA	NA	NA	NA	NA	NA	-8.36532993048577e-08	0.997650745465287	NA	NA	NA	NA	NA	NA	NA	NA
1	Gm38158	176835724	176836062	+	ENSMUSG00000103367	NA	NA	NA	NA	NA	NA	NA	NA	NA	NA	NA	NA	NA	NA	1.1270048417661e-06	0.997650745465287	NA	NA	NA	NA	NA	NA	NA	NA
1	Gm38053	176854400	176854559	-	ENSMUSG00000103584	NA	NA	NA	NA	NA	NA	NA	NA	NA	NA	NA	NA	NA	NA	-9.34123337136358e-08	0.997650745465287	NA	NA	NA	NA	NA	NA	NA	NA
1	Gm37246	176881571	176882405	+	ENSMUSG00000102475	NA	NA	NA	NA	NA	NA	NA	NA	NA	NA	NA	NA	NA	NA	-9.34464934526914e-08	0.997650745465287	NA	NA	NA	NA	NA	NA	NA	NA
1	Gm37490	176889507	176890230	+	ENSMUSG00000102211	NA	NA	NA	NA	NA	NA	NA	NA	NA	NA	NA	NA	NA	NA	-7.37181602138992e-07	0.997650745465287	NA	NA	NA	NA	NA	NA	NA	NA
1	Gm15423	176927999	176932711	-	ENSMUSG00000087082	NA	NA	NA	NA	NA	NA	NA	NA	NA	NA	NA	NA	NA	NA	-1.81013724076119e-07	0.997650745465287	NA	NA	NA	NA	NA	NA	NA	NA
1	Gm37519	176974236	176976445	+	ENSMUSG00000103251	NA	NA	NA	NA	NA	NA	NA	NA	NA	NA	NA	NA	NA	NA	4.32145909351433e-07	0.997650745465287	NA	NA	NA	NA	NA	NA	NA	NA
1	Gm37960	177035040	177036936	-	ENSMUSG00000104391	NA	NA	NA	NA	NA	NA	NA	NA	NA	NA	NA	NA	NA	NA	2.69469828758946e-07	0.997650745465287	NA	NA	NA	NA	NA	NA	NA	NA
1	Gm37106	177045242	177046773	-	ENSMUSG00000102133	NA	NA	NA	NA	NA	NA	NA	NA	NA	NA	NA	NA	NA	NA	2.26827572975595e-07	0.997650745465287	NA	NA	NA	NA	NA	NA	NA	NA
1	Gm37598	177074484	177075784	-	ENSMUSG00000102749	NA	NA	NA	NA	NA	NA	NA	NA	NA	NA	NA	NA	NA	NA	-1.21973256100043e-07	0.997650745465287	NA	NA	NA	NA	NA	NA	NA	NA
1	Gm37706	177168098	177170862	-	ENSMUSG00000103646	NA	NA	NA	NA	NA	NA	NA	NA	NA	NA	NA	NA	NA	NA	2.63266742255398e-07	0.997650745465287	NA	NA	NA	NA	NA	NA	NA	NA
1	Gm38328	177269352	177269668	+	ENSMUSG00000103633	NA	NA	NA	NA	NA	NA	NA	NA	NA	NA	NA	NA	NA	NA	2.28571007350244e-07	0.997650745465287	NA	NA	NA	NA	NA	NA	NA	NA
1	Gm26801	177428338	177443270	-	ENSMUSG00000097892	NA	NA	NA	NA	NA	NA	NA	NA	NA	NA	NA	NA	NA	NA	-3.37446946266087e-07	0.997650745465287	NA	NA	NA	NA	NA	NA	NA	NA
1	Gm37306	177467378	177476267	+	ENSMUSG00000103043	NA	NA	NA	NA	NA	NA	NA	NA	NA	NA	NA	NA	NA	NA	2.25506884956397e-07	0.997650745465287	NA	NA	NA	NA	NA	NA	NA	NA
1	Gm37858	177635707	177636937	-	ENSMUSG00000103767	NA	NA	NA	NA	NA	NA	NA	NA	NA	NA	NA	NA	NA	NA	9.14686585785982e-08	0.997650745465287	NA	NA	NA	NA	NA	NA	NA	NA
1	2310043L19Rik	177641542	177642943	-	ENSMUSG00000101746	NA	NA	NA	NA	NA	NA	NA	NA	NA	NA	NA	NA	NA	NA	-1.54696841821674e-07	0.997650745465287	NA	NA	NA	NA	NA	NA	NA	NA
1	1700016C15Rik	177729814	177753324	+	ENSMUSG00000015962	NA	NA	NA	NA	NA	NA	NA	NA	NA	NA	NA	NA	NA	NA	7.26609597426099e-07	0.997650745465287	NA	NA	NA	NA	NA	NA	NA	NA
1	Gm16585	177786856	177787465	+	ENSMUSG00000089657	NA	NA	NA	NA	NA	NA	NA	NA	NA	NA	NA	NA	NA	NA	-2.53684644707063e-07	0.997650745465287	NA	NA	NA	NA	NA	NA	NA	NA
1	Catspere1	177808431	177962678	+	ENSMUSG00000102483	NA	NA	NA	NA	NA	NA	NA	NA	NA	NA	NA	NA	NA	NA	-1.12882462166841e-06	0.997650745465287	NA	NA	NA	NA	NA	NA	NA	NA
1	Catspere2	177983423	178172705	+	ENSMUSG00000091476	NA	NA	NA	NA	4.93542882743949e-07	0.943228187171702	NA	NA	NA	NA	NA	NA	NA	NA	1.3372495606921e-06	0.997650745465287	NA	NA	NA	NA	NA	NA	NA	NA
1	Gm37313	177989662	177998739	-	ENSMUSG00000104097	NA	NA	NA	NA	NA	NA	NA	NA	NA	NA	NA	NA	NA	NA	1.2949883069418e-09	0.997650745465287	NA	NA	NA	NA	NA	NA	NA	NA
1	Gm25312	178028033	178028139	-	ENSMUSG00000095731	NA	NA	NA	NA	NA	NA	NA	NA	NA	NA	NA	NA	NA	NA	-1.1751148147019e-07	0.997650745465287	NA	NA	NA	NA	NA	NA	NA	NA
1	Gm8023	178266204	178267106	+	ENSMUSG00000103958	NA	NA	NA	NA	NA	NA	NA	NA	NA	NA	NA	NA	NA	NA	-1.21553769876285e-07	0.997650745465287	NA	NA	NA	NA	NA	NA	NA	NA
1	Gm37486	178299396	178299800	+	ENSMUSG00000104126	NA	NA	NA	NA	NA	NA	NA	NA	NA	NA	NA	NA	NA	NA	1.31660370422976e-06	0.997650745465287	NA	NA	NA	NA	NA	NA	NA	NA
1	Cox20	178319130	178322693	+	ENSMUSG00000026500	NA	NA	NA	NA	NA	NA	NA	NA	NA	NA	NA	NA	NA	NA	-2.19758753316994e-07	0.997650745465287	NA	NA	NA	NA	NA	NA	NA	NA
1	Gm38300	178339601	178341470	+	ENSMUSG00000104279	NA	NA	NA	NA	NA	NA	NA	NA	NA	NA	NA	NA	NA	NA	3.78239699019345e-07	0.997650745465287	NA	NA	NA	NA	NA	NA	NA	NA
1	Gm16564	178898582	178917614	-	ENSMUSG00000089713	NA	NA	NA	NA	NA	NA	NA	NA	NA	NA	NA	NA	NA	NA	-1.65039558346848e-07	0.997650745465287	NA	NA	NA	NA	NA	NA	NA	NA
1	Gm5561	179520378	179520857	-	ENSMUSG00000096474	NA	NA	NA	NA	-2.56793733117318e-06	0.67097036748149	NA	NA	NA	NA	-0.0151481839962815	0.844354201754995	0.00587279648042294	0.96998294341559	-2.22526647627555e-06	0.997650745465287	NA	NA	NA	NA	NA	NA	NA	NA
1	Gm15480	179538417	179538935	+	ENSMUSG00000082395	NA	NA	NA	NA	NA	NA	NA	NA	NA	NA	NA	NA	NA	NA	-4.04123987581939e-07	0.997650745465287	NA	NA	NA	NA	NA	NA	NA	NA
1	Gm10518	179803376	179804676	+	ENSMUSG00000073486	NA	NA	NA	NA	NA	NA	NA	NA	NA	NA	NA	NA	NA	NA	2.25506884956397e-07	0.997650745465287	NA	NA	NA	NA	NA	NA	NA	NA
1	Gm37070	179924952	179925411	-	ENSMUSG00000104418	NA	NA	NA	NA	NA	NA	NA	NA	NA	NA	NA	NA	NA	NA	-4.87646687101583e-08	0.997650745465287	NA	NA	NA	NA	NA	NA	NA	NA
1	Gm38169	180021062	180023600	+	ENSMUSG00000102194	NA	NA	NA	NA	NA	NA	NA	NA	NA	NA	NA	NA	NA	NA	1.73834029638235e-08	0.997650745465287	NA	NA	NA	NA	NA	NA	NA	NA
1	Gm38331	180145481	180148151	-	ENSMUSG00000103636	NA	NA	NA	NA	NA	NA	NA	NA	NA	NA	NA	NA	NA	NA	1.29763134330763e-08	0.997650745465287	NA	NA	NA	NA	NA	NA	NA	NA
1	Gm31728	180256429	180274963	+	ENSMUSG00000102923	NA	NA	NA	NA	NA	NA	NA	NA	NA	NA	NA	NA	NA	NA	2.55940753607323e-06	0.997650745465287	NA	NA	NA	NA	NA	NA	NA	NA
1	Gm5069	180326970	180330550	-	ENSMUSG00000055676	NA	NA	NA	NA	NA	NA	NA	NA	NA	NA	NA	NA	NA	NA	1.49379383243124e-06	0.997650745465287	NA	NA	NA	NA	NA	NA	NA	NA
1	Gm37033	180357649	180364998	+	ENSMUSG00000104388	NA	NA	NA	NA	NA	NA	NA	NA	NA	NA	NA	NA	NA	NA	-8.98332200179984e-07	0.997650745465287	NA	NA	NA	NA	NA	NA	NA	NA
1	Gm37390	180372669	180373540	+	ENSMUSG00000103123	NA	NA	NA	NA	NA	NA	NA	NA	NA	NA	NA	NA	NA	NA	-8.28180786638105e-08	0.997650745465287	NA	NA	NA	NA	NA	NA	NA	NA
1	Gm36933	180376444	180379514	+	ENSMUSG00000103772	NA	NA	NA	NA	NA	NA	NA	NA	NA	NA	NA	NA	NA	NA	-2.02984463238365e-08	0.997650745465287	NA	NA	NA	NA	NA	NA	NA	NA
1	Stum	180432387	180483504	-	ENSMUSG00000053963	NA	NA	NA	NA	-1.03097691264883e-06	0.927511205839554	NA	NA	NA	NA	0.00498005161677235	0.952505417317434	NA	NA	1.38810863808107e-06	0.997650745465287	NA	NA	NA	NA	NA	NA	NA	NA
1	Gm37984	180473355	180477087	-	ENSMUSG00000104210	NA	NA	NA	NA	NA	NA	NA	NA	NA	NA	NA	NA	NA	NA	-1.27343759255764e-07	0.997650745465287	NA	NA	NA	NA	NA	NA	NA	NA
1	Mir6904	180587201	180587267	+	ENSMUSG00000098926	NA	NA	NA	NA	NA	NA	NA	NA	NA	NA	NA	NA	NA	NA	-8.60327064602572e-08	0.997650745465287	NA	NA	NA	NA	NA	NA	NA	NA
1	Mixl1	180693043	180697034	-	ENSMUSG00000026497	NA	NA	NA	NA	NA	NA	NA	NA	NA	NA	NA	NA	NA	NA	3.42081793747598e-07	0.997650745465287	NA	NA	NA	NA	NA	NA	NA	NA
1	Gm8101	180721614	180722091	+	ENSMUSG00000104202	NA	NA	NA	NA	NA	NA	NA	NA	NA	NA	NA	NA	NA	NA	-9.34123337136358e-08	0.997650745465287	NA	NA	NA	NA	NA	NA	NA	NA
1	Gm38293	180763497	180768656	-	ENSMUSG00000103156	NA	NA	NA	NA	NA	NA	NA	NA	NA	NA	NA	NA	NA	NA	-1.87172697622008e-07	0.997650745465287	NA	NA	NA	NA	NA	NA	NA	NA
1	Lefty2	180893108	180899103	+	ENSMUSG00000066652	NA	NA	NA	NA	NA	NA	NA	NA	NA	NA	NA	NA	NA	NA	-1.5681376562938e-07	0.997650745465287	NA	NA	NA	NA	NA	NA	NA	NA
1	Lefty1	180935022	180938400	+	ENSMUSG00000038793	NA	NA	NA	NA	-1.47286768286777e-06	0.769847986485066	NA	NA	NA	NA	NA	NA	NA	NA	-7.69448016057623e-07	0.997650745465287	NA	NA	NA	NA	NA	NA	NA	NA
1	2210411M09Rik	180952064	180958149	-	ENSMUSG00000085563	NA	NA	NA	NA	NA	NA	NA	NA	NA	NA	NA	NA	NA	NA	-2.73018464845864e-07	0.997650745465287	NA	NA	NA	NA	NA	NA	NA	NA
1	Gm36961	180976158	180976289	-	ENSMUSG00000103930	NA	NA	NA	NA	NA	NA	NA	NA	NA	NA	NA	NA	NA	NA	-2.49377527756219e-07	0.997650745465287	NA	NA	NA	NA	NA	NA	NA	NA
1	9130409I23Rik	181051237	181060667	+	ENSMUSG00000038768	NA	NA	NA	NA	NA	NA	NA	NA	NA	NA	NA	NA	NA	NA	7.94182100194286e-07	0.997650745465287	NA	NA	NA	NA	NA	NA	NA	NA
1	Gm37406	181062070	181064475	+	ENSMUSG00000103328	NA	NA	NA	NA	NA	NA	NA	NA	NA	NA	NA	NA	NA	NA	-1.15119173771802e-07	0.997650745465287	NA	NA	NA	NA	NA	NA	NA	NA
1	Gm6606	181067596	181076640	+	ENSMUSG00000102219	NA	NA	NA	NA	NA	NA	NA	NA	NA	NA	NA	NA	NA	NA	2.08875886875825e-07	0.997650745465287	NA	NA	NA	NA	NA	NA	NA	NA
1	Rpl35a-ps2	181241988	181242320	-	ENSMUSG00000081214	NA	NA	NA	NA	NA	NA	NA	NA	NA	NA	NA	NA	NA	NA	-4.83329906356468e-07	0.997650745465287	NA	NA	NA	NA	NA	NA	NA	NA
1	Cnih3	181352628	181460641	+	ENSMUSG00000026514	NA	NA	NA	NA	NA	NA	NA	NA	NA	NA	NA	NA	NA	NA	2.84404427887079e-07	0.997650745465287	NA	NA	NA	NA	NA	NA	NA	NA
1	Ccdc121	181509633	181511451	-	ENSMUSG00000050625	NA	NA	NA	NA	NA	NA	NA	NA	NA	NA	NA	NA	NA	NA	-9.34123337136358e-08	0.997650745465287	NA	NA	NA	NA	NA	NA	NA	NA
1	Dnah14	181576559	181815774	+	ENSMUSG00000047369	NA	NA	NA	NA	NA	NA	NA	NA	NA	NA	NA	NA	NA	NA	-6.98685862570742e-07	0.997650745465287	NA	NA	NA	NA	NA	NA	NA	NA
1	Gm5533	181851574	181853189	-	ENSMUSG00000056699	NA	NA	NA	NA	NA	NA	NA	NA	NA	NA	NA	NA	NA	NA	-2.03004145286272e-08	0.997650745465287	NA	NA	NA	NA	NA	NA	NA	NA
1	2700078F05Rik	181950132	181953375	-	ENSMUSG00000103722	NA	NA	NA	NA	NA	NA	NA	NA	NA	NA	NA	NA	NA	NA	-2.87640242480441e-07	0.997650745465287	NA	NA	NA	NA	NA	NA	NA	NA
1	Gm38359	181967699	181969923	-	ENSMUSG00000103317	NA	NA	NA	NA	NA	NA	NA	NA	NA	NA	NA	NA	NA	NA	-5.81266617655651e-07	0.997650745465287	NA	NA	NA	NA	NA	NA	NA	NA
1	Gm37018	181986336	181990204	-	ENSMUSG00000102950	NA	NA	NA	NA	NA	NA	NA	NA	NA	NA	NA	NA	NA	NA	-2.25418121743111e-07	0.997650745465287	NA	NA	NA	NA	NA	NA	NA	NA
1	Gm37258	182006060	182007686	-	ENSMUSG00000102760	NA	NA	NA	NA	NA	NA	NA	NA	NA	NA	NA	NA	NA	NA	2.26827572975595e-07	0.997650745465287	NA	NA	NA	NA	NA	NA	NA	NA
1	Gm37177	182071403	182071819	+	ENSMUSG00000103379	NA	NA	NA	NA	NA	NA	NA	NA	NA	NA	NA	NA	NA	NA	2.7817863811034e-07	0.997650745465287	NA	NA	NA	NA	NA	NA	NA	NA
1	Vmn1r1	182154704	182164486	-	ENSMUSG00000091013	NA	NA	NA	NA	NA	NA	NA	NA	NA	NA	NA	NA	NA	NA	2.54242555563771e-07	0.997650745465287	NA	NA	NA	NA	NA	NA	NA	NA
1	1700047M11Rik	182287990	182303325	+	ENSMUSG00000100147	NA	NA	NA	NA	NA	NA	NA	NA	NA	NA	NA	NA	NA	NA	-3.83924048498618e-07	0.997650745465287	NA	NA	NA	NA	NA	NA	NA	NA
1	Gm5706	182392543	182393535	-	ENSMUSG00000097260	NA	NA	NA	NA	NA	NA	NA	NA	NA	NA	NA	NA	NA	NA	2.64672873827316e-07	0.997650745465287	NA	NA	NA	NA	NA	NA	NA	NA
1	Gm10517	182408264	182409021	-	ENSMUSG00000073482	NA	NA	NA	NA	NA	NA	NA	NA	NA	NA	NA	NA	NA	NA	-7.86744289008433e-07	0.997650745465287	NA	NA	NA	NA	NA	NA	NA	NA
1	Gm37885	182484179	182492473	+	ENSMUSG00000102234	NA	NA	NA	NA	NA	NA	NA	NA	NA	NA	NA	NA	NA	NA	3.07896539457676e-07	0.997650745465287	NA	NA	NA	NA	NA	NA	NA	NA
1	Gm37069	182494156	182498297	+	ENSMUSG00000104415	NA	NA	NA	NA	NA	NA	NA	NA	NA	NA	NA	NA	NA	NA	3.12137205128415e-07	0.997650745465287	NA	NA	NA	NA	NA	NA	NA	NA
1	Gm8197	182546250	182555480	+	ENSMUSG00000103878	NA	NA	NA	NA	NA	NA	NA	NA	NA	NA	NA	NA	NA	NA	-9.34123337136358e-08	0.997650745465287	NA	NA	NA	NA	NA	NA	NA	NA
1	Capn8	182565007	182632352	+	ENSMUSG00000038599	NA	NA	NA	NA	-1.72179381509671e-06	0.662761955869231	NA	NA	NA	NA	-0.0481570485795833	0.224628529101113	NA	NA	-1.73634367237658e-06	0.997650745465287	NA	NA	NA	NA	NA	NA	NA	NA
1	Gm37218	182687730	182688228	+	ENSMUSG00000102688	NA	NA	NA	NA	NA	NA	NA	NA	NA	NA	NA	NA	NA	NA	7.78330561464216e-08	0.997650745465287	NA	NA	NA	NA	NA	NA	NA	NA
1	Ccdc185	182747126	182749180	-	ENSMUSG00000043429	NA	NA	NA	NA	NA	NA	NA	NA	NA	NA	NA	NA	NA	NA	-1.21553769876285e-07	0.997650745465287	NA	NA	NA	NA	NA	NA	NA	NA
1	Gm37542	182907710	182910541	+	ENSMUSG00000102291	NA	NA	NA	NA	NA	NA	NA	NA	NA	NA	NA	NA	NA	NA	6.04508940696574e-07	0.997650745465287	NA	NA	NA	NA	NA	NA	NA	NA
1	Gm38079	182976276	182976429	+	ENSMUSG00000104367	NA	NA	NA	NA	-3.44893502471878e-06	0.330741403393424	NA	NA	NA	NA	NA	NA	NA	NA	9.22544014990033e-07	0.997650745465287	NA	NA	NA	NA	NA	NA	NA	NA
1	Gm37339	183371076	183371467	+	ENSMUSG00000103415	NA	NA	NA	NA	NA	NA	NA	NA	NA	NA	NA	NA	NA	NA	5.81655139134759e-07	0.997650745465287	NA	NA	NA	NA	NA	NA	NA	NA
1	Gm37986	183414466	183414848	+	ENSMUSG00000104212	NA	NA	NA	NA	NA	NA	NA	NA	NA	NA	NA	NA	NA	NA	4.09970257200491e-07	0.997650745465287	NA	NA	NA	NA	NA	NA	NA	NA
1	Hhipl2	183418215	183436808	+	ENSMUSG00000053461	NA	NA	NA	NA	NA	NA	NA	NA	NA	NA	NA	NA	NA	NA	5.4549593845125e-07	0.997650745465287	NA	NA	NA	NA	NA	NA	NA	NA
1	Gm37214	183420655	183422213	+	ENSMUSG00000104022	NA	NA	NA	NA	NA	NA	NA	NA	NA	NA	NA	NA	NA	NA	-9.67757894656543e-08	0.997650745465287	NA	NA	NA	NA	NA	NA	NA	NA
1	Gm8214	183681781	183682131	-	ENSMUSG00000090533	NA	NA	NA	NA	NA	NA	NA	NA	NA	NA	NA	NA	NA	NA	-9.34464934526914e-08	0.997650745465287	NA	NA	NA	NA	NA	NA	NA	NA
1	Gm34068	183748977	183809746	+	ENSMUSG00000103305	NA	NA	NA	NA	NA	NA	NA	NA	NA	NA	NA	NA	NA	NA	2.25506884956397e-07	0.997650745465287	NA	NA	NA	NA	NA	NA	NA	NA
1	1700056E22Rik	184033030	184034301	-	ENSMUSG00000044854	NA	NA	NA	NA	NA	NA	NA	NA	NA	NA	NA	NA	NA	NA	3.30020071062492e-07	0.997650745465287	NA	NA	NA	NA	NA	NA	NA	NA
1	2900092O11Rik	184442980	184443734	+	ENSMUSG00000104419	NA	NA	NA	NA	NA	NA	NA	NA	NA	NA	NA	NA	NA	NA	-1.87172697622008e-07	0.997650745465287	NA	NA	NA	NA	NA	NA	NA	NA
1	Gm37800	184610280	184629473	-	ENSMUSG00000103308	NA	NA	NA	NA	NA	NA	NA	NA	NA	NA	NA	NA	NA	NA	1.91600846747619e-07	0.997650745465287	NA	NA	NA	NA	NA	NA	NA	NA
1	Rpl21-ps1	184617248	184617727	+	ENSMUSG00000102606	NA	NA	NA	NA	NA	NA	NA	NA	NA	NA	NA	NA	NA	NA	1.91310789616233e-07	0.997650745465287	NA	NA	NA	NA	NA	NA	NA	NA
1	Gm38358	184695034	184695461	+	ENSMUSG00000103314	NA	NA	NA	NA	NA	NA	NA	NA	NA	NA	NA	NA	NA	NA	-1.23525443336851e-07	0.997650745465287	NA	NA	NA	NA	NA	NA	NA	NA
1	Gm34342	184736977	184739520	+	ENSMUSG00000102158	NA	NA	NA	NA	NA	NA	NA	NA	NA	NA	NA	NA	NA	NA	9.14686585785982e-08	0.997650745465287	NA	NA	NA	NA	NA	NA	NA	NA
1	Gm38251	184923136	184942500	+	ENSMUSG00000102784	NA	NA	NA	NA	NA	NA	NA	NA	NA	NA	NA	NA	NA	NA	-1.1751148147019e-07	0.997650745465287	NA	NA	NA	NA	NA	NA	NA	NA
1	Gm37662	185091991	185099547	+	ENSMUSG00000104461	NA	NA	NA	NA	NA	NA	NA	NA	NA	NA	NA	NA	NA	NA	2.25506884956397e-07	0.997650745465287	NA	NA	NA	NA	NA	NA	NA	NA
1	Gm34882	185243713	185247889	-	ENSMUSG00000103613	NA	NA	NA	NA	NA	NA	NA	NA	NA	NA	NA	NA	NA	NA	-3.35580920088882e-07	0.997650745465287	NA	NA	NA	NA	NA	NA	NA	NA
1	2010103J01Rik	185312187	185313803	+	ENSMUSG00000104368	NA	NA	NA	NA	NA	NA	NA	NA	NA	NA	NA	NA	NA	NA	4.57613176040303e-07	0.997650745465287	NA	NA	NA	NA	NA	NA	NA	NA
1	Mir194-1	185313319	185313385	+	ENSMUSG00000065581	NA	NA	NA	NA	NA	NA	NA	NA	NA	NA	NA	NA	NA	NA	8.10715539334639e-07	0.997650745465287	NA	NA	NA	NA	NA	NA	NA	NA
1	Gm37785	185329451	185331858	+	ENSMUSG00000102526	NA	NA	NA	NA	NA	NA	NA	NA	NA	NA	NA	NA	NA	NA	-1.93793736058916e-06	0.997650745465287	NA	NA	NA	NA	NA	NA	NA	NA
1	4930532G15Rik	185359461	185362865	-	ENSMUSG00000097261	NA	NA	NA	NA	NA	NA	NA	NA	NA	NA	NA	NA	NA	NA	-2.63836653053294e-07	0.997650745465287	NA	NA	NA	NA	NA	NA	NA	NA
1	9630028B13Rik	185429355	185441819	-	ENSMUSG00000051295	NA	NA	NA	NA	NA	NA	NA	NA	NA	NA	NA	NA	NA	NA	3.81667293790929e-07	0.997650745465287	NA	NA	NA	NA	NA	NA	NA	NA
1	Gm2061	185447116	185455568	-	ENSMUSG00000097615	NA	NA	NA	NA	-7.0665812481456e-07	0.761030166319419	NA	NA	NA	NA	1.08075279789489	0.0383902319173756	NA	NA	-1.17882256164614e-06	0.997650745465287	NA	NA	NA	NA	NA	NA	NA	NA
1	Gm9722	185878084	185878885	-	ENSMUSG00000102546	NA	NA	NA	NA	-1.41509194924862e-06	0.872836133939575	NA	NA	NA	NA	-0.0413506496791997	0.568702730993292	-0.0762595825063987	0.515341706586253	1.49684535525351e-06	0.997650745465287	NA	NA	NA	NA	NA	NA	NA	NA
1	Gm38268	186112181	186112373	-	ENSMUSG00000103056	NA	NA	NA	NA	NA	NA	NA	NA	NA	NA	NA	NA	NA	NA	-4.55681910650312e-07	0.997650745465287	NA	NA	NA	NA	NA	NA	NA	NA
1	A730004F24Rik	186511838	186558681	-	ENSMUSG00000103690	NA	NA	NA	NA	NA	NA	NA	NA	NA	NA	NA	NA	NA	NA	2.25506884956397e-07	0.997650745465287	NA	NA	NA	NA	NA	NA	NA	NA
1	Gm26169	186676742	186676876	+	ENSMUSG00000089045	NA	NA	NA	NA	NA	NA	NA	NA	NA	NA	NA	NA	NA	NA	-9.34123337136358e-08	0.997650745465287	NA	NA	NA	NA	NA	NA	NA	NA
1	Gm29491	186705695	186707033	+	ENSMUSG00000100393	NA	NA	NA	NA	NA	NA	NA	NA	NA	NA	NA	NA	NA	NA	-3.08086433334827e-07	0.997650745465287	NA	NA	NA	NA	NA	NA	NA	NA
1	Gm37849	186711218	186713098	-	ENSMUSG00000102619	NA	NA	NA	NA	NA	NA	NA	NA	NA	NA	NA	NA	NA	NA	-5.12610323472816e-07	0.997650745465287	NA	NA	NA	NA	NA	NA	NA	NA
1	Gm3809	186960508	186961513	+	ENSMUSG00000097935	NA	NA	NA	NA	NA	NA	NA	NA	NA	NA	NA	NA	NA	NA	1.56371973743378e-07	0.997650745465287	NA	NA	NA	NA	NA	NA	NA	NA
1	Spata17	187044648	187215465	-	ENSMUSG00000026611	NA	NA	NA	NA	7.4113122706179e-07	0.933610003884633	NA	NA	NA	NA	NA	NA	NA	NA	1.86494971322188e-06	0.997650745465287	NA	NA	NA	NA	NA	NA	NA	NA
1	Gm43497	187081569	187083884	-	ENSMUSG00000106839	NA	NA	NA	NA	NA	NA	NA	NA	NA	NA	NA	NA	NA	NA	-4.00624688105119e-07	0.997650745465287	NA	NA	NA	NA	NA	NA	NA	NA
1	Gm43496	187088160	187091160	-	ENSMUSG00000107163	NA	NA	NA	NA	NA	NA	NA	NA	NA	NA	NA	NA	NA	NA	1.18114688019892e-06	0.997650745465287	NA	NA	NA	NA	NA	NA	NA	NA
1	Gm37896	187447877	187462664	+	ENSMUSG00000103923	NA	NA	NA	NA	NA	NA	NA	NA	NA	NA	NA	NA	NA	NA	-1.83555917551174e-07	0.997650745465287	NA	NA	NA	NA	NA	NA	NA	NA
1	Esrrg	187608791	188214885	+	ENSMUSG00000026610	NA	NA	NA	NA	NA	NA	NA	NA	NA	NA	NA	NA	NA	NA	-2.04008833702255e-07	0.997650745465287	NA	NA	NA	NA	NA	NA	NA	NA
1	Gm36388	187616852	187651824	-	ENSMUSG00000103961	NA	NA	NA	NA	NA	NA	NA	NA	NA	NA	NA	NA	NA	NA	-1.1751148147019e-07	0.997650745465287	NA	NA	NA	NA	NA	NA	NA	NA
1	Kcnk2	189207930	189402273	-	ENSMUSG00000037624	NA	NA	NA	NA	NA	NA	NA	NA	NA	NA	NA	NA	NA	NA	-6.17742640914855e-07	0.997650745465287	NA	NA	NA	NA	NA	NA	NA	NA
1	A430027H14Rik	189343431	189344897	+	ENSMUSG00000104507	NA	NA	NA	NA	NA	NA	NA	NA	NA	NA	NA	NA	NA	NA	-1.42131350534796e-07	0.997650745465287	NA	NA	NA	NA	NA	NA	NA	NA
1	Gm30280	189827230	189827491	+	ENSMUSG00000102248	NA	NA	NA	NA	NA	NA	NA	NA	NA	NA	NA	NA	NA	NA	-1.81762538736495e-07	0.997650745465287	NA	NA	NA	NA	NA	NA	NA	NA
1	Gm26574	189833141	189836620	-	ENSMUSG00000097925	NA	NA	NA	NA	NA	NA	NA	NA	NA	NA	NA	NA	NA	NA	1.90612346222621e-06	0.997650745465287	NA	NA	NA	NA	NA	NA	NA	NA
1	Gm38245	189913339	189915959	-	ENSMUSG00000103467	NA	NA	NA	NA	NA	NA	NA	NA	NA	NA	NA	NA	NA	NA	4.39099160623926e-06	0.997650745465287	NA	NA	NA	NA	NA	NA	NA	NA
1	Gm28172	190168670	190169633	+	ENSMUSG00000099404	NA	NA	NA	NA	NA	NA	NA	NA	NA	NA	NA	NA	NA	NA	-1.1781616420242e-07	0.997650745465287	NA	NA	NA	NA	NA	NA	NA	NA
1	Prox1os	190170296	190217276	+	ENSMUSG00000079045	NA	NA	NA	NA	NA	NA	NA	NA	NA	NA	NA	NA	NA	NA	2.53446742868487e-07	0.997650745465287	NA	NA	NA	NA	NA	NA	NA	NA
1	Gm30725	190419333	190444855	-	ENSMUSG00000103510	NA	NA	NA	NA	NA	NA	NA	NA	NA	NA	NA	NA	NA	NA	9.55391361474902e-08	0.997650745465287	NA	NA	NA	NA	NA	NA	NA	NA
1	Gm23153	190482845	190483157	-	ENSMUSG00000093064	NA	NA	NA	NA	NA	NA	NA	NA	NA	NA	NA	NA	NA	NA	-9.34123337136358e-08	0.997650745465287	NA	NA	NA	NA	NA	NA	NA	NA
1	Gm30932	190594326	190604548	+	ENSMUSG00000103963	NA	NA	NA	NA	NA	NA	NA	NA	NA	NA	NA	NA	NA	NA	-9.34123337136358e-08	0.997650745465287	NA	NA	NA	NA	NA	NA	NA	NA
1	Gm31373	190992692	190994677	+	ENSMUSG00000104487	NA	NA	NA	NA	NA	NA	NA	NA	NA	NA	NA	NA	NA	NA	1.39726891522682e-07	0.997650745465287	NA	NA	NA	NA	NA	NA	NA	NA
1	Gm37095	191000594	191000798	-	ENSMUSG00000103723	NA	NA	NA	NA	NA	NA	NA	NA	NA	NA	NA	NA	NA	NA	-1.43008596364291e-07	0.997650745465287	NA	NA	NA	NA	NA	NA	NA	NA
1	Gm8407	191001425	191001851	-	ENSMUSG00000103964	NA	NA	NA	NA	NA	NA	NA	NA	NA	NA	NA	NA	NA	NA	-3.61605661739801e-07	0.997650745465287	NA	NA	NA	NA	NA	NA	NA	NA
1	A230020J21Rik	191025350	191029781	+	ENSMUSG00000097845	NA	NA	NA	NA	NA	NA	NA	NA	NA	NA	NA	NA	NA	NA	-3.39634950173531e-09	0.997650745465287	NA	NA	NA	NA	NA	NA	NA	NA
1	Spata45	191036639	191042942	+	ENSMUSG00000057072	NA	NA	NA	NA	NA	NA	NA	NA	NA	NA	NA	NA	NA	NA	5.93325533444464e-08	0.997650745465287	NA	NA	NA	NA	NA	NA	NA	NA
1	Gm38188	191077825	191078680	-	ENSMUSG00000103576	NA	NA	NA	NA	NA	NA	NA	NA	NA	NA	NA	NA	NA	NA	-6.95698519436939e-07	0.997650745465287	NA	NA	NA	NA	NA	NA	NA	NA
1	Gm38161	191132657	191134014	+	ENSMUSG00000102777	NA	NA	NA	NA	NA	NA	NA	NA	NA	NA	NA	NA	NA	NA	-6.17477411338484e-07	0.997650745465287	NA	NA	NA	NA	NA	NA	NA	NA
1	Fam71a	191162584	191164817	-	ENSMUSG00000091017	NA	NA	NA	NA	NA	NA	NA	NA	NA	NA	NA	NA	NA	NA	-7.42022555807043e-07	0.997650745465287	NA	NA	NA	NA	NA	NA	NA	NA
1	Gm32200	191436340	191465048	-	ENSMUSG00000103114	NA	NA	NA	NA	NA	NA	NA	NA	NA	NA	NA	NA	NA	NA	9.1916428902762e-07	0.997650745465287	NA	NA	NA	NA	NA	NA	NA	NA
1	Gm37432	191490910	191493905	-	ENSMUSG00000103517	NA	NA	NA	NA	NA	NA	NA	NA	NA	NA	NA	NA	NA	NA	3.05367953041613e-07	0.997650745465287	NA	NA	NA	NA	NA	NA	NA	NA
1	9430037O13Rik	191535885	191536892	-	ENSMUSG00000102246	NA	NA	NA	NA	NA	NA	NA	NA	NA	NA	NA	NA	NA	NA	1.21122181113083e-06	0.997650745465287	NA	NA	NA	NA	NA	NA	NA	NA
1	Gm37349	191597647	191598270	+	ENSMUSG00000102970	NA	NA	NA	NA	NA	NA	NA	NA	NA	NA	NA	NA	NA	NA	9.25358101122533e-08	0.997650745465287	NA	NA	NA	NA	NA	NA	NA	NA
1	Gm22446	191762200	191762303	-	ENSMUSG00000095504	NA	NA	NA	NA	NA	NA	NA	NA	NA	NA	NA	NA	NA	NA	2.26827572975595e-07	0.997650745465287	NA	NA	NA	NA	NA	NA	NA	NA
1	Gm26203	191772721	191772834	-	ENSMUSG00000064845	NA	NA	NA	NA	NA	NA	NA	NA	NA	NA	NA	NA	NA	NA	4.42040908210496e-08	0.997650745465287	NA	NA	NA	NA	NA	NA	NA	NA
1	Gm38037	191820370	191821993	-	ENSMUSG00000102840	NA	NA	NA	NA	NA	NA	NA	NA	NA	NA	NA	NA	NA	NA	-4.37452995912672e-07	0.997650745465287	NA	NA	NA	NA	NA	NA	NA	NA
1	Rd3	191977370	191988283	+	ENSMUSG00000049353	NA	NA	NA	NA	2.16488289665851e-06	0.725612056782439	NA	NA	NA	NA	-0.0293004319550662	0.691293737880878	0.033753819268348	0.800079754488871	-1.21707191300747e-06	0.997650745465287	NA	NA	NA	NA	NA	NA	NA	NA
1	Gm26670	191986832	191990138	-	ENSMUSG00000097416	NA	NA	NA	NA	NA	NA	NA	NA	NA	NA	NA	NA	NA	NA	3.88773619150417e-07	0.997650745465287	NA	NA	NA	NA	NA	NA	NA	NA
1	Gm32460	191992861	191993092	+	ENSMUSG00000102915	NA	NA	NA	NA	NA	NA	NA	NA	NA	NA	NA	NA	NA	NA	-5.15823891129076e-07	0.997650745465287	NA	NA	NA	NA	NA	NA	NA	NA
1	Gstp-ps	192073820	192074450	-	ENSMUSG00000103653	NA	NA	NA	NA	NA	NA	NA	NA	NA	NA	NA	NA	NA	NA	5.51737947272183e-07	0.997650745465287	NA	NA	NA	NA	NA	NA	NA	NA
1	Gm22265	192745571	192745686	+	ENSMUSG00000094131	NA	NA	NA	NA	NA	NA	NA	NA	NA	NA	NA	NA	NA	NA	-1.1751148147019e-07	0.997650745465287	NA	NA	NA	NA	NA	NA	NA	NA
1	A730013G03Rik	192833118	192835214	-	ENSMUSG00000047384	NA	NA	NA	NA	NA	NA	NA	NA	NA	NA	NA	NA	NA	NA	-9.34123337136358e-08	0.997650745465287	NA	NA	NA	NA	NA	NA	NA	NA
1	Gm15867	192854923	192856246	+	ENSMUSG00000089812	NA	NA	NA	NA	NA	NA	NA	NA	NA	NA	NA	NA	NA	NA	-8.36863391737989e-07	0.997650745465287	NA	NA	NA	NA	NA	NA	NA	NA
1	Gm2367	192888571	192889042	+	ENSMUSG00000102162	NA	NA	NA	NA	NA	NA	NA	NA	NA	NA	NA	NA	NA	NA	1.97624932226124e-07	0.997650745465287	NA	NA	NA	NA	NA	NA	NA	NA
1	Gm23583	192998286	192998574	-	ENSMUSG00000089158	NA	NA	NA	NA	NA	NA	NA	NA	NA	NA	NA	NA	NA	NA	-1.1751148147019e-07	0.997650745465287	NA	NA	NA	NA	NA	NA	NA	NA
1	Gm31406	193040973	193042405	-	ENSMUSG00000103640	NA	NA	NA	NA	NA	NA	NA	NA	NA	NA	NA	NA	NA	NA	-2.78009469927072e-07	0.997650745465287	NA	NA	NA	NA	NA	NA	NA	NA
1	Gm37103	193052500	193052614	+	ENSMUSG00000102442	NA	NA	NA	NA	NA	NA	NA	NA	NA	NA	NA	NA	NA	NA	-2.1259397077598e-06	0.997650745465287	NA	NA	NA	NA	NA	NA	NA	NA
1	Traf3ip3	193175453	193201703	-	ENSMUSG00000037318	NA	NA	NA	NA	4.08981808252364e-07	0.963253389683258	NA	NA	NA	NA	NA	NA	NA	NA	-2.58723099567699e-08	0.997650745465287	NA	NA	NA	NA	NA	NA	NA	NA
1	4930570N18Rik	193203038	193226208	+	ENSMUSG00000089683	NA	NA	NA	NA	NA	NA	NA	NA	NA	NA	NA	NA	NA	NA	-6.62581853039619e-08	0.997650745465287	NA	NA	NA	NA	NA	NA	NA	NA
1	Gm38118	193259616	193261837	-	ENSMUSG00000103089	NA	NA	NA	NA	NA	NA	NA	NA	NA	NA	NA	NA	NA	NA	1.34754785533042e-06	0.997650745465287	NA	NA	NA	NA	NA	NA	NA	NA
1	G0s2	193272161	193273217	-	ENSMUSG00000009633	NA	NA	NA	NA	NA	NA	NA	NA	NA	NA	NA	NA	NA	NA	-2.01822635440987e-06	0.997650745465287	NA	NA	NA	NA	NA	NA	NA	NA
1	Gm37691	193281271	193283843	+	ENSMUSG00000104348	NA	NA	NA	NA	NA	NA	NA	NA	NA	NA	NA	NA	NA	NA	-2.6642531141219e-07	0.997650745465287	NA	NA	NA	NA	NA	NA	NA	NA
1	Camk1g	193346346	193370298	-	ENSMUSG00000016179	NA	NA	NA	NA	NA	NA	NA	NA	NA	NA	NA	NA	NA	NA	-1.23394022439694e-08	0.998407356071657	NA	NA	NA	NA	NA	NA	NA	NA
1	Gm38322	193493587	193495886	+	ENSMUSG00000102981	NA	NA	NA	NA	NA	NA	NA	NA	NA	NA	NA	NA	NA	NA	-1.23525443336851e-07	0.997650745465287	NA	NA	NA	NA	NA	NA	NA	NA
1	Mir205hg	193507238	193510174	-	ENSMUSG00000097850	NA	NA	NA	NA	NA	NA	NA	NA	NA	NA	NA	NA	NA	NA	1.24372935371063e-07	0.997650745465287	NA	NA	NA	NA	NA	NA	NA	NA
1	4930503O07Rik	194212187	194222759	-	ENSMUSG00000103692	NA	NA	NA	NA	NA	NA	NA	NA	NA	NA	NA	NA	NA	NA	-1.15119173771802e-07	0.997650745465287	NA	NA	NA	NA	NA	NA	NA	NA
1	Gm37783	194650319	194652174	+	ENSMUSG00000102523	NA	NA	NA	NA	NA	NA	NA	NA	NA	NA	NA	NA	NA	NA	-1.06394057938232e-07	0.997650745465287	NA	NA	NA	NA	NA	NA	NA	NA
1	Gm37674	194669673	194671506	+	ENSMUSG00000102621	NA	NA	NA	NA	NA	NA	NA	NA	NA	NA	NA	NA	NA	NA	-1.42131350534796e-07	0.997650745465287	NA	NA	NA	NA	NA	NA	NA	NA
1	Gm32250	194989062	194995345	-	ENSMUSG00000104206	NA	NA	NA	NA	NA	NA	NA	NA	NA	NA	NA	NA	NA	NA	-1.27343759255764e-07	0.997650745465287	NA	NA	NA	NA	NA	NA	NA	NA
1	Gm37334	194993258	194996195	+	ENSMUSG00000104525	NA	NA	NA	NA	NA	NA	NA	NA	NA	NA	NA	NA	NA	NA	-1.42131350534796e-07	0.997650745465287	NA	NA	NA	NA	NA	NA	NA	NA
1	9630010A21Rik	195013746	195016448	+	ENSMUSG00000103867	NA	NA	NA	NA	NA	NA	NA	NA	NA	NA	NA	NA	NA	NA	-2.29226082849422e-07	0.997650745465287	NA	NA	NA	NA	NA	NA	NA	NA
1	Gm37027	195017892	195018242	-	ENSMUSG00000104077	NA	NA	NA	NA	NA	NA	NA	NA	NA	NA	NA	NA	NA	NA	-1.08799324142691e-07	0.997650745465287	NA	NA	NA	NA	NA	NA	NA	NA
1	Gm37366	195042383	195044679	+	ENSMUSG00000104010	NA	NA	NA	NA	NA	NA	NA	NA	NA	NA	NA	NA	NA	NA	-1.24983788203567e-06	0.997650745465287	NA	NA	NA	NA	NA	NA	NA	NA
1	Gm37132	195079099	195081336	-	ENSMUSG00000103443	NA	NA	NA	NA	NA	NA	NA	NA	NA	NA	NA	NA	NA	NA	9.40091853929452e-07	0.997650745465287	NA	NA	NA	NA	NA	NA	NA	NA
1	Cr2	195136811	195176716	-	ENSMUSG00000026616	NA	NA	NA	NA	3.70920549352902e-07	0.969920333478246	NA	NA	NA	NA	NA	NA	NA	NA	1.05556965672326e-06	0.997650745465287	NA	NA	NA	NA	NA	NA	NA	NA
1	Gm38194	195321283	195323493	+	ENSMUSG00000102307	NA	NA	NA	NA	NA	NA	NA	NA	NA	NA	NA	NA	NA	NA	1.18307396531622e-07	0.997650745465287	NA	NA	NA	NA	NA	NA	NA	NA
10	Iyd	3540240	3554877	+	ENSMUSG00000019762	NA	NA	NA	NA	NA	NA	NA	NA	NA	NA	NA	NA	NA	NA	-7.09569902941082e-08	0.997650745465287	NA	NA	NA	NA	NA	NA	NA	NA
10	Gm16149	3869299	3869607	-	ENSMUSG00000082123	NA	NA	NA	NA	NA	NA	NA	NA	NA	NA	NA	NA	NA	NA	-1.21553769876285e-07	0.997650745465287	NA	NA	NA	NA	NA	NA	NA	NA
10	Gm23023	3934769	3934877	-	ENSMUSG00000089392	NA	NA	NA	NA	NA	NA	NA	NA	NA	NA	NA	NA	NA	NA	2.25506884956397e-07	0.997650745465287	NA	NA	NA	NA	NA	NA	NA	NA
10	Gm16148	3946199	3947091	-	ENSMUSG00000082605	NA	NA	NA	NA	NA	NA	NA	NA	NA	NA	NA	NA	NA	NA	1.90918255105472e-06	0.997650745465287	NA	NA	NA	NA	NA	NA	NA	NA
10	Gm16074	3992371	3992814	+	ENSMUSG00000082247	NA	NA	NA	NA	NA	NA	NA	NA	NA	NA	NA	NA	NA	NA	-1.896487438977e-07	0.997650745465287	NA	NA	NA	NA	NA	NA	NA	NA
10	Gm25694	5036175	5036456	-	ENSMUSG00000093189	NA	NA	NA	NA	NA	NA	NA	NA	NA	NA	NA	NA	NA	NA	2.84404427887079e-07	0.997650745465287	NA	NA	NA	NA	NA	NA	NA	NA
10	Gm10097	5069192	5071975	+	ENSMUSG00000096553	NA	NA	NA	NA	NA	NA	NA	NA	NA	NA	NA	NA	NA	NA	1.30670642895609e-08	0.997650745465287	NA	NA	NA	NA	NA	NA	NA	NA
10	Vip	5639218	5647617	+	ENSMUSG00000019772	NA	NA	NA	NA	NA	NA	NA	NA	NA	NA	NA	NA	NA	NA	-3.53995689006656e-07	0.997650745465287	NA	NA	NA	NA	NA	NA	NA	NA
10	Ipcef1	6885796	7052478	-	ENSMUSG00000064065	NA	NA	NA	NA	NA	NA	NA	NA	NA	NA	NA	NA	NA	NA	5.49347892574109e-07	0.997650745465287	NA	NA	NA	NA	NA	NA	NA	NA
10	Gm15536	7038661	7038774	+	ENSMUSG00000081926	NA	NA	NA	NA	-1.13978159450888e-06	0.757017519101071	NA	NA	NA	NA	NA	NA	0.0330551242744306	0.761163540422494	-2.68870397524405e-06	0.997650745465287	NA	NA	NA	NA	NA	NA	NA	NA
10	Gm21321	7384111	7390783	-	ENSMUSG00000112057	NA	NA	NA	NA	NA	NA	NA	NA	NA	NA	NA	NA	NA	NA	2.81384145630612e-07	0.997650745465287	NA	NA	NA	NA	NA	NA	NA	NA
10	Gm46209	7458356	7458908	+	ENSMUSG00000112474	NA	NA	NA	NA	2.24748636388635e-06	0.774031322092615	NA	NA	NA	NA	NA	NA	NA	NA	2.48033214061741e-06	0.997650745465287	NA	NA	NA	NA	NA	NA	NA	NA
10	Gm20470	7743520	7761099	-	ENSMUSG00000092190	NA	NA	NA	NA	NA	NA	NA	NA	NA	NA	NA	NA	NA	NA	1.33248569116684e-06	0.997650745465287	NA	NA	NA	NA	NA	NA	NA	NA
10	B430219N15Rik	7780185	7781357	+	ENSMUSG00000085211	NA	NA	NA	NA	NA	NA	NA	NA	NA	NA	NA	NA	NA	NA	-8.24362055264126e-07	0.997650745465287	NA	NA	NA	NA	NA	NA	NA	NA
10	Gm15560	7808116	7808758	-	ENSMUSG00000081497	NA	NA	NA	NA	NA	NA	NA	NA	NA	NA	NA	NA	NA	NA	-1.0382206208271e-07	0.997650745465287	NA	NA	NA	NA	NA	NA	NA	NA
10	Zc3h12d	7832470	7870396	+	ENSMUSG00000039981	NA	NA	NA	NA	NA	NA	NA	NA	NA	NA	NA	NA	NA	NA	2.7650576635854e-06	0.997650745465287	NA	NA	NA	NA	NA	NA	NA	NA
10	Gm48614	8001943	8021292	-	ENSMUSG00000112360	NA	NA	NA	NA	NA	NA	NA	NA	NA	NA	NA	NA	NA	NA	3.42718925687265e-07	0.997650745465287	NA	NA	NA	NA	NA	NA	NA	NA
10	Gm30906	8176131	8193340	+	ENSMUSG00000112109	NA	NA	NA	NA	NA	NA	NA	NA	NA	NA	NA	NA	NA	NA	-1.09529868111051e-06	0.997650745465287	NA	NA	NA	NA	NA	NA	NA	NA
10	Gm25410	8824011	8824147	-	ENSMUSG00000065692	NA	NA	NA	NA	NA	NA	NA	NA	NA	NA	NA	NA	NA	NA	1.8106538296048e-07	0.997650745465287	NA	NA	NA	NA	NA	NA	NA	NA
10	4930553I21Rik	8860864	8861443	-	ENSMUSG00000111165	NA	NA	NA	NA	NA	NA	NA	NA	NA	NA	NA	NA	NA	NA	-5.38087219503124e-08	0.997650745465287	NA	NA	NA	NA	NA	NA	NA	NA
10	Gm26674	8884637	8886878	+	ENSMUSG00000097597	NA	NA	NA	NA	NA	NA	NA	NA	NA	NA	NA	NA	NA	NA	-1.32081761329285e-07	0.997650745465287	NA	NA	NA	NA	NA	NA	NA	NA
10	Gm48727	8903981	8945137	+	ENSMUSG00000111731	NA	NA	NA	NA	NA	NA	NA	NA	NA	NA	NA	NA	NA	NA	-2.34902131794387e-07	0.997650745465287	NA	NA	NA	NA	NA	NA	NA	NA
10	Gm46210	9901313	9918843	+	ENSMUSG00000112146	NA	NA	NA	NA	NA	NA	NA	NA	NA	NA	NA	NA	NA	NA	6.42280544162899e-07	0.997650745465287	NA	NA	NA	NA	NA	NA	NA	NA
10	Gm28905	9976627	10207981	+	ENSMUSG00000101621	NA	NA	NA	NA	NA	NA	NA	NA	NA	NA	NA	NA	NA	NA	-2.61911407732621e-07	0.997650745465287	NA	NA	NA	NA	NA	NA	NA	NA
10	Gm48279	10122486	10126891	+	ENSMUSG00000112060	NA	NA	NA	NA	NA	NA	NA	NA	NA	NA	NA	NA	NA	NA	2.0499789479858e-07	0.997650745465287	NA	NA	NA	NA	NA	NA	NA	NA
10	4930598N05Rik	10184800	10258699	+	ENSMUSG00000109160	NA	NA	NA	NA	NA	NA	NA	NA	NA	NA	NA	NA	NA	NA	2.81384145630612e-07	0.997650745465287	NA	NA	NA	NA	NA	NA	NA	NA
10	Adgb	10335703	10472326	-	ENSMUSG00000050994	NA	NA	NA	NA	NA	NA	NA	NA	NA	NA	NA	NA	NA	NA	-4.15621989366369e-07	0.997650745465287	NA	NA	NA	NA	NA	NA	NA	NA
10	Gm15568	10343115	10344327	+	ENSMUSG00000083257	NA	NA	NA	NA	NA	NA	NA	NA	NA	NA	NA	NA	NA	NA	2.81384145630612e-07	0.997650745465287	NA	NA	NA	NA	NA	NA	NA	NA
10	Gm5177	10605945	10616313	+	ENSMUSG00000098065	NA	NA	NA	NA	NA	NA	NA	NA	NA	NA	NA	NA	NA	NA	-5.26703602224493e-07	0.997650745465287	NA	NA	NA	NA	NA	NA	NA	NA
10	Grm1	10686059	11082356	-	ENSMUSG00000019828	NA	NA	NA	NA	NA	NA	NA	NA	NA	NA	NA	NA	NA	NA	5.53322571975024e-08	0.997650745465287	NA	NA	NA	NA	NA	NA	NA	NA
10	Gm16577	11212280	11212979	-	ENSMUSG00000090070	NA	NA	NA	NA	NA	NA	NA	NA	NA	NA	NA	NA	NA	NA	1.65124200749106e-06	0.997650745465287	NA	NA	NA	NA	NA	NA	NA	NA
10	4930432B10Rik	11244790	11281221	-	ENSMUSG00000097007	NA	NA	NA	NA	NA	NA	NA	NA	NA	NA	NA	NA	NA	NA	-2.43954279485596e-06	0.997650745465287	NA	NA	NA	NA	NA	NA	NA	NA
10	Gm9797	11609223	11609835	+	ENSMUSG00000045455	NA	NA	NA	NA	NA	NA	NA	NA	NA	NA	NA	NA	NA	NA	2.50857024528374e-07	0.997650745465287	NA	NA	NA	NA	NA	NA	NA	NA
10	Gm48721	12002790	12009771	-	ENSMUSG00000112747	NA	NA	NA	NA	NA	NA	NA	NA	NA	NA	NA	NA	NA	NA	-3.04070441964239e-07	0.997650745465287	NA	NA	NA	NA	NA	NA	NA	NA
10	Gm48722	12020860	12031440	-	ENSMUSG00000112775	NA	NA	NA	NA	NA	NA	NA	NA	NA	NA	NA	NA	NA	NA	2.26827572975595e-07	0.997650745465287	NA	NA	NA	NA	NA	NA	NA	NA
10	Gm48798	12420804	12421596	-	ENSMUSG00000112816	NA	NA	NA	NA	NA	NA	NA	NA	NA	NA	NA	NA	NA	NA	8.34204375523435e-07	0.997650745465287	NA	NA	NA	NA	NA	NA	NA	NA
10	Gm7525	12846088	12846541	+	ENSMUSG00000112698	NA	NA	NA	NA	NA	NA	NA	NA	NA	NA	NA	NA	NA	NA	4.53433219949833e-07	0.997650745465287	NA	NA	NA	NA	NA	NA	NA	NA
10	B230208H11Rik	12916648	12923090	-	ENSMUSG00000097378	NA	NA	NA	NA	NA	NA	NA	NA	NA	NA	NA	NA	NA	NA	5.80371516865168e-07	0.997650745465287	NA	NA	NA	NA	NA	NA	NA	NA
10	Gm27741	13091581	13091817	-	ENSMUSG00000098635	NA	NA	NA	NA	NA	NA	NA	NA	NA	NA	NA	NA	NA	NA	2.85028418886182e-07	0.997650745465287	NA	NA	NA	NA	NA	NA	NA	NA
10	Zc2hc1b	13149540	13178023	-	ENSMUSG00000019815	NA	NA	NA	NA	NA	NA	NA	NA	NA	NA	NA	NA	NA	NA	-3.83083981612425e-07	0.997650745465287	NA	NA	NA	NA	NA	NA	NA	NA
10	Gm22995	13888537	13888643	-	ENSMUSG00000096790	NA	NA	NA	NA	NA	NA	NA	NA	NA	NA	NA	NA	NA	NA	-1.21553769876285e-07	0.997650745465287	NA	NA	NA	NA	NA	NA	NA	NA
10	Gm8330	13890646	13891653	-	ENSMUSG00000098048	NA	NA	NA	NA	NA	NA	NA	NA	NA	NA	NA	NA	NA	NA	-7.65161394597067e-07	0.997650745465287	NA	NA	NA	NA	NA	NA	NA	NA
[truncated: 31,952 more rows]

## Sheet: F_AP_allelic_ratio_placenta
Chromosome	Mgi_symbol	Start_position	End_position	Strand	Ensembl_gene_id	WTxCAST (WT)	XFxCAST -+ (∆Xa)	FixCAST -+ (∆Xa)	DxCAST -+ (∆Xa)	FDxCAST -+ (∆Xa)	XFFixCAST -+ (∆Xa)	TKOxCAST -+ (∆Xa)	CASTxBl6 (WT)	CASTxXF +- (∆Xi)	CASTxFi +- (∆Xi)	CASTxD +- (∆Xi)	Pl CASTxFD +- (∆Xi)	CASTxXFFi +- (∆Xi)	CASTxTKO +- (∆Xi)
[truncated: 213 more rows]

[truncated: 13 more sheets: G_AR_scRNA_pseudobulk, H_DESeq2_6w_FD_TKO, I_DESeq2_sign_6w_FD_TKO, J_shared_DEG_TKO_organs, K_GSEA_top100_TKO, L_DESeq2_6w_spleen, M_DEG_overlap_spleen, N_GSEA_spleen, O_GMC_TKO_dependent, P_GMC_TKO_male_specific, Q_GMC_TKO_female_specific, R_TPM_table_6w_bodymap, S_TPM_table_placenta]
