# Supplementary material for: X-linked deletion of Crossfirre, Firre, and Dxz4 in vivo uncovers diverse phenotypes and combinatorial effects on autosomes
Source: Nat Commun. 2024 Dec 5;15:10631. doi: 10.1038/s41467-024-54673-5 (PMC11621363; doi:10.1038/s41467-024-54673-5)
Supplement: Supplementary file 6 — Source Data [file 41467_2024_54673_MOESM6_ESM.xlsx]

## Sheet: Figure 1b,c
Chromosome	Start	End	Window	Cerebrum_ female_MACS_counts	Heart_females_MACS_counts	Liver_females_MACS_counts	Lung_females_MACS_counts	Kidney_females_MACS_counts	Spleen_females_MACS_counts	Median_females	Cerebrum_males_MACS_counts	Heart_males_MACS_counts	Liver_males_MACS_counts	Lung_males_MACS_counts	Kidney_males_MACS_counts	Spleen_males_MACS_counts	Median_males	Score
X	50550000	50650000	chrX:50550000-50650000	20	21	17	18	19	10	18	8	1	2	1	1	0	1	4.419
X	50500000	50600000	chrX:50500000-50600000	12	12	10	11	11	4	11	5	1	2	1	1	0	1	2.498
X	50600000	50700000	chrX:50600000-50700000	10	10	10	9	11	8	10	5	1	1	1	2	0	1	2.232
5	141000000	141100000	chr5:141000000-141100000	7	7	1	7	1	7	7	8	0	0	1	0	8	0	2.107
X	75650000	75750000	chrX:75650000-75750000	6	5	3	5	6	1	5	1	0	0	0	0	0	0	1.505
X	75700000	75800000	chrX:75700000-75800000	11	8	7	9	12	3	8	3	1	1	2	2	1	2	1.262
X	13550000	13650000	chrX:13550000-13650000	6	6	0	4	0	2	3	5	2	0	0	0	0	0	0.903
10	61500000	61600000	chr10:61500000-61600000	13	7	3	8	1	4	6	15	1	2	11	3	1	2	0.84
15	55800000	55900000	chr15:55800000-55900000	0	7	6	13	1	6	6	1	1	12	9	1	3	2	0.84
15	80550000	80650000	chr15:80550000-80650000	10	6	0	7	1	7	6	10	1	1	4	1	6	2	0.84
14	66150000	66250000	chr14:66150000-66250000	15	12	4	11	9	12	12	18	6	7	7	9	7	7	0.746
1	171900000	172000000	chr1:171900000-172000000	5	3	0	4	0	5	4	3	0	0	2	0	6	1	0.727
17	14650000	14750000	chr17:14650000-14750000	8	6	0	6	2	1	4	12	7	0	0	2	0	1	0.727
18	69050000	69150000	chr18:69050000-69150000	10	3	0	2	4	4	4	11	1	0	0	4	1	1	0.727
2	18950000	19050000	chr2:18950000-19050000	8	10	2	8	1	8	8	6	4	4	4	2	7	4	0.713
17	48350000	48450000	chr17:48350000-48450000	8	12	2	7	9	5	8	8	6	3	1	15	3	4	0.713
5	140950000	141050000	chr5:140950000-141050000	5	5	3	6	2	8	5	5	0	2	1	2	6	2	0.645
18	84700000	84800000	chr18:84700000-84800000	7	4	6	3	2	8	5	9	3	2	2	6	2	2	0.645
7	83550000	83650000	chr7:83550000-83650000	7	12	9	11	10	5	10	9	5	7	5	10	6	6	0.643
12	85950000	86050000	chr12:85950000-86050000	15	10	1	13	2	9	10	15	5	2	13	7	5	6	0.643
15	66750000	66850000	chr15:66750000-66850000	11	14	1	14	5	9	10	9	8	3	9	2	4	6	0.643
1	41350000	41450000	chr1:41350000-41450000	2	2	0	2	3	0	2	3	0	1	0	3	0	0	0.602
1	62450000	62550000	chr1:62450000-62550000	2	1	2	2	0	1	2	2	0	2	0	0	1	0	0.602
1	62500000	62600000	chr1:62500000-62600000	5	2	1	2	0	1	2	6	1	0	2	0	0	0	0.602
1	107400000	107500000	chr1:107400000-107500000	1	2	1	2	0	2	2	1	0	1	0	0	4	0	0.602
1	132850000	132950000	chr1:132850000-132950000	15	4	1	2	0	1	2	20	4	0	0	0	1	0	0.602
1	163000000	163100000	chr1:163000000-163100000	4	0	3	5	0	0	2	0	0	4	5	0	0	0	0.602
1	171650000	171750000	chr1:171650000-171750000	4	3	0	0	0	4	2	4	1	0	0	0	3	0	0.602
1	171850000	171950000	chr1:171850000-171950000	4	2	0	2	0	3	2	2	0	0	1	0	3	0	0.602
1	193800000	193900000	chr1:193800000-193900000	4	0	0	2	3	1	2	4	0	0	1	3	0	0	0.602
2	6550000	6650000	chr2:6550000-6650000	15	1	2	1	0	2	2	25	0	1	0	0	3	0	0.602
2	6600000	6700000	chr2:6600000-6700000	14	2	2	0	0	1	2	26	0	1	0	0	2	0	0.602
2	12200000	12300000	chr2:12200000-12300000	5	2	0	2	0	1	2	4	1	0	0	0	2	0	0.602
2	66600000	66700000	chr2:66600000-66700000	3	2	0	0	1	2	2	3	0	1	0	0	2	0	0.602
2	79150000	79250000	chr2:79150000-79250000	2	1	0	3	0	3	2	5	0	0	1	0	3	0	0.602
2	106350000	106450000	chr2:106350000-106450000	4	2	1	0	3	1	2	3	1	0	0	3	0	0	0.602
2	109550000	109650000	chr2:109550000-109650000	4	2	0	2	0	1	2	3	1	0	2	0	0	0	0.602
2	117750000	117850000	chr2:117750000-117850000	1	2	2	6	1	0	2	0	0	4	6	1	0	0	0.602
2	161550000	161650000	chr2:161550000-161650000	3	0	2	5	0	1	2	4	0	0	4	0	0	0	0.602
2	162800000	162900000	chr2:162800000-162900000	6	1	1	0	2	3	2	6	1	0	0	3	0	0	0.602
2	168800000	168900000	chr2:168800000-168900000	4	0	4	1	0	3	2	3	0	2	1	0	0	0	0.602
2	170650000	170750000	chr2:170650000-170750000	8	2	3	0	0	1	2	11	1	0	0	0	1	0	0.602
2	179300000	179400000	chr2:179300000-179400000	5	0	3	3	1	0	2	5	0	0	2	1	0	0	0.602
X	6200000	6300000	chrX:6200000-6300000	3	2	1	0	2	0	2	3	0	1	0	1	0	0	0.602
X	6250000	6350000	chrX:6250000-6350000	3	3	2	0	4	0	2	4	0	1	0	5	0	0	0.602
X	11200000	11300000	chrX:11200000-11300000	3	2	1	2	1	0	2	2	0	1	1	0	0	0	0.602
X	11250000	11350000	chrX:11250000-11350000	5	2	1	3	1	0	2	4	0	1	2	0	0	0	0.602
X	13350000	13450000	chrX:13350000-13450000	0	2	2	1	0	2	2	0	0	3	1	0	0	0	0.602
X	70800000	70900000	chrX:70800000-70900000	4	4	2	2	0	0	2	4	2	1	0	0	0	0	0.602
X	85600000	85700000	chrX:85600000-85700000	2	1	2	0	2	0	2	3	0	0	0	4	0	0	0.602
X	93200000	93300000	chrX:93200000-93300000	4	2	2	0	2	0	2	4	0	2	0	1	0	0	0.602
X	93250000	93350000	chrX:93250000-93350000	6	2	3	0	2	0	2	5	0	3	0	1	0	0	0.602
X	98050000	98150000	chrX:98050000-98150000	1	2	3	0	4	1	2	1	0	3	0	3	0	0	0.602
X	98100000	98200000	chrX:98100000-98200000	1	2	2	0	3	2	2	1	0	1	0	3	0	0	0.602
X	157600000	157700000	chrX:157600000-157700000	2	2	1	0	2	0	2	1	1	0	0	1	0	0	0.602
X	157950000	158050000	chrX:157950000-158050000	4	2	1	1	2	0	2	3	0	0	1	1	0	0	0.602
X	158000000	158100000	chrX:158000000-158100000	2	2	1	1	2	0	2	1	0	0	1	1	0	0	0.602
X	159700000	159800000	chrX:159700000-159800000	2	4	0	0	1	3	2	5	0	0	0	1	2	0	0.602
3	21200000	21300000	chr3:21200000-21300000	3	3	1	0	0	2	2	2	3	0	0	0	1	0	0.602
3	105100000	105200000	chr3:105100000-105200000	6	4	0	0	1	2	2	13	4	0	0	1	0	0	0.602
3	145250000	145350000	chr3:145250000-145350000	2	1	0	0	4	2	2	4	0	0	0	4	0	0	0.602
3	146950000	147050000	chr3:146950000-147050000	4	2	1	0	0	2	2	3	3	0	0	0	0	0	0.602
3	147000000	147100000	chr3:147000000-147100000	5	4	1	0	0	2	2	3	5	0	0	0	1	0	0.602
3	152550000	152650000	chr3:152550000-152650000	10	1	0	2	2	1	2	15	0	0	1	2	0	0	0.602
3	154300000	154400000	chr3:154300000-154400000	0	1	3	0	2	2	2	0	1	0	0	5	0	0	0.602
4	89350000	89450000	chr4:89350000-89450000	1	2	1	8	3	1	2	1	0	0	7	5	0	0	0.602
4	89400000	89500000	chr4:89400000-89500000	0	3	2	10	2	0	2	0	0	1	7	4	0	0	0.602
4	99300000	99400000	chr4:99300000-99400000	6	2	0	0	7	1	2	5	0	0	0	10	1	0	0.602
4	100650000	100750000	chr4:100650000-100750000	3	1	1	2	2	0	2	6	0	0	1	3	0	0	0.602
4	148300000	148400000	chr4:148300000-148400000	12	3	0	1	0	3	2	13	0	0	0	0	0	0	0.602
5	8150000	8250000	chr5:8150000-8250000	9	5	2	1	0	1	2	8	5	0	1	0	0	0	0.602
5	13450000	13550000	chr5:13450000-13550000	5	2	0	2	1	0	2	5	2	0	1	0	0	0	0.602
5	38800000	38900000	chr5:38800000-38900000	5	2	0	1	0	2	2	7	2	0	0	0	0	0	0.602
5	62800000	62900000	chr5:62800000-62900000	2	2	0	1	0	3	2	5	0	0	1	0	3	0	0.602
5	62850000	62950000	chr5:62850000-62950000	2	1	0	2	0	2	2	3	0	0	1	0	2	0	0.602
5	90100000	90200000	chr5:90100000-90200000	2	2	1	4	0	0	2	4	1	0	3	0	0	0	0.602
5	132600000	132700000	chr5:132600000-132700000	6	2	2	0	0	1	2	5	2	1	0	0	0	0	0.602
5	132650000	132750000	chr5:132650000-132750000	7	2	2	1	0	1	2	6	2	0	1	0	0	0	0.602
5	141350000	141450000	chr5:141350000-141450000	2	0	3	2	2	0	2	1	0	4	0	5	0	0	0.602
6	21150000	21250000	chr6:21150000-21250000	2	2	1	0	2	1	2	2	1	0	0	2	0	0	0.602
6	40550000	40650000	chr6:40550000-40650000	3	2	2	1	2	0	2	2	0	1	0	2	0	0	0.602
6	50700000	50800000	chr6:50700000-50800000	5	0	3	3	0	0	2	6	1	4	0	0	0	0	0.602
6	82500000	82600000	chr6:82500000-82600000	2	2	1	0	0	2	2	3	1	0	0	0	0	0	0.602
6	127750000	127850000	chr6:127750000-127850000	5	3	2	11	0	1	2	9	1	0	10	0	0	0	0.602
6	140900000	141000000	chr6:140900000-141000000	2	0	0	2	2	1	2	5	1	0	1	0	0	0	0.602
6	148650000	148750000	chr6:148650000-148750000	3	2	0	2	0	6	2	3	0	0	0	1	4	0	0.602
7	25900000	26000000	chr7:25900000-26000000	0	0	5	7	1	2	2	0	0	6	8	1	0	0	0.602
7	36000000	36100000	chr7:36000000-36100000	3	0	0	3	2	1	2	5	0	0	1	2	0	0	0.602
7	43950000	44050000	chr7:43950000-44050000	2	0	3	1	7	1	2	2	0	0	0	9	0	0	0.602
7	56150000	56250000	chr7:56150000-56250000	6	0	2	0	1	2	2	9	0	2	0	1	0	0	0.602
7	83150000	83250000	chr7:83150000-83250000	4	0	0	1	2	2	2	7	1	0	0	2	0	0	0.602
7	91450000	91550000	chr7:91450000-91550000	11	0	2	0	2	1	2	14	0	2	0	0	0	0	0.602
7	111450000	111550000	chr7:111450000-111550000	9	2	1	2	1	0	2	14	1	0	2	0	0	0	0.602
7	115250000	115350000	chr7:115250000-115350000	3	0	3	1	2	3	2	3	0	3	0	1	0	0	0.602
7	136900000	137000000	chr7:136900000-137000000	3	1	1	0	3	3	2	0	1	2	0	4	0	0	0.602
7	138250000	138350000	chr7:138250000-138350000	3	0	3	0	2	2	2	2	0	1	0	3	0	0	0.602
7	144250000	144350000	chr7:144250000-144350000	10	0	1	0	4	3	2	15	0	1	0	10	0	0	0.602
10	5700000	5800000	chr10:5700000-5800000	2	0	2	0	3	1	2	3	0	0	0	0	0	0	0.602
10	126500000	126600000	chr10:126500000-126600000	4	1	0	1	3	3	2	6	0	0	0	5	1	0	0.602
10	126750000	126850000	chr10:126750000-126850000	10	0	2	0	1	2	2	12	0	0	0	3	1	0	0.602
10	130250000	130350000	chr10:130250000-130350000	3	1	1	2	0	7	2	3	0	0	0	0	5	0	0.602
10	130300000	130400000	chr10:130300000-130400000	0	1	2	2	0	5	2	0	0	1	0	1	5	0	0.602
8	110450000	110550000	chr8:110450000-110550000	3	2	0	1	2	3	2	4	1	0	0	1	0	0	0.602
8	115800000	115900000	chr8:115800000-115900000	0	0	5	3	8	1	2	0	0	6	1	11	0	0	0.602
14	77700000	77800000	chr14:77700000-77800000	10	2	1	2	0	0	2	14	1	0	1	0	0	0	0.602
14	79800000	79900000	chr14:79800000-79900000	7	1	0	2	4	0	2	13	0	0	0	7	0	0	0.602
14	79850000	79950000	chr14:79850000-79950000	7	1	1	2	6	0	2	14	0	0	0	9	0	0	0.602
14	118350000	118450000	chr14:118350000-118450000	3	1	0	0	2	4	2	2	0	0	0	3	1	0	0.602
9	14900000	15000000	chr9:14900000-15000000	11	0	2	1	1	4	2	11	0	1	0	0	3	0	0.602
9	41750000	41850000	chr9:41750000-41850000	6	3	0	4	0	0	2	7	1	0	1	0	0	0	0.602
9	45600000	45700000	chr9:45600000-45700000	14	0	1	0	2	2	2	18	0	0	0	5	0	0	0.602
9	45650000	45750000	chr9:45650000-45750000	10	1	1	0	2	2	2	13	1	0	0	6	0	0	0.602
9	86250000	86350000	chr9:86250000-86350000	3	0	1	0	2	2	2	3	0	1	0	3	0	0	0.602
9	116550000	116650000	chr9:116550000-116650000	3	3	0	5	0	0	2	2	1	0	3	0	0	0	0.602
9	117900000	118000000	chr9:117900000-118000000	4	2	0	1	1	2	2	4	0	0	0	1	2	0	0.602
11	30500000	30600000	chr11:30500000-30600000	4	3	0	4	1	0	2	5	1	0	4	0	0	0	0.602
11	31450000	31550000	chr11:31450000-31550000	0	6	1	1	3	2	2	0	6	0	0	4	0	0	0.602
11	47300000	47400000	chr11:47300000-47400000	4	10	1	1	2	0	2	5	6	0	0	1	0	0	0.602
11	51350000	51450000	chr11:51350000-51450000	5	1	0	12	0	2	2	5	0	0	10	0	1	0	0.602
11	71200000	71300000	chr11:71200000-71300000	3	3	0	2	0	1	2	0	1	0	1	0	0	0	0.602
11	100050000	100150000	chr11:100050000-100150000	4	0	0	8	3	0	2	3	0	0	8	1	0	0	0.602
11	104650000	104750000	chr11:104650000-104750000	2	1	0	3	0	2	2	4	0	0	2	0	1	0	0.602
11	111750000	111850000	chr11:111750000-111850000	2	2	0	1	0	2	2	5	0	0	0	0	2	0	0.602
13	16200000	16300000	chr13:16200000-16300000	2	0	4	1	3	1	2	0	0	4	0	3	1	0	0.602
13	29250000	29350000	chr13:29250000-29350000	4	3	3	1	0	1	2	7	1	0	0	0	2	0	0.602
13	37000000	37100000	chr13:37000000-37100000	3	2	1	2	0	0	2	7	2	0	1	0	0	0	0.602
13	71050000	71150000	chr13:71050000-71150000	2	0	2	0	2	1	2	4	0	0	0	4	1	0	0.602
13	75550000	75650000	chr13:75550000-75650000	2	3	3	0	1	1	2	0	1	4	0	0	0	0	0.602
13	76500000	76600000	chr13:76500000-76600000	5	1	2	3	0	2	2	4	0	0	3	0	1	0	0.602
13	76550000	76650000	chr13:76550000-76650000	7	1	1	3	0	2	2	6	0	0	3	0	1	0	0.602
13	81450000	81550000	chr13:81450000-81550000	2	0	0	1	2	2	2	5	0	0	1	2	0	0	0.602
13	82750000	82850000	chr13:82750000-82850000	3	1	0	0	2	2	2	2	1	0	0	2	0	0	0.602
13	101050000	101150000	chr13:101050000-101150000	5	0	1	2	0	2	2	5	0	3	1	0	0	0	0.602
13	108850000	108950000	chr13:108850000-108950000	2	2	0	0	3	2	2	2	0	0	0	6	0	0	0.602
13	118650000	118750000	chr13:118650000-118750000	2	1	0	2	2	0	2	2	1	0	0	3	0	0	0.602
12	29750000	29850000	chr12:29750000-29850000	16	7	3	0	0	0	2	18	7	0	0	0	0	0	0.602
12	38800000	38900000	chr12:38800000-38900000	2	2	0	1	0	2	2	4	0	0	0	0	1	0	0.602
12	70350000	70450000	chr12:70350000-70450000	13	2	2	0	1	0	2	13	0	3	0	1	0	0	0.602
12	92200000	92300000	chr12:92200000-92300000	6	0	1	0	2	2	2	4	0	0	0	3	1	0	0.602
12	98300000	98400000	chr12:98300000-98400000	6	0	2	1	0	2	2	6	1	0	0	0	1	0	0.602
12	98500000	98600000	chr12:98500000-98600000	5	1	4	1	0	2	2	8	0	6	1	0	0	0	0.602
12	103900000	104000000	chr12:103900000-104000000	6	1	9	2	1	0	2	7	0	14	1	0	0	0	0.602
12	104250000	104350000	chr12:104250000-104350000	2	0	4	1	0	2	2	2	0	8	0	0	1	0	0.602
12	105300000	105400000	chr12:105300000-105400000	9	1	0	0	2	2	2	13	1	0	0	3	0	0	0.602
12	107050000	107150000	chr12:107050000-107150000	5	3	2	0	0	3	2	7	0	0	0	0	4	0	0.602
12	107100000	107200000	chr12:107100000-107200000	5	3	2	0	0	4	2	8	0	0	0	0	5	0	0.602
12	107650000	107750000	chr12:107650000-107750000	4	1	2	1	1	3	2	5	0	0	1	1	0	0	0.602
12	107700000	107800000	chr12:107700000-107800000	6	2	1	1	0	2	2	9	2	0	1	0	0	0	0.602
15	41000000	41100000	chr15:41000000-41100000	3	4	2	0	2	0	2	10	4	1	0	0	0	0	0.602
15	63550000	63650000	chr15:63550000-63650000	2	0	1	2	0	3	2	3	0	0	0	0	2	0	0.602
15	93950000	94050000	chr15:93950000-94050000	7	2	1	0	0	2	2	9	1	0	0	0	1	0	0.602
16	56300000	56400000	chr16:56300000-56400000	2	4	0	2	1	0	2	2	3	0	0	1	0	0	0.602
16	73400000	73500000	chr16:73400000-73500000	2	2	1	2	0	0	2	3	2	0	1	0	0	0	0.602
16	75850000	75950000	chr16:75850000-75950000	0	2	1	3	0	5	2	0	1	0	3	0	7	0	0.602
16	75900000	76000000	chr16:75900000-76000000	0	2	1	2	0	5	2	0	0	0	2	0	8	0	0.602
16	87000000	87100000	chr16:87000000-87100000	4	0	1	3	2	0	2	5	1	0	0	3	0	0	0.602
16	93150000	93250000	chr16:93150000-93250000	3	1	0	3	0	4	2	3	0	0	2	0	1	0	0.602
17	7650000	7750000	chr17:7650000-7750000	3	3	0	3	0	1	2	4	7	0	0	0	0	0	0.602
17	44450000	44550000	chr17:44450000-44550000	7	2	1	0	3	1	2	7	0	0	1	3	0	0	0.602
17	52100000	52200000	chr17:52100000-52200000	2	2	0	1	0	3	2	1	0	0	0	1	3	0	0.602
17	79150000	79250000	chr17:79150000-79250000	2	0	0	3	2	2	2	1	0	0	3	2	0	0	0.602
17	79200000	79300000	chr17:79200000-79300000	5	1	0	6	2	2	2	3	0	0	3	1	0	0	0.602
18	14800000	14900000	chr18:14800000-14900000	2	1	0	2	2	0	2	2	1	0	0	6	0	0	0.602
18	25850000	25950000	chr18:25850000-25950000	5	2	0	1	2	0	2	5	1	0	0	1	0	0	0.602
18	25900000	26000000	chr18:25900000-26000000	7	2	0	1	2	0	2	7	2	0	0	1	0	0	0.602
18	43900000	44000000	chr18:43900000-44000000	3	1	3	3	0	0	2	0	1	3	2	0	0	0	0.602
18	43950000	44050000	chr18:43950000-44050000	2	1	3	3	0	0	2	0	1	4	2	0	0	0	0.602
18	77450000	77550000	chr18:77450000-77550000	9	2	0	1	1	2	2	19	3	0	0	0	0	0	0.602
18	79900000	80000000	chr18:79900000-80000000	3	2	1	0	0	2	2	3	0	1	0	0	1	0	0.602
18	81200000	81300000	chr18:81200000-81300000	3	0	3	0	1	2	2	3	0	5	0	1	0	0	0.602
11	117700000	117800000	chr11:117700000-117800000	16	12	7	11	13	6	12	21	7	6	9	18	6	8	0.599
2	51050000	51150000	chr2:51050000-51150000	5	4	7	7	7	2	6	4	2	6	2	9	2	3	0.595
4	61750000	61850000	chr4:61750000-61850000	2	6	10	1	6	5	6	2	3	12	0	5	3	3	0.595
5	65850000	65950000	chr5:65850000-65950000	3	9	2	9	1	9	6	4	2	2	6	2	11	3	0.595
10	67550000	67650000	chr10:67550000-67650000	5	6	0	6	1	6	6	6	2	0	4	1	6	3	0.595
8	68000000	68100000	chr8:68000000-68100000	3	5	16	6	6	2	6	3	3	18	3	9	3	3	0.595
10	83050000	83150000	chr10:83050000-83150000	18	8	3	7	7	1	7	19	4	3	5	16	1	4	0.562
10	83100000	83200000	chr10:83100000-83200000	15	8	1	7	7	5	7	18	4	1	4	16	2	4	0.562
10	83150000	83250000	chr10:83150000-83250000	10	7	1	5	7	8	7	15	4	2	3	12	2	4	0.562
10	86000000	86100000	chr10:86000000-86100000	10	6	2	8	9	1	7	10	2	2	7	10	1	4	0.562
11	79100000	79200000	chr11:79100000-79200000	9	8	2	11	2	6	7	13	5	1	7	4	4	4	0.562
1	127300000	127400000	chr1:127300000-127400000	12	11	2	7	9	1	8	16	6	4	3	11	2	5	0.537
2	127300000	127400000	chr2:127300000-127400000	5	8	9	4	9	7	8	4	6	9	2	15	3	5	0.537
7	126350000	126450000	chr7:126350000-126450000	5	8	8	10	4	8	8	5	4	5	7	5	7	5	0.537
15	85400000	85500000	chr15:85400000-85500000	10	8	8	8	3	1	8	18	3	4	7	6	1	5	0.537
15	85450000	85550000	chr15:85450000-85550000	9	10	7	7	8	1	8	14	3	3	7	12	0	5	0.537
7	117400000	117500000	chr7:117400000-117500000	12	10	0	7	10	8	9	16	6	0	6	18	7	6	0.518
13	58000000	58100000	chr13:58000000-58100000	13	9	4	9	9	1	9	17	8	5	5	13	2	6	0.518
2	28300000	28400000	chr2:28300000-28400000	9	4	3	2	3	1	3	12	1	1	1	6	0	1	0.505
X	18150000	18250000	chrX:18150000-18250000	1	3	1	3	3	3	3	1	1	4	1	2	1	1	0.505
7	43900000	44000000	chr7:43900000-44000000	2	1	4	1	11	4	3	2	1	1	1	13	1	1	0.505
11	35300000	35400000	chr11:35300000-35400000	13	3	0	3	4	0	3	16	1	0	1	4	1	1	0.505
12	113250000	113350000	chr12:113250000-113350000	3	3	4	0	0	5	3	2	0	7	0	0	3	1	0.505
15	50750000	50850000	chr15:50750000-50850000	5	3	0	4	3	2	3	5	1	0	1	4	1	1	0.505
10	69150000	69250000	chr10:69150000-69250000	9	12	14	8	11	4	10	7	7	14	6	12	4	7	0.502
9	45200000	45300000	chr9:45200000-45300000	9	10	4	11	6	10	10	7	7	7	10	8	7	7	0.502
11	99150000	99250000	chr11:99150000-99250000	10	10	6	9	4	10	10	9	6	6	8	5	9	7	0.502
12	83450000	83550000	chr12:83450000-83550000	10	12	10	3	9	2	10	10	10	6	4	8	1	7	0.502
2	90550000	90650000	chr2:90550000-90650000	12	13	7	12	10	5	11	13	6	6	13	11	6	8	0.49
6	88900000	89000000	chr6:88900000-89000000	15	14	8	14	5	6	11	19	8	9	12	8	4	8	0.49
7	114000000	114100000	chr7:114000000-114100000	11	11	11	11	7	6	11	14	8	7	10	8	3	8	0.49
11	102250000	102350000	chr11:102250000-102350000	11	13	9	11	12	4	11	8	11	8	9	17	7	8	0.49
17	45900000	46000000	chr17:45900000-46000000	3	8	14	17	17	1	11	2	4	13	18	18	0	8	0.49
19	55700000	55800000	chr19:55700000-55800000	6	14	12	10	14	3	11	8	8	14	6	19	3	8	0.49
2	150750000	150850000	chr2:150750000-150850000	16	19	4	13	10	4	12	19	16	4	8	10	4	9	0.479
7	63950000	64050000	chr7:63950000-64050000	13	13	5	14	2	10	12	14	8	3	13	4	10	9	0.479
10	60150000	60250000	chr10:60150000-60250000	12	12	2	12	11	8	12	12	8	3	10	13	8	9	0.479
11	79700000	79800000	chr11:79700000-79800000	7	10	18	13	14	3	12	7	7	19	11	19	4	9	0.479
15	73100000	73200000	chr15:73100000-73200000	14	13	10	10	13	8	12	14	8	9	7	14	9	9	0.479
19	55750000	55850000	chr19:55750000-55850000	6	14	13	12	12	2	12	9	9	18	9	19	2	9	0.479
6	85250000	85350000	chr6:85250000-85350000	16	13	13	9	13	4	13	14	8	12	9	16	4	10	0.47
10	75400000	75500000	chr10:75400000-75500000	14	13	13	16	10	6	13	10	10	13	10	13	5	10	0.47
1	38600000	38700000	chr1:38600000-38700000	5	4	1	7	1	4	4	4	1	1	9	1	4	2	0.464
1	51150000	51250000	chr1:51150000-51250000	7	6	0	5	2	0	4	7	4	0	3	2	0	2	0.464
1	55400000	55500000	chr1:55400000-55500000	8	4	3	2	6	2	4	10	2	2	2	7	2	2	0.464
1	55800000	55900000	chr1:55800000-55900000	9	4	1	2	4	4	4	11	3	2	2	4	1	2	0.464
1	71850000	71950000	chr1:71850000-71950000	4	1	4	4	3	0	4	3	1	8	4	2	2	2	0.464
1	84850000	84950000	chr1:84850000-84950000	3	2	5	4	10	0	4	3	0	7	2	13	1	2	0.464
1	127500000	127600000	chr1:127500000-127600000	6	4	1	8	2	3	4	12	3	2	4	2	2	2	0.464
1	138100000	138200000	chr1:138100000-138200000	4	3	1	4	0	5	4	5	2	0	3	2	4	2	0.464
1	152200000	152300000	chr1:152200000-152300000	4	4	4	2	3	2	4	9	5	2	1	2	1	2	0.464
1	154750000	154850000	chr1:154750000-154850000	13	2	3	2	5	4	4	17	2	1	1	5	3	2	0.464
1	156200000	156300000	chr1:156200000-156300000	7	5	3	1	7	1	4	10	1	2	1	7	2	2	0.464
1	158600000	158700000	chr1:158600000-158700000	4	1	4	3	6	0	4	6	1	2	3	7	0	2	0.464
1	171750000	171850000	chr1:171750000-171850000	8	2	1	5	1	5	4	8	1	1	2	1	8	2	0.464
1	179050000	179150000	chr1:179050000-179150000	4	4	2	5	3	0	4	12	2	1	2	5	0	2	0.464
2	4150000	4250000	chr2:4150000-4250000	6	6	3	5	1	0	4	11	6	1	4	1	0	2	0.464
2	5400000	5500000	chr2:5400000-5500000	12	4	4	3	1	3	4	16	3	6	2	1	1	2	0.464
2	13700000	13800000	chr2:13700000-13800000	2	4	0	3	5	4	4	3	2	0	2	8	4	2	0.464
2	14900000	15000000	chr2:14900000-15000000	10	12	0	5	0	2	4	11	11	0	3	1	1	2	0.464
2	18750000	18850000	chr2:18750000-18850000	5	9	2	3	2	4	4	5	9	3	2	2	2	2	0.464
2	24450000	24550000	chr2:24450000-24550000	0	2	6	5	10	0	4	1	1	5	2	10	0	2	0.464
2	28800000	28900000	chr2:28800000-28900000	4	2	4	4	4	2	4	2	2	8	3	4	2	2	0.464
2	43700000	43800000	chr2:43700000-43800000	7	6	2	4	2	5	4	5	3	1	2	2	5	2	0.464
2	49400000	49500000	chr2:49400000-49500000	5	5	4	3	4	3	4	6	2	2	2	4	3	2	0.464
2	51100000	51200000	chr2:51100000-51200000	2	4	7	5	7	2	4	2	2	6	2	8	2	2	0.464
2	70200000	70300000	chr2:70200000-70300000	5	0	1	6	4	4	4	7	0	2	3	3	2	2	0.464
2	75800000	75900000	chr2:75800000-75900000	1	6	1	9	6	3	4	1	3	2	12	10	1	2	0.464
2	79350000	79450000	chr2:79350000-79450000	6	1	4	1	4	4	4	7	0	4	0	6	1	2	0.464
2	92200000	92300000	chr2:92200000-92300000	6	4	2	10	1	3	4	8	2	3	9	1	2	2	0.464
2	102450000	102550000	chr2:102450000-102550000	7	1	4	2	3	4	4	6	1	3	2	6	1	2	0.464
2	125100000	125200000	chr2:125100000-125200000	6	1	1	3	5	4	4	7	1	2	2	11	1	2	0.464
2	142600000	142700000	chr2:142600000-142700000	8	4	5	3	1	1	4	9	4	2	1	2	2	2	0.464
2	151450000	151550000	chr2:151450000-151550000	5	5	2	5	2	1	4	10	5	2	3	1	2	2	0.464
2	157650000	157750000	chr2:157650000-157750000	6	3	1	4	4	1	4	7	2	1	3	6	2	2	0.464
X	11400000	11500000	chrX:11400000-11500000	5	5	1	4	4	0	4	6	3	2	2	6	0	2	0.464
X	13600000	13700000	chrX:13600000-13700000	8	5	0	6	0	4	4	5	4	0	0	0	3	2	0.464
X	101750000	101850000	chrX:101750000-101850000	4	0	5	3	4	0	4	3	1	2	5	4	0	2	0.464
X	106100000	106200000	chrX:106100000-106200000	3	4	4	6	3	4	4	2	2	3	6	5	2	2	0.464
X	109100000	109200000	chrX:109100000-109200000	0	4	4	8	1	3	4	0	2	5	5	2	2	2	0.464
X	152200000	152300000	chrX:152200000-152300000	4	4	3	5	6	1	4	4	2	3	2	5	1	2	0.464
X	166150000	166250000	chrX:166150000-166250000	9	3	4	4	2	1	4	9	3	2	3	2	1	2	0.464
X	167300000	167400000	chrX:167300000-167400000	4	1	1	5	3	4	4	3	1	2	4	5	2	2	0.464
3	21500000	21600000	chr3:21500000-21600000	7	3	0	3	6	4	4	7	2	0	3	6	1	2	0.464
3	59150000	59250000	chr3:59150000-59250000	13	4	1	6	0	3	4	14	5	1	2	3	2	2	0.464
3	59250000	59350000	chr3:59250000-59350000	4	5	0	7	0	4	4	6	1	3	6	1	2	2	0.464
3	75850000	75950000	chr3:75850000-75950000	6	2	5	2	1	5	4	5	3	5	2	2	2	2	0.464
3	75900000	76000000	chr3:75900000-76000000	5	2	6	2	3	6	4	4	2	7	2	2	3	2	0.464
3	80000000	80100000	chr3:80000000-80100000	6	6	2	5	1	1	4	8	6	2	2	2	1	2	0.464
3	82250000	82350000	chr3:82250000-82350000	7	2	5	2	3	4	4	9	1	4	0	4	1	2	0.464
3	84700000	84800000	chr3:84700000-84800000	3	4	2	8	0	4	4	2	2	2	4	0	3	2	0.464
3	103650000	103750000	chr3:103650000-103750000	9	6	2	5	2	2	4	8	3	2	4	2	1	2	0.464
3	107000000	107100000	chr3:107000000-107100000	12	3	0	6	1	5	4	12	1	1	3	1	5	2	0.464
3	109500000	109600000	chr3:109500000-109600000	5	0	3	4	8	0	4	11	0	1	2	13	0	2	0.464
3	109550000	109650000	chr3:109550000-109650000	6	0	3	5	6	0	4	9	0	1	2	10	0	2	0.464
3	130900000	131000000	chr3:130900000-131000000	2	3	4	5	1	4	4	5	1	2	3	1	2	2	0.464
3	143950000	144050000	chr3:143950000-144050000	6	0	0	4	4	6	4	8	0	0	2	5	2	2	0.464
3	146050000	146150000	chr3:146050000-146150000	2	3	4	6	3	4	4	1	2	2	6	7	3	2	0.464
3	153600000	153700000	chr3:153600000-153700000	12	4	4	2	7	3	4	20	2	2	2	10	2	2	0.464
4	8550000	8650000	chr4:8550000-8650000	6	4	1	4	3	2	4	7	2	2	5	3	1	2	0.464
4	13700000	13800000	chr4:13700000-13800000	11	7	0	6	3	1	4	12	5	0	3	1	1	2	0.464
4	19800000	19900000	chr4:19800000-19900000	4	4	0	13	6	3	4	2	3	1	12	9	2	2	0.464
4	32050000	32150000	chr4:32050000-32150000	6	4	2	3	1	4	4	10	1	2	2	3	3	2	0.464
4	32750000	32850000	chr4:32750000-32850000	7	3	2	1	5	5	4	6	2	3	2	7	2	2	0.464
4	54850000	54950000	chr4:54850000-54950000	3	4	4	3	6	0	4	1	3	4	2	10	0	2	0.464
4	65600000	65700000	chr4:65600000-65700000	6	3	4	1	4	1	4	9	2	3	1	4	2	2	0.464
4	87600000	87700000	chr4:87600000-87700000	2	3	2	6	4	4	4	2	1	1	4	4	2	2	0.464
4	87650000	87750000	chr4:87650000-87750000	5	3	3	7	3	5	4	4	2	1	4	3	1	2	0.464
4	111600000	111700000	chr4:111600000-111700000	9	4	4	3	2	2	4	14	3	4	2	2	1	2	0.464
4	151350000	151450000	chr4:151350000-151450000	8	4	5	0	3	0	4	12	3	2	0	5	0	2	0.464
4	151400000	151500000	chr4:151400000-151500000	6	5	4	0	5	0	4	10	3	2	0	8	2	2	0.464
5	21500000	21600000	chr5:21500000-21600000	8	4	0	4	1	3	4	9	3	0	3	2	2	2	0.464
5	27600000	27700000	chr5:27600000-27700000	7	6	6	0	1	1	4	12	4	6	0	1	0	2	0.464
5	37250000	37350000	chr5:37250000-37350000	12	4	5	2	6	0	4	16	1	3	2	11	1	2	0.464
5	37300000	37400000	chr5:37300000-37400000	7	4	3	2	6	0	4	11	3	2	2	10	1	2	0.464
5	76750000	76850000	chr5:76750000-76850000	13	3	1	4	4	2	4	11	2	2	3	4	2	2	0.464
5	89400000	89500000	chr5:89400000-89500000	3	0	11	5	5	0	4	1	0	15	4	6	0	2	0.464
5	112700000	112800000	chr5:112700000-112800000	14	7	2	5	0	1	4	16	7	0	3	1	0	2	0.464
5	112750000	112850000	chr5:112750000-112850000	9	10	3	4	1	1	4	13	7	2	2	3	0	2	0.464
5	132150000	132250000	chr5:132150000-132250000	11	5	0	1	8	2	4	13	5	0	0	9	0	2	0.464
5	140000000	140100000	chr5:140000000-140100000	9	4	1	3	5	1	4	13	2	1	3	7	0	2	0.464
5	146400000	146500000	chr5:146400000-146500000	11	1	3	4	6	2	4	10	1	1	3	6	0	2	0.464
5	147300000	147400000	chr5:147300000-147400000	2	3	4	5	1	7	4	8	1	3	2	2	4	2	0.464
6	5100000	5200000	chr6:5100000-5200000	7	2	5	10	1	0	4	3	2	9	7	2	2	2	0.464
6	32250000	32350000	chr6:32250000-32350000	8	6	1	4	3	0	4	11	6	2	2	3	0	2	0.464
6	49950000	50050000	chr6:49950000-50050000	9	0	6	1	5	2	4	6	1	4	1	6	1	2	0.464
6	65600000	65700000	chr6:65600000-65700000	2	5	0	8	1	6	4	3	2	2	8	2	5	2	0.464
6	90950000	91050000	chr6:90950000-91050000	11	5	2	4	3	3	4	12	2	1	2	4	2	2	0.464
6	91300000	91400000	chr6:91300000-91400000	10	4	2	6	3	0	4	12	2	1	7	2	2	2	0.464
6	99800000	99900000	chr6:99800000-99900000	5	4	1	3	7	2	4	8	3	1	2	9	2	2	0.464
6	100550000	100650000	chr6:100550000-100650000	5	3	7	4	2	2	4	5	3	8	2	2	1	2	0.464
6	113950000	114050000	chr6:113950000-114050000	17	0	5	4	4	0	4	17	0	2	2	5	0	2	0.464
6	117200000	117300000	chr6:117200000-117300000	7	4	4	1	3	1	4	9	1	5	0	3	1	2	0.464
6	117650000	117750000	chr6:117650000-117750000	1	4	4	3	4	3	4	1	4	5	1	5	0	2	0.464
6	124250000	124350000	chr6:124250000-124350000	4	1	4	1	4	3	4	4	3	1	1	2	3	2	0.464
6	126700000	126800000	chr6:126700000-126800000	22	1	4	2	4	3	4	18	1	6	2	2	0	2	0.464
6	128850000	128950000	chr6:128850000-128950000	2	4	2	5	3	5	4	3	2	2	2	3	5	2	0.464
6	137800000	137900000	chr6:137800000-137900000	6	0	4	4	3	1	4	5	1	3	5	1	0	2	0.464
7	79600000	79700000	chr7:79600000-79700000	5	4	3	1	6	2	4	5	3	2	1	8	2	2	0.464
7	109400000	109500000	chr7:109400000-109500000	9	4	2	5	0	3	4	9	2	3	5	2	0	2	0.464
7	115450000	115550000	chr7:115450000-115550000	2	6	5	4	0	3	4	2	3	4	3	1	1	2	0.464
7	134250000	134350000	chr7:134250000-134350000	4	3	1	5	5	0	4	4	1	1	4	5	0	2	0.464
7	134450000	134550000	chr7:134450000-134550000	5	3	2	4	4	0	4	7	2	1	1	3	0	2	0.464
10	17600000	17700000	chr10:17600000-17700000	2	2	6	6	9	2	4	2	1	8	2	12	3	2	0.464
10	24050000	24150000	chr10:24050000-24150000	1	2	9	3	6	4	4	2	2	9	3	8	2	2	0.464
10	38950000	39050000	chr10:38950000-39050000	7	7	0	5	1	2	4	9	10	2	3	2	0	2	0.464
10	40800000	40900000	chr10:40800000-40900000	9	5	2	3	4	1	4	12	3	2	2	5	2	2	0.464
10	43850000	43950000	chr10:43850000-43950000	3	1	4	3	6	5	4	2	2	4	3	10	2	2	0.464
10	59800000	59900000	chr10:59800000-59900000	9	4	1	3	4	1	4	11	3	2	2	5	0	2	0.464
10	64000000	64100000	chr10:64000000-64100000	10	5	4	3	2	0	4	13	6	2	2	2	1	2	0.464
10	120650000	120750000	chr10:120650000-120750000	2	5	1	9	4	4	4	2	2	1	5	2	3	2	0.464
10	120700000	120800000	chr10:120700000-120800000	2	5	1	10	5	2	4	2	6	2	8	3	2	2	0.464
10	127750000	127850000	chr10:127750000-127850000	2	4	10	4	10	0	4	2	2	12	2	12	0	2	0.464
8	8750000	8850000	chr8:8750000-8850000	6	5	1	6	3	0	4	2	3	1	6	8	0	2	0.464
8	8800000	8900000	chr8:8800000-8900000	3	4	0	8	4	0	4	2	2	2	7	8	0	2	0.464
8	12000000	12100000	chr8:12000000-12100000	6	3	6	5	1	0	4	6	2	6	3	0	0	2	0.464
8	26700000	26800000	chr8:26700000-26800000	7	6	0	6	0	1	4	7	4	0	4	0	0	2	0.464
8	34650000	34750000	chr8:34650000-34750000	7	4	0	4	0	6	4	8	0	2	3	1	6	2	0.464
8	48800000	48900000	chr8:48800000-48900000	4	3	4	0	4	0	4	5	2	3	0	5	0	2	0.464
8	76850000	76950000	chr8:76850000-76950000	5	3	4	3	4	1	4	3	2	6	2	4	1	2	0.464
8	114550000	114650000	chr8:114550000-114650000	2	2	10	5	7	1	4	1	1	10	3	10	1	2	0.464
14	19650000	19750000	chr14:19650000-19750000	4	4	3	3	5	2	4	5	3	2	1	7	1	2	0.464
14	30200000	30300000	chr14:30200000-30300000	13	3	2	5	0	4	4	16	2	2	2	1	4	2	0.464
14	54050000	54150000	chr14:54050000-54150000	9	3	4	6	4	1	4	10	1	3	7	2	0	2	0.464
14	118500000	118600000	chr14:118500000-118600000	2	4	0	4	3	4	4	4	5	1	4	1	1	2	0.464
9	22550000	22650000	chr9:22550000-22650000	7	5	0	2	3	4	4	7	2	1	0	3	3	2	0.464
9	41850000	41950000	chr9:41850000-41950000	6	5	0	4	3	0	4	6	3	1	2	4	0	2	0.464
9	56700000	56800000	chr9:56700000-56800000	18	5	0	3	4	1	4	24	2	1	3	7	1	2	0.464
9	58300000	58400000	chr9:58300000-58400000	14	4	1	7	3	0	4	11	3	1	6	2	0	2	0.464
9	80050000	80150000	chr9:80050000-80150000	3	4	4	3	5	1	4	3	2	5	2	7	1	2	0.464
9	85700000	85800000	chr9:85700000-85800000	6	4	4	5	2	3	4	5	1	5	3	1	2	2	0.464
9	115100000	115200000	chr9:115100000-115200000	10	2	1	6	5	3	4	11	1	1	3	7	1	2	0.464
11	23950000	24050000	chr11:23950000-24050000	9	4	3	0	1	6	4	8	3	2	0	2	6	2	0.464
11	30550000	30650000	chr11:30550000-30650000	5	6	1	7	3	1	4	5	3	1	7	2	1	2	0.464
11	35600000	35700000	chr11:35600000-35700000	11	4	4	1	3	2	4	14	2	3	0	4	2	2	0.464
11	96350000	96450000	chr11:96350000-96450000	3	5	2	11	12	1	4	2	3	2	11	13	1	2	0.464
11	96600000	96700000	chr11:96600000-96700000	7	3	4	3	4	1	4	7	1	3	1	9	1	2	0.464
11	100100000	100200000	chr11:100100000-100200000	5	2	1	8	5	0	4	4	1	1	8	4	0	2	0.464
13	24300000	24400000	chr13:24300000-24400000	2	4	12	3	3	5	4	2	2	13	3	5	2	2	0.464
13	29200000	29300000	chr13:29200000-29300000	3	6	4	5	1	2	4	5	5	2	3	1	2	2	0.464
13	29300000	29400000	chr13:29300000-29400000	7	6	2	1	6	1	4	8	1	2	1	6	0	2	0.464
13	29350000	29450000	chr13:29350000-29450000	9	6	1	1	8	2	4	9	2	3	1	8	1	2	0.464
13	36700000	36800000	chr13:36700000-36800000	7	2	5	6	2	0	4	8	1	5	3	1	0	2	0.464
13	38200000	38300000	chr13:38200000-38300000	5	6	2	5	2	2	4	4	5	2	3	2	1	2	0.464
13	58500000	58600000	chr13:58500000-58600000	9	5	1	7	2	2	4	10	2	2	6	3	2	2	0.464
13	91550000	91650000	chr13:91550000-91650000	6	5	2	4	4	5	4	6	2	1	2	5	3	2	0.464
13	91600000	91700000	chr13:91600000-91700000	4	3	2	2	5	5	4	8	3	1	2	7	2	2	0.464
13	92750000	92850000	chr13:92750000-92850000	10	6	2	2	3	5	4	10	3	2	2	5	2	2	0.464
13	93000000	93100000	chr13:93000000-93100000	14	9	0	2	0	6	4	16	7	0	0	0	3	2	0.464
13	100850000	100950000	chr13:100850000-100950000	6	4	4	1	3	2	4	7	1	4	1	3	2	2	0.464
13	116900000	117000000	chr13:116900000-117000000	5	0	0	5	6	2	4	9	1	0	3	11	2	2	0.464
12	12750000	12850000	chr12:12750000-12850000	8	3	6	1	4	1	4	9	2	8	1	3	0	2	0.464
12	52750000	52850000	chr12:52750000-52850000	14	6	2	4	1	4	4	15	5	2	3	2	1	2	0.464
12	77600000	77700000	chr12:77600000-77700000	4	4	2	0	4	3	4	10	2	1	0	5	2	2	0.464
12	99650000	99750000	chr12:99650000-99750000	8	6	1	2	0	5	4	8	8	2	2	0	1	2	0.464
12	100000000	100100000	chr12:100000000-100100000	11	4	0	5	0	3	4	9	3	0	4	1	2	2	0.464
12	108950000	109050000	chr12:108950000-109050000	9	5	2	1	8	3	4	12	1	1	2	8	3	2	0.464
12	116050000	116150000	chr12:116050000-116150000	6	2	2	11	1	5	4	7	2	0	8	2	3	2	0.464
15	39650000	39750000	chr15:39650000-39750000	5	3	2	4	4	0	4	8	3	2	2	4	1	2	0.464
15	55750000	55850000	chr15:55750000-55850000	1	4	7	9	2	3	4	1	2	11	6	2	2	2	0.464
15	80500000	80600000	chr15:80500000-80600000	11	3	0	5	2	6	4	9	0	0	3	1	4	2	0.464
15	97400000	97500000	chr15:97400000-97500000	6	2	0	6	1	5	4	6	1	1	3	1	5	2	0.464
16	43600000	43700000	chr16:43600000-43700000	4	9	1	3	0	4	4	8	6	1	1	1	4	2	0.464
16	44500000	44600000	chr16:44500000-44600000	10	4	0	5	2	3	4	14	2	1	3	4	1	2	0.464
16	55700000	55800000	chr16:55700000-55800000	2	4	0	8	3	4	4	1	2	1	8	4	3	2	0.464
16	90000000	90100000	chr16:90000000-90100000	9	4	0	5	3	3	4	15	2	0	3	4	1	2	0.464
16	92800000	92900000	chr16:92800000-92900000	4	7	0	5	1	6	4	3	2	0	5	2	5	2	0.464
16	92850000	92950000	chr16:92850000-92950000	3	5	0	4	3	7	4	2	2	0	4	3	2	2	0.464
16	96450000	96550000	chr16:96450000-96550000	9	5	1	0	2	5	4	16	2	1	1	2	3	2	0.464
17	5650000	5750000	chr17:5650000-5750000	12	4	0	4	2	4	4	15	0	0	4	4	1	2	0.464
17	42600000	42700000	chr17:42600000-42700000	4	4	3	0	4	0	4	4	2	2	0	3	0	2	0.464
17	51800000	51900000	chr17:51800000-51900000	4	4	1	2	3	4	4	7	3	2	2	2	6	2	0.464
17	57100000	57200000	chr17:57100000-57200000	4	4	2	6	2	4	4	2	2	4	5	2	2	2	0.464
17	62800000	62900000	chr17:62800000-62900000	6	4	2	1	6	4	4	11	4	1	1	2	2	2	0.464
17	62850000	62950000	chr17:62850000-62950000	5	4	2	2	5	3	4	8	4	1	2	2	1	2	0.464
17	79250000	79350000	chr17:79250000-79350000	7	5	0	8	0	3	4	6	2	0	6	1	2	2	0.464
18	4550000	4650000	chr18:4550000-4650000	14	5	2	6	1	2	4	13	2	2	5	2	1	2	0.464
18	24350000	24450000	chr18:24350000-24450000	8	1	0	4	4	3	4	8	1	0	4	4	0	2	0.464
18	52750000	52850000	chr18:52750000-52850000	4	3	0	4	4	0	4	5	3	2	2	4	1	2	0.464
18	56800000	56900000	chr18:56800000-56900000	5	4	0	4	6	2	4	7	3	1	1	11	2	2	0.464
18	65350000	65450000	chr18:65350000-65450000	3	8	1	7	2	5	4	2	7	1	3	2	4	2	0.464
18	78400000	78500000	chr18:78400000-78500000	12	5	0	5	0	3	4	11	5	0	4	1	1	2	0.464
18	84100000	84200000	chr18:84100000-84200000	5	5	2	3	1	5	4	3	3	3	2	2	2	2	0.464
19	11050000	11150000	chr19:11050000-11150000	2	6	5	7	2	2	4	2	2	5	8	2	2	2	0.464
19	12700000	12800000	chr19:12700000-12800000	4	2	4	3	7	1	4	3	1	10	2	9	2	2	0.464
19	47750000	47850000	chr19:47750000-47850000	7	4	0	7	3	0	4	7	2	2	6	3	1	2	0.464
19	59150000	59250000	chr19:59150000-59250000	4	3	4	0	5	1	4	3	2	5	2	5	1	2	0.464
8	119750000	119850000	chr8:119750000-119850000	17	10	12	19	17	8	14	19	9	9	13	21	8	11	0.462
14	66200000	66300000	chr14:66200000-66300000	17	13	6	14	14	12	14	18	10	10	11	14	11	11	0.462
19	7100000	7200000	chr19:7100000-7200000	15	16	12	12	17	1	14	20	11	11	8	22	2	11	0.462
15	97800000	97900000	chr15:97800000-97900000	14	17	1	16	16	3	15	13	12	4	17	17	5	12	0.455
16	92400000	92500000	chr16:92400000-92500000	15	15	10	15	15	5	15	12	13	12	14	15	2	12	0.455
1	171550000	171650000	chr1:171550000-171650000	6	5	2	5	1	8	5	4	2	2	6	1	6	3	0.44
2	112400000	112500000	chr2:112400000-112500000	10	6	2	8	2	4	5	8	3	3	8	2	3	3	0.44
X	48150000	48250000	chrX:48150000-48250000	6	3	6	5	2	5	5	5	2	8	2	3	3	3	0.44
5	35100000	35200000	chr5:35100000-35200000	16	6	4	7	4	2	5	17	3	2	7	3	3	3	0.44
5	99400000	99500000	chr5:99400000-99500000	15	5	1	10	2	5	5	17	2	2	8	3	3	3	0.44
7	47050000	47150000	chr7:47050000-47150000	16	6	2	4	6	2	5	16	3	2	1	8	3	3	0.44
7	126000000	126100000	chr7:126000000-126100000	12	8	4	6	2	2	5	12	5	3	3	3	0	3	0.44
8	83050000	83150000	chr8:83050000-83150000	5	7	0	7	1	5	5	4	5	0	6	2	2	3	0.44
14	105850000	105950000	chr14:105850000-105950000	5	6	2	5	3	5	5	3	3	3	5	5	2	3	0.44
12	105400000	105500000	chr12:105400000-105500000	12	3	0	7	7	1	5	15	2	1	4	7	0	3	0.44
17	73250000	73350000	chr17:73250000-73350000	8	7	2	5	1	5	5	10	2	3	2	3	5	3	0.44
15	97750000	97850000	chr15:97750000-97850000	19	24	5	21	20	6	20	20	14	11	21	26	8	17	0.43
1	21250000	21350000	chr1:21250000-21350000	5	6	8	7	7	2	6	4	4	15	5	9	4	4	0.424
1	40050000	40150000	chr1:40050000-40150000	6	6	5	8	6	7	6	7	5	4	4	8	1	4	0.424
1	43450000	43550000	chr1:43450000-43550000	8	7	2	6	5	5	6	15	3	4	5	9	4	4	0.424
1	51200000	51300000	chr1:51200000-51300000	7	8	2	9	4	0	6	6	4	3	7	3	1	4	0.424
1	91100000	91200000	chr1:91100000-91200000	8	7	4	7	3	3	6	6	6	4	4	4	3	4	0.424
1	92150000	92250000	chr1:92150000-92250000	10	7	3	6	1	5	6	13	7	2	6	2	3	4	0.424
1	125400000	125500000	chr1:125400000-125500000	6	7	4	8	5	5	6	5	7	4	3	6	4	4	0.424
1	125450000	125550000	chr1:125450000-125550000	4	9	3	9	8	3	6	5	10	4	4	9	3	4	0.424
1	133750000	133850000	chr1:133750000-133850000	11	2	3	8	4	7	6	13	2	3	6	4	4	4	0.424
1	136300000	136400000	chr1:136300000-136400000	6	6	3	6	5	1	6	6	3	3	5	5	2	4	0.424
1	152000000	152100000	chr1:152000000-152100000	10	8	3	11	3	5	6	14	4	1	10	5	4	4	0.424
1	152800000	152900000	chr1:152800000-152900000	10	5	1	6	7	3	6	11	6	2	3	9	3	4	0.424
1	162000000	162100000	chr1:162000000-162100000	7	6	3	8	6	3	6	8	4	3	5	7	1	4	0.424
1	178200000	178300000	chr1:178200000-178300000	6	5	6	6	3	2	6	7	4	8	4	4	1	4	0.424
1	180450000	180550000	chr1:180450000-180550000	17	8	3	5	2	7	6	18	6	1	5	3	4	4	0.424
1	190750000	190850000	chr1:190750000-190850000	9	7	7	3	5	3	6	14	5	6	4	4	1	4	0.424
2	4350000	4450000	chr2:4350000-4450000	10	9	2	11	4	0	6	14	8	3	5	4	0	4	0.424
2	5800000	5900000	chr2:5800000-5900000	6	5	6	8	3	4	6	11	4	7	4	3	4	4	0.424
2	6050000	6150000	chr2:6050000-6150000	3	6	11	10	6	2	6	3	3	11	8	6	3	4	0.424
2	27800000	27900000	chr2:27800000-27900000	8	9	0	7	3	4	6	10	12	0	6	3	0	4	0.424
2	90800000	90900000	chr2:90800000-90900000	10	7	3	7	5	1	6	10	5	4	5	4	1	4	0.424
2	92600000	92700000	chr2:92600000-92700000	17	7	1	9	4	6	6	18	5	1	6	4	1	4	0.424
2	106650000	106750000	chr2:106650000-106750000	10	7	3	4	7	1	6	10	4	3	3	8	3	4	0.424
2	112450000	112550000	chr2:112450000-112550000	8	7	3	7	3	4	6	6	4	4	7	3	4	4	0.424
2	121500000	121600000	chr2:121500000-121600000	7	9	2	7	1	4	6	11	8	1	5	1	2	4	0.424
2	130900000	131000000	chr2:130900000-131000000	9	3	9	6	5	1	6	11	3	12	4	4	1	4	0.424
2	144300000	144400000	chr2:144300000-144400000	10	7	5	6	4	3	6	12	4	3	5	5	2	4	0.424
2	165800000	165900000	chr2:165800000-165900000	9	5	2	6	6	1	6	10	4	3	5	9	1	4	0.424
X	57250000	57350000	chrX:57250000-57350000	6	8	1	8	2	5	6	4	7	2	7	3	2	4	0.424
X	75750000	75850000	chrX:75750000-75850000	7	5	4	11	7	2	6	5	3	3	8	4	1	4	0.424
X	99450000	99550000	chrX:99450000-99550000	13	7	4	5	7	3	6	15	3	4	4	10	1	4	0.424
X	99500000	99600000	chrX:99500000-99600000	11	6	4	7	10	0	6	13	3	4	5	10	0	4	0.424
X	103450000	103550000	chrX:103450000-103550000	5	7	8	8	6	5	6	4	3	9	4	7	2	4	0.424
X	103650000	103750000	chrX:103650000-103750000	6	2	10	6	10	2	6	5	2	10	4	10	1	4	0.424
X	152100000	152200000	chrX:152100000-152200000	10	6	6	8	4	3	6	13	7	4	4	5	1	4	0.424
3	9750000	9850000	chr3:9750000-9850000	9	6	7	6	3	3	6	13	4	6	4	5	4	4	0.424
3	58500000	58600000	chr3:58500000-58600000	2	5	7	7	4	6	6	4	2	8	6	3	5	4	0.424
3	85550000	85650000	chr3:85550000-85650000	15	11	3	8	1	3	6	16	11	4	5	3	2	4	0.424
3	86950000	87050000	chr3:86950000-87050000	4	5	7	6	6	3	6	5	2	11	2	4	3	4	0.424
3	108900000	109000000	chr3:108900000-109000000	11	4	1	7	7	3	6	10	1	1	7	11	2	4	0.424
3	142550000	142650000	chr3:142550000-142650000	1	6	3	6	5	6	6	1	2	4	3	5	6	4	0.424
3	144400000	144500000	chr3:144400000-144500000	13	5	6	9	2	2	6	13	1	3	8	2	4	4	0.424
3	151850000	151950000	chr3:151850000-151950000	3	6	8	7	5	0	6	2	4	7	7	5	0	4	0.424
3	153850000	153950000	chr3:153850000-153950000	6	6	5	2	7	4	6	5	3	9	3	10	2	4	0.424
4	32100000	32200000	chr4:32100000-32200000	7	10	1	9	3	5	6	10	3	1	6	4	5	4	0.424
4	32800000	32900000	chr4:32800000-32900000	10	6	4	2	7	8	6	10	3	5	3	8	1	4	0.424
4	32850000	32950000	chr4:32850000-32950000	10	7	2	5	6	4	6	13	4	2	4	4	0	4	0.424
4	34850000	34950000	chr4:34850000-34950000	3	6	10	5	6	3	6	4	4	10	4	5	2	4	0.424
4	61800000	61900000	chr4:61800000-61900000	2	7	7	1	8	6	6	2	4	10	0	7	4	4	0.424
4	119750000	119850000	chr4:119750000-119850000	9	10	1	8	3	2	6	15	10	1	6	3	2	4	0.424
5	34300000	34400000	chr5:34300000-34400000	7	4	9	6	6	2	6	7	3	9	5	4	2	4	0.424
5	36600000	36700000	chr5:36600000-36700000	7	12	4	9	3	3	6	9	4	10	5	3	4	4	0.424
5	62700000	62800000	chr5:62700000-62800000	8	5	6	4	5	6	6	10	3	5	4	9	3	4	0.424
5	63750000	63850000	chr5:63750000-63850000	3	4	11	8	7	2	6	4	3	16	5	9	2	4	0.424
5	72550000	72650000	chr5:72550000-72650000	2	3	6	6	6	5	6	3	2	7	6	7	3	4	0.424
5	100400000	100500000	chr5:100400000-100500000	7	6	6	4	6	3	6	5	4	7	4	7	3	4	0.424
5	111750000	111850000	chr5:111750000-111850000	12	12	0	9	1	2	6	14	8	0	7	1	0	4	0.424
5	112900000	113000000	chr5:112900000-113000000	10	7	4	7	2	1	6	13	4	4	5	3	2	4	0.424
5	117200000	117300000	chr5:117200000-117300000	6	3	6	5	6	2	6	6	3	5	4	7	1	4	0.424
6	8400000	8500000	chr6:8400000-8500000	8	7	2	7	4	1	6	8	3	4	7	3	2	4	0.424
6	30400000	30500000	chr6:30400000-30500000	7	6	6	4	5	1	6	8	3	7	4	5	1	4	0.424
6	38200000	38300000	chr6:38200000-38300000	8	2	4	7	7	4	6	9	3	3	5	7	2	4	0.424
6	88950000	89050000	chr6:88950000-89050000	12	4	1	13	3	7	6	12	4	5	12	4	4	4	0.424
6	89200000	89300000	chr6:89200000-89300000	11	3	6	6	3	7	6	11	4	7	5	4	3	4	0.424
6	91250000	91350000	chr6:91250000-91350000	10	3	6	8	5	1	6	14	4	5	7	4	1	4	0.424
6	92450000	92550000	chr6:92450000-92550000	17	9	0	8	3	0	6	18	8	2	4	5	0	4	0.424
6	97900000	98000000	chr6:97900000-98000000	6	9	0	6	5	0	6	3	8	1	4	9	0	4	0.424
6	117600000	117700000	chr6:117600000-117700000	2	7	6	5	6	1	6	2	9	7	1	8	0	4	0.424
6	137100000	137200000	chr6:137100000-137200000	8	6	1	9	5	6	6	12	4	2	9	5	2	4	0.424
6	137650000	137750000	chr6:137650000-137750000	7	9	4	7	4	3	6	8	10	4	5	3	3	4	0.424
7	29100000	29200000	chr7:29100000-29200000	7	4	5	9	6	3	6	4	4	5	8	7	4	4	0.424
7	30900000	31000000	chr7:30900000-31000000	6	5	19	6	3	3	6	8	3	19	4	4	2	4	0.424
7	34900000	35000000	chr7:34900000-35000000	11	6	2	5	6	4	6	14	4	3	4	12	2	4	0.424
7	43500000	43600000	chr7:43500000-43600000	7	7	2	6	2	5	6	5	5	2	4	2	4	4	0.424
7	48950000	49050000	chr7:48950000-49050000	12	3	6	8	5	2	6	12	3	4	8	4	1	4	0.424
7	75300000	75400000	chr7:75300000-75400000	11	6	3	9	4	7	6	11	3	2	9	4	5	4	0.424
7	81450000	81550000	chr7:81450000-81550000	11	5	6	2	8	1	6	14	5	4	3	10	1	4	0.424
7	84000000	84100000	chr7:84000000-84100000	11	6	5	6	8	1	6	13	4	3	5	10	2	4	0.424
7	113950000	114050000	chr7:113950000-114050000	7	5	6	6	3	2	6	9	7	4	5	4	3	4	0.424
7	128250000	128350000	chr7:128250000-128350000	4	7	4	17	9	2	6	4	5	4	15	13	2	4	0.424
7	144350000	144450000	chr7:144350000-144450000	12	2	4	5	7	6	6	15	1	4	5	9	4	4	0.424
10	17650000	17750000	chr10:17650000-17750000	3	5	7	6	9	4	6	4	4	8	4	9	4	4	0.424
10	17900000	18000000	chr10:17900000-18000000	6	5	6	7	1	4	6	4	6	7	5	2	3	4	0.424
10	18050000	18150000	chr10:18050000-18150000	5	6	5	6	7	3	6	4	4	8	3	12	4	4	0.424
10	22650000	22750000	chr10:22650000-22750000	9	6	2	6	10	2	6	9	5	4	4	12	3	4	0.424
10	37300000	37400000	chr10:37300000-37400000	9	8	2	8	1	5	6	10	8	1	4	4	5	4	0.424
10	67600000	67700000	chr10:67600000-67700000	7	6	0	7	1	8	6	6	3	0	4	2	9	4	0.424
10	94750000	94850000	chr10:94750000-94850000	7	6	2	9	2	5	6	14	3	4	11	2	5	4	0.424
10	110850000	110950000	chr10:110850000-110950000	6	5	3	8	7	5	6	7	5	3	4	13	3	4	0.424
8	13900000	14000000	chr8:13900000-14000000	9	7	3	5	7	4	6	11	4	3	4	9	5	4	0.424
8	18900000	19000000	chr8:18900000-19000000	9	8	1	7	4	3	6	9	7	3	5	3	3	4	0.424
8	34400000	34500000	chr8:34400000-34500000	11	5	6	6	1	3	6	12	5	6	4	3	1	4	0.424
8	41100000	41200000	chr8:41100000-41200000	2	5	14	6	10	0	6	3	3	15	5	11	1	4	0.424
8	74950000	75050000	chr8:74950000-75050000	5	6	4	7	6	2	6	4	5	4	7	4	3	4	0.424
8	93200000	93300000	chr8:93200000-93300000	3	5	10	6	9	0	6	3	1	15	5	9	0	4	0.424
8	104150000	104250000	chr8:104150000-104250000	6	7	1	6	4	9	6	9	5	3	4	3	4	4	0.424
8	106250000	106350000	chr8:106250000-106350000	18	7	7	5	4	3	6	24	5	8	4	4	3	4	0.424
8	111350000	111450000	chr8:111350000-111450000	8	5	3	5	8	6	6	7	5	4	4	13	4	4	0.424
8	111400000	111500000	chr8:111400000-111500000	9	6	1	5	7	3	6	10	5	3	4	9	2	4	0.424
14	19950000	20050000	chr14:19950000-20050000	9	5	1	8	2	6	6	14	4	3	4	3	6	4	0.424
14	21900000	22000000	chr14:21900000-22000000	7	4	4	7	9	2	6	8	4	4	5	11	2	4	0.424
14	28450000	28550000	chr14:28450000-28550000	6	7	3	5	6	0	6	8	4	2	5	8	0	4	0.424
14	31650000	31750000	chr14:31650000-31750000	7	7	5	4	2	7	6	7	5	5	3	4	4	4	0.424
14	32850000	32950000	chr14:32850000-32950000	8	11	6	7	2	0	6	10	9	5	4	3	1	4	0.424
14	61000000	61100000	chr14:61000000-61100000	10	6	6	5	2	3	6	10	4	8	5	2	3	4	0.424
14	76150000	76250000	chr14:76150000-76250000	7	5	2	6	7	1	6	5	3	2	6	11	3	4	0.424
9	14050000	14150000	chr9:14050000-14150000	5	7	0	7	4	7	6	6	3	1	3	6	5	4	0.424
9	25400000	25500000	chr9:25400000-25500000	7	7	7	5	2	1	6	8	4	8	4	4	2	4	0.424
9	41000000	41100000	chr9:41000000-41100000	18	7	1	6	6	3	6	19	5	3	4	13	2	4	0.424
9	58400000	58500000	chr9:58400000-58500000	11	8	0	7	4	1	6	18	8	1	3	5	0	4	0.424
9	60200000	60300000	chr9:60200000-60300000	8	4	2	10	7	0	6	10	3	2	6	8	1	4	0.424
9	62550000	62650000	chr9:62550000-62650000	12	8	2	8	3	0	6	11	5	2	5	3	0	4	0.424
9	65000000	65100000	chr9:65000000-65100000	10	4	7	9	2	4	6	9	2	7	5	3	3	4	0.424
9	99600000	99700000	chr9:99600000-99700000	7	2	4	9	7	2	6	5	2	2	8	9	1	4	0.424
9	104050000	104150000	chr9:104050000-104150000	5	8	7	6	4	2	6	5	4	12	3	6	1	4	0.424
9	104100000	104200000	chr9:104100000-104200000	7	7	7	2	4	1	6	10	5	11	0	4	0	4	0.424
11	3750000	3850000	chr11:3750000-3850000	12	6	5	3	7	2	6	13	6	3	3	13	0	4	0.424
11	33050000	33150000	chr11:33050000-33150000	6	6	3	5	8	2	6	6	5	2	3	8	2	4	0.424
11	70350000	70450000	chr11:70350000-70450000	6	6	4	5	6	2	6	4	3	4	4	6	3	4	0.424
11	121600000	121700000	chr11:121600000-121700000	8	8	3	5	6	2	6	13	4	4	5	6	3	4	0.424
13	3450000	3550000	chr13:3450000-3550000	6	7	4	7	5	3	6	7	3	4	7	5	3	4	0.424
13	24350000	24450000	chr13:24350000-24450000	1	8	11	3	1	8	6	1	4	15	3	1	5	4	0.424
13	30250000	30350000	chr13:30250000-30350000	5	6	6	3	6	1	6	5	4	9	3	6	2	4	0.424
13	36250000	36350000	chr13:36250000-36350000	10	6	2	6	5	1	6	10	4	4	5	6	0	4	0.424
13	37300000	37400000	chr13:37300000-37400000	14	8	4	12	4	4	6	12	4	4	10	4	4	4	0.424
13	42250000	42350000	chr13:42250000-42350000	4	7	3	10	8	0	6	4	4	5	11	8	0	4	0.424
13	43900000	44000000	chr13:43900000-44000000	4	7	8	4	7	2	6	4	5	8	4	8	1	4	0.424
13	52500000	52600000	chr13:52500000-52600000	13	10	2	6	2	7	6	10	6	2	3	3	5	4	0.424
13	54200000	54300000	chr13:54200000-54300000	16	8	3	5	10	3	6	19	5	3	4	10	1	4	0.424
13	74050000	74150000	chr13:74050000-74150000	5	9	4	1	10	6	6	4	7	4	1	11	3	4	0.424
13	95000000	95100000	chr13:95000000-95100000	11	5	0	6	6	0	6	13	4	0	4	9	1	4	0.424
13	115100000	115200000	chr13:115100000-115200000	1	7	1	7	7	4	6	1	8	2	4	7	4	4	0.424
12	54400000	54500000	chr12:54400000-54500000	3	6	7	7	5	1	6	2	4	6	4	9	0	4	0.424
12	103950000	104050000	chr12:103950000-104050000	8	5	13	6	2	0	6	12	4	17	5	2	0	4	0.424
12	107900000	108000000	chr12:107900000-108000000	17	6	1	5	7	1	6	17	4	0	4	10	2	4	0.424
12	112250000	112350000	chr12:112250000-112350000	9	7	4	3	10	1	6	12	5	4	2	13	1	4	0.424
15	27400000	27500000	chr15:27400000-27500000	8	10	9	4	3	1	6	11	5	11	4	2	1	4	0.424
15	50800000	50900000	chr15:50800000-50900000	7	6	1	6	5	5	6	6	3	1	3	7	4	4	0.424
15	58300000	58400000	chr15:58300000-58400000	7	10	1	9	3	4	6	5	9	1	6	4	1	4	0.424
15	68250000	68350000	chr15:68250000-68350000	8	10	2	8	4	2	6	5	11	2	7	4	1	4	0.424
15	78200000	78300000	chr15:78200000-78300000	8	6	3	6	2	5	6	10	2	3	5	3	5	4	0.424
15	103500000	103600000	chr15:103500000-103600000	9	6	2	5	9	3	6	8	2	2	5	11	1	4	0.424
16	11500000	11600000	chr16:11500000-11600000	12	7	2	6	12	4	6	15	6	3	2	14	3	4	0.424
16	11550000	11650000	chr16:11550000-11650000	12	7	4	6	10	4	6	17	4	5	4	16	0	4	0.424
16	20050000	20150000	chr16:20050000-20150000	8	7	2	7	2	4	6	8	9	4	4	4	3	4	0.424
16	22300000	22400000	chr16:22300000-22400000	14	5	2	9	7	1	6	12	1	2	7	9	2	4	0.424
16	24600000	24700000	chr16:24600000-24700000	6	6	2	9	2	6	6	8	2	3	4	1	5	4	0.424
16	70300000	70400000	chr16:70300000-70400000	4	5	9	7	6	2	6	4	4	11	5	7	2	4	0.424
16	92000000	92100000	chr16:92000000-92100000	7	3	2	5	10	6	6	10	4	3	5	17	3	4	0.424
16	94150000	94250000	chr16:94150000-94250000	6	8	2	6	4	5	6	8	4	4	3	8	4	4	0.424
17	7150000	7250000	chr17:7150000-7250000	12	8	1	9	5	1	6	19	7	1	3	6	1	4	0.424
17	47050000	47150000	chr17:47050000-47150000	6	5	4	6	6	1	6	3	4	3	7	9	2	4	0.424
17	57050000	57150000	chr17:57050000-57150000	6	6	5	9	5	5	6	6	4	4	9	5	4	4	0.424
17	73200000	73300000	chr17:73200000-73300000	10	14	2	7	1	5	6	12	10	3	4	4	5	4	0.424
17	83450000	83550000	chr17:83450000-83550000	10	5	6	3	6	2	6	11	3	8	4	5	2	4	0.424
18	24850000	24950000	chr18:24850000-24950000	8	14	0	1	9	3	6	7	11	0	1	11	1	4	0.424
18	42000000	42100000	chr18:42000000-42100000	14	8	3	9	2	1	6	12	6	3	10	3	1	4	0.424
18	44400000	44500000	chr18:44400000-44500000	7	5	6	7	1	0	6	11	2	5	5	3	1	4	0.424
18	78250000	78350000	chr18:78250000-78350000	6	6	0	8	7	1	6	9	5	0	4	8	1	4	0.424
18	84650000	84750000	chr18:84650000-84750000	5	4	6	2	7	6	6	5	4	4	2	10	4	4	0.424
19	37400000	37500000	chr19:37400000-37500000	3	7	7	5	1	7	6	4	2	9	5	2	6	4	0.424
19	43650000	43750000	chr19:43650000-43750000	10	5	3	7	8	4	6	12	4	4	5	10	4	4	0.424
19	55650000	55750000	chr19:55650000-55750000	3	8	5	6	6	4	6	3	4	5	4	8	4	4	0.424
2	28600000	28700000	chr2:28600000-28700000	8	4	8	6	8	4	7	7	2	9	3	10	3	5	0.412
2	173400000	173500000	chr2:173400000-173500000	9	11	0	7	3	7	7	8	5	1	6	5	5	5	0.412
4	119950000	120050000	chr4:119950000-120050000	18	10	1	8	3	6	7	19	7	0	5	4	5	5	0.412
7	117450000	117550000	chr7:117450000-117550000	13	7	0	7	11	5	7	17	5	0	5	21	4	5	0.412
7	118950000	119050000	chr7:118950000-119050000	10	7	3	7	10	1	7	10	5	4	5	10	3	5	0.412
10	96300000	96400000	chr10:96300000-96400000	7	7	4	9	1	7	7	6	2	4	7	3	8	5	0.412
8	35350000	35450000	chr8:35350000-35450000	3	8	13	9	3	6	7	2	6	14	8	4	3	5	0.412
8	36050000	36150000	chr8:36050000-36150000	9	4	1	8	8	6	7	14	4	1	5	10	5	5	0.412
11	81950000	82050000	chr11:81950000-82050000	14	10	5	9	2	1	7	12	5	8	5	3	0	5	0.412
1	74950000	75050000	chr1:74950000-75050000	2	8	12	9	10	0	8	5	5	12	8	12	2	6	0.403
1	87750000	87850000	chr1:87750000-87850000	12	10	9	6	5	5	8	10	8	8	5	4	5	6	0.403
1	127250000	127350000	chr1:127250000-127350000	12	9	0	7	9	3	8	15	8	4	4	8	3	6	0.403
1	164700000	164800000	chr1:164700000-164800000	13	6	5	10	10	3	8	12	7	5	5	12	1	6	0.403
1	191850000	191950000	chr1:191850000-191950000	6	8	8	7	12	7	8	6	7	9	6	13	5	6	0.403
2	18000000	18100000	chr2:18000000-18100000	6	8	8	7	10	5	8	7	6	9	6	13	5	6	0.403
2	18900000	19000000	chr2:18900000-19000000	10	9	1	10	3	6	8	12	4	3	5	10	7	6	0.403
2	28550000	28650000	chr2:28550000-28650000	5	7	8	10	9	5	8	4	5	8	7	10	3	6	0.403
2	77450000	77550000	chr2:77450000-77550000	3	8	12	8	11	1	8	3	7	16	6	12	0	6	0.403
2	153250000	153350000	chr2:153250000-153350000	10	9	4	9	6	6	8	10	5	4	9	7	5	6	0.403
2	153450000	153550000	chr2:153450000-153550000	13	8	5	7	12	5	8	18	7	6	6	14	5	6	0.403
2	166200000	166300000	chr2:166200000-166300000	12	9	5	10	7	1	8	15	7	4	6	9	0	6	0.403
2	166650000	166750000	chr2:166650000-166750000	13	8	10	9	3	4	8	14	6	7	8	6	4	6	0.403
3	9550000	9650000	chr3:9550000-9650000	4	11	6	11	13	1	8	7	5	5	9	13	0	6	0.403
3	65800000	65900000	chr3:65800000-65900000	9	9	4	9	6	0	8	7	12	4	11	6	1	6	0.403
3	84000000	84100000	chr3:84000000-84100000	3	9	8	9	4	7	8	4	5	9	6	5	7	6	0.403
3	84550000	84650000	chr3:84550000-84650000	5	8	7	10	8	1	8	5	5	10	7	11	1	6	0.403
3	122550000	122650000	chr3:122550000-122650000	10	6	5	15	10	5	8	5	4	6	13	14	2	6	0.403
3	137950000	138050000	chr3:137950000-138050000	10	14	4	10	4	5	8	8	13	5	10	4	4	6	0.403
3	148950000	149050000	chr3:148950000-149050000	5	8	7	10	8	6	8	5	6	9	6	9	2	6	0.403
4	9550000	9650000	chr4:9550000-9650000	12	10	2	8	7	2	8	12	11	5	5	7	3	6	0.403
4	107800000	107900000	chr4:107800000-107900000	13	8	7	4	8	6	8	19	6	7	4	10	4	6	0.403
4	128800000	128900000	chr4:128800000-128900000	9	6	3	12	9	3	8	8	5	5	11	10	5	6	0.403
4	138450000	138550000	chr4:138450000-138550000	18	8	6	8	10	2	8	23	6	5	6	14	2	6	0.403
4	138500000	138600000	chr4:138500000-138600000	17	6	4	9	10	1	8	20	4	3	7	14	0	6	0.403
5	66350000	66450000	chr5:66350000-66450000	16	9	2	7	12	0	8	17	6	5	7	13	0	6	0.403
5	115300000	115400000	chr5:115300000-115400000	11	8	4	8	8	6	8	12	7	6	6	8	6	6	0.403
5	142700000	142800000	chr5:142700000-142800000	10	8	7	8	8	3	8	18	6	6	7	12	4	6	0.403
5	148650000	148750000	chr5:148650000-148750000	8	8	4	9	1	7	8	9	6	7	7	4	5	6	0.403
5	148800000	148900000	chr5:148800000-148900000	8	8	3	8	8	5	8	9	6	4	6	12	6	6	0.403
6	71100000	71200000	chr6:71100000-71200000	3	6	20	11	11	2	8	3	5	17	7	15	1	6	0.403
6	71950000	72050000	chr6:71950000-72050000	10	8	8	9	3	4	8	11	6	9	7	4	2	6	0.403
6	85200000	85300000	chr6:85200000-85300000	14	7	8	5	11	3	8	14	6	7	5	17	3	6	0.403
6	87150000	87250000	chr6:87150000-87250000	9	9	6	17	4	2	8	11	7	6	13	5	2	6	0.403
6	87450000	87550000	chr6:87450000-87550000	14	10	6	16	5	7	8	14	7	5	12	6	6	6	0.403
6	87850000	87950000	chr6:87850000-87950000	11	8	8	6	8	4	8	12	6	7	6	8	4	6	0.403
6	91200000	91300000	chr6:91200000-91300000	9	12	6	10	4	2	8	18	13	6	7	3	0	6	0.403
6	99350000	99450000	chr6:99350000-99450000	15	12	4	14	1	4	8	17	8	5	12	4	4	6	0.403
6	119450000	119550000	chr6:119450000-119550000	9	10	6	8	7	3	8	10	7	6	6	10	3	6	0.403
7	4650000	4750000	chr7:4650000-4750000	9	8	3	9	7	5	8	10	4	4	9	8	5	6	0.403
7	43400000	43500000	chr7:43400000-43500000	8	6	8	7	6	8	8	7	6	5	5	8	5	6	0.403
7	70350000	70450000	chr7:70350000-70450000	3	8	8	8	9	0	8	7	6	6	7	13	1	6	0.403
7	73600000	73700000	chr7:73600000-73700000	7	8	5	8	10	3	8	8	6	5	7	10	4	6	0.403
7	125600000	125700000	chr7:125600000-125700000	9	12	5	8	3	7	8	12	8	3	8	5	5	6	0.403
10	18000000	18100000	chr10:18000000-18100000	5	7	8	8	10	2	8	4	5	9	6	13	4	6	0.403
10	30750000	30850000	chr10:30750000-30850000	8	7	5	9	11	5	8	10	4	4	7	12	4	6	0.403
10	37250000	37350000	chr10:37250000-37350000	8	9	7	8	1	5	8	9	6	4	7	3	6	6	0.403
10	60100000	60200000	chr10:60100000-60200000	12	9	4	12	5	7	8	12	6	3	12	6	5	6	0.403
10	69300000	69400000	chr10:69300000-69400000	7	6	9	8	8	3	8	6	5	8	5	8	3	6	0.403
10	84450000	84550000	chr10:84450000-84550000	5	8	7	8	9	3	8	7	5	6	9	9	0	6	0.403
8	35500000	35600000	chr8:35500000-35600000	2	7	11	9	8	3	8	5	3	10	7	9	2	6	0.403
8	72150000	72250000	chr8:72150000-72250000	5	8	9	8	6	8	8	6	5	12	7	6	8	6	0.403
8	104100000	104200000	chr8:104100000-104200000	8	8	1	9	4	8	8	10	7	2	8	4	3	6	0.403
8	120700000	120800000	chr8:120700000-120800000	7	9	3	8	7	8	8	5	7	5	6	10	7	6	0.403
8	122000000	122100000	chr8:122000000-122100000	11	3	9	9	7	0	8	14	5	10	8	5	0	6	0.403
8	125200000	125300000	chr8:125200000-125300000	12	14	2	11	6	2	8	18	14	2	6	7	4	6	0.403
14	31600000	31700000	chr14:31600000-31700000	8	8	12	4	3	8	8	10	5	12	3	7	5	6	0.403
14	45300000	45400000	chr14:45300000-45400000	8	5	8	8	8	4	8	6	5	9	7	9	4	6	0.403
14	50950000	51050000	chr14:50950000-51050000	7	10	3	8	8	4	8	6	9	6	4	10	4	6	0.403
14	118750000	118850000	chr14:118750000-118850000	5	8	11	8	15	4	8	5	3	8	6	19	6	6	0.403
14	118800000	118900000	chr14:118800000-118900000	10	6	6	10	10	6	8	10	1	4	8	16	5	6	0.403
9	25150000	25250000	chr9:25150000-25250000	17	11	3	10	4	5	8	19	10	3	6	6	4	6	0.403
9	64150000	64250000	chr9:64150000-64250000	9	8	3	7	8	2	8	10	5	5	6	11	2	6	0.403
9	68950000	69050000	chr9:68950000-69050000	7	10	9	9	1	1	8	9	7	6	5	7	1	6	0.403
9	72400000	72500000	chr9:72400000-72500000	12	9	5	11	5	7	8	11	6	6	8	5	7	6	0.403
9	99550000	99650000	chr9:99550000-99650000	9	7	8	10	8	4	8	7	4	6	7	11	3	6	0.403
9	119050000	119150000	chr9:119050000-119150000	10	9	7	6	13	3	8	11	6	6	7	14	2	6	0.403
9	123150000	123250000	chr9:123150000-123250000	8	8	4	12	7	2	8	6	4	7	15	13	1	6	0.403
11	3800000	3900000	chr11:3800000-3900000	13	9	7	5	8	3	8	13	8	5	5	11	2	6	0.403
11	20600000	20700000	chr11:20600000-20700000	9	9	4	7	9	2	8	11	6	5	6	12	4	6	0.403
11	43350000	43450000	chr11:43350000-43450000	11	5	5	9	6	9	8	11	4	6	6	6	8	6	0.403
11	62500000	62600000	chr11:62500000-62600000	4	8	8	7	9	3	8	5	6	9	7	9	2	6	0.403
11	75950000	76050000	chr11:75950000-76050000	8	10	2	11	7	4	8	12	5	3	9	8	5	6	0.403
11	76500000	76600000	chr11:76500000-76600000	17	9	4	9	7	1	8	13	5	4	7	11	3	6	0.403
11	120250000	120350000	chr11:120250000-120350000	8	7	5	8	8	1	8	10	6	7	6	11	1	6	0.403
13	24550000	24650000	chr13:24550000-24650000	11	12	7	9	5	6	8	16	8	7	6	5	5	6	0.403
13	24700000	24800000	chr13:24700000-24800000	9	8	6	9	7	2	8	8	9	6	7	6	3	6	0.403
13	24850000	24950000	chr13:24850000-24950000	7	6	13	9	10	4	8	6	5	14	7	13	3	6	0.403
13	52550000	52650000	chr13:52550000-52650000	8	13	1	9	0	7	8	9	7	1	8	4	6	6	0.403
13	54150000	54250000	chr13:54150000-54250000	15	15	3	8	8	4	8	19	9	3	5	8	2	6	0.403
12	8750000	8850000	chr12:8750000-8850000	2	11	16	16	5	3	8	6	6	17	14	6	3	6	0.403
12	100850000	100950000	chr12:100850000-100950000	15	7	3	10	8	4	8	17	6	5	5	9	5	6	0.403
15	38050000	38150000	chr15:38050000-38150000	5	10	10	11	6	1	8	6	5	10	10	6	1	6	0.403
15	83250000	83350000	chr15:83250000-83350000	7	10	2	13	12	2	8	6	6	4	12	15	1	6	0.403
15	93550000	93650000	chr15:93550000-93650000	13	7	3	9	8	2	8	14	6	4	9	5	2	6	0.403
15	99600000	99700000	chr15:99600000-99700000	16	8	3	11	7	2	8	16	6	5	13	7	3	6	0.403
15	100650000	100750000	chr15:100650000-100750000	11	12	5	10	4	6	8	12	7	5	8	6	6	6	0.403
16	22100000	22200000	chr16:22100000-22200000	4	10	7	12	8	0	8	4	6	7	8	10	1	6	0.403
16	49750000	49850000	chr16:49750000-49850000	6	9	3	13	2	9	8	6	6	7	11	6	6	6	0.403
17	6750000	6850000	chr17:6750000-6850000	6	10	5	20	13	5	8	6	7	4	19	19	5	6	0.403
17	13600000	13700000	chr17:13600000-13700000	6	8	7	9	9	2	8	6	6	10	7	9	2	6	0.403
17	27050000	27150000	chr17:27050000-27150000	9	10	5	10	6	4	8	10	5	5	10	7	4	6	0.403
17	48400000	48500000	chr17:48400000-48500000	5	12	5	9	10	6	8	6	8	6	2	14	5	6	0.403
18	34300000	34400000	chr18:34300000-34400000	12	9	3	9	6	4	8	14	9	4	7	6	3	6	0.403
18	34800000	34900000	chr18:34800000-34900000	11	8	8	10	5	5	8	11	6	7	9	6	4	6	0.403
18	39150000	39250000	chr18:39150000-39250000	12	16	4	11	5	1	8	14	17	4	7	6	3	6	0.403
18	65200000	65300000	chr18:65200000-65300000	9	7	13	4	9	2	8	11	5	14	5	8	1	6	0.403
19	6450000	6550000	chr19:6450000-6550000	19	6	3	10	12	2	8	21	4	3	9	11	1	6	0.403
19	9850000	9950000	chr19:9850000-9950000	11	11	6	10	6	4	8	11	4	6	9	7	5	6	0.403
19	15900000	16000000	chr19:15900000-16000000	8	7	5	10	8	4	8	6	5	5	11	12	4	6	0.403
19	16200000	16300000	chr19:16200000-16300000	12	9	2	11	8	0	8	14	4	2	9	12	1	6	0.403
19	34450000	34550000	chr19:34450000-34550000	3	7	10	9	8	4	8	4	5	12	7	9	4	6	0.403
19	40600000	40700000	chr19:40600000-40700000	7	10	1	15	4	9	8	5	7	1	15	7	6	6	0.403
2	131950000	132050000	chr2:131950000-132050000	12	11	4	17	7	6	9	13	6	3	15	7	7	7	0.396
2	166150000	166250000	chr2:166150000-166250000	14	9	9	8	9	0	9	16	7	7	6	10	0	7	0.396
4	32150000	32250000	chr4:32150000-32250000	10	15	6	15	8	6	9	11	6	6	10	7	7	7	0.396
4	119900000	120000000	chr4:119900000-120000000	19	12	1	12	5	6	9	19	10	0	9	5	5	7	0.396
6	70800000	70900000	chr6:70800000-70900000	8	16	7	11	10	6	9	7	7	10	7	11	7	7	0.396
14	64050000	64150000	chr14:64050000-64150000	11	10	10	8	3	1	9	12	10	9	4	5	1	7	0.396
13	45950000	46050000	chr13:45950000-46050000	14	9	10	8	9	3	9	16	7	7	7	11	4	7	0.396
17	65750000	65850000	chr17:65750000-65850000	11	9	3	9	10	3	9	13	8	5	6	11	4	7	0.396
18	61050000	61150000	chr18:61050000-61150000	9	9	4	10	9	2	9	13	6	6	8	12	4	7	0.396
1	87600000	87700000	chr1:87600000-87700000	18	10	3	10	5	9	10	17	8	5	8	7	8	8	0.39
1	90150000	90250000	chr1:90150000-90250000	10	10	6	9	11	3	10	10	11	6	7	13	4	8	0.39
1	152600000	152700000	chr1:152600000-152700000	9	13	4	12	10	3	10	13	10	6	7	15	3	8	0.39
2	44950000	45050000	chr2:44950000-45050000	16	10	6	12	7	9	10	18	7	5	13	9	3	8	0.39
2	71800000	71900000	chr2:71800000-71900000	11	12	4	13	9	4	10	9	8	5	12	14	5	8	0.39
2	92000000	92100000	chr2:92000000-92100000	11	8	6	13	12	5	10	10	7	6	12	12	2	8	0.39
2	93100000	93200000	chr2:93100000-93200000	11	11	1	11	4	8	10	16	13	6	9	7	7	8	0.39
2	153400000	153500000	chr2:153400000-153500000	15	10	7	10	9	4	10	22	7	9	8	11	3	8	0.39
3	60450000	60550000	chr3:60450000-60550000	10	15	6	16	4	9	10	8	13	9	14	8	6	8	0.39
3	97900000	98000000	chr3:97900000-98000000	10	8	10	15	6	10	10	12	6	10	11	5	6	8	0.39
4	138000000	138100000	chr4:138000000-138100000	13	11	4	12	10	1	10	20	5	7	9	11	0	8	0.39
5	25050000	25150000	chr5:25050000-25150000	11	11	11	9	8	3	10	12	6	14	6	9	2	8	0.39
5	33700000	33800000	chr5:33700000-33800000	10	5	9	10	10	2	10	11	5	8	9	11	2	8	0.39
5	35600000	35700000	chr5:35600000-35700000	11	17	8	11	6	2	10	11	16	7	10	7	4	8	0.39
5	36450000	36550000	chr5:36450000-36550000	11	10	10	7	10	5	10	14	8	9	7	14	5	8	0.39
5	121950000	122050000	chr5:121950000-122050000	14	10	13	9	0	0	10	18	8	8	8	2	0	8	0.39
5	140600000	140700000	chr5:140600000-140700000	14	13	4	13	8	6	10	16	8	9	8	7	6	8	0.39
6	67050000	67150000	chr6:67050000-67150000	5	10	10	11	11	6	10	5	7	9	11	12	6	8	0.39
6	85900000	86000000	chr6:85900000-86000000	10	6	11	9	10	4	10	8	4	12	7	8	5	8	0.39
6	119050000	119150000	chr6:119050000-119150000	14	19	5	14	1	0	10	17	20	5	12	2	2	8	0.39
6	120150000	120250000	chr6:120150000-120250000	7	11	8	12	11	4	10	8	10	9	8	15	6	8	0.39
6	120400000	120500000	chr6:120400000-120500000	9	11	7	11	11	8	10	11	7	7	9	11	6	8	0.39
7	47000000	47100000	chr7:47000000-47100000	16	13	5	11	9	4	10	18	9	6	7	12	5	8	0.39
7	49500000	49600000	chr7:49500000-49600000	18	11	5	9	14	1	10	20	10	7	7	18	2	8	0.39
7	90050000	90150000	chr7:90050000-90150000	8	12	7	11	12	4	10	8	8	11	9	11	5	8	0.39
7	126650000	126750000	chr7:126650000-126750000	10	9	10	15	7	5	10	10	7	11	13	5	7	8	0.39
7	127100000	127200000	chr7:127100000-127200000	12	6	9	11	10	6	10	11	4	9	8	10	7	8	0.39
10	41500000	41600000	chr10:41500000-41600000	6	10	11	11	9	4	10	7	6	12	10	12	5	8	0.39
10	111150000	111250000	chr10:111150000-111250000	12	7	13	4	12	5	10	10	7	15	3	13	7	8	0.39
10	122850000	122950000	chr10:122850000-122950000	15	10	1	11	15	1	10	17	9	1	8	19	2	8	0.39
10	128200000	128300000	chr10:128200000-128300000	9	13	12	12	7	6	10	8	8	14	13	7	6	8	0.39
10	128250000	128350000	chr10:128250000-128350000	9	11	12	10	7	7	10	9	7	12	10	8	8	8	0.39
8	75050000	75150000	chr8:75050000-75150000	10	12	9	10	7	6	10	10	9	8	7	9	5	8	0.39
8	84200000	84300000	chr8:84200000-84300000	12	11	6	12	9	6	10	13	7	7	10	12	5	8	0.39
8	105900000	106000000	chr8:105900000-106000000	12	13	12	9	9	5	10	11	8	13	8	9	6	8	0.39
8	120650000	120750000	chr8:120650000-120750000	12	11	4	12	8	8	10	10	7	8	9	12	7	8	0.39
14	33250000	33350000	chr14:33250000-33350000	10	9	5	10	10	3	10	12	8	6	8	10	3	8	0.39
14	50900000	51000000	chr14:50900000-51000000	9	11	5	10	11	6	10	8	10	8	8	12	7	8	0.39
14	76850000	76950000	chr14:76850000-76950000	12	9	5	11	13	2	10	15	8	8	6	16	0	8	0.39
9	45350000	45450000	chr9:45350000-45450000	14	10	6	9	11	3	10	13	9	7	7	15	3	8	0.39
9	59500000	59600000	chr9:59500000-59600000	11	11	9	10	5	3	10	13	9	8	10	8	3	8	0.39
9	59600000	59700000	chr9:59600000-59700000	11	12	5	13	8	2	10	9	11	6	12	8	3	8	0.39
9	70250000	70350000	chr9:70250000-70350000	14	8	6	12	12	1	10	10	7	6	11	12	2	8	0.39
11	58850000	58950000	chr11:58850000-58950000	9	9	10	10	10	5	10	8	8	11	8	10	6	8	0.39
11	79600000	79700000	chr11:79600000-79700000	17	7	8	11	13	6	10	21	6	8	8	15	3	8	0.39
13	47100000	47200000	chr13:47100000-47200000	10	10	10	10	3	1	10	12	9	10	8	3	1	8	0.39
13	73650000	73750000	chr13:73650000-73750000	5	11	9	10	15	4	10	4	10	7	11	18	6	8	0.39
13	98800000	98900000	chr13:98800000-98900000	10	11	8	9	10	3	10	12	8	8	9	13	4	8	0.39
12	33100000	33200000	chr12:33100000-33200000	11	11	4	14	5	8	10	15	8	2	14	9	6	8	0.39
12	79600000	79700000	chr12:79600000-79700000	12	11	8	18	7	6	10	10	7	8	15	9	6	8	0.39
12	84200000	84300000	chr12:84200000-84300000	6	11	7	13	13	8	10	8	6	9	11	13	7	8	0.39
15	38200000	38300000	chr15:38200000-38300000	7	10	9	10	10	3	10	8	7	9	11	13	3	8	0.39
15	78550000	78650000	chr15:78550000-78650000	19	12	5	11	4	8	10	15	8	4	10	6	9	8	0.39
15	80100000	80200000	chr15:80100000-80200000	11	10	3	13	12	1	10	16	8	4	8	10	1	8	0.39
16	5050000	5150000	chr16:5050000-5150000	10	10	8	11	9	3	10	10	6	8	8	12	2	8	0.39
16	10500000	10600000	chr16:10500000-10600000	11	10	9	15	6	7	10	15	8	9	12	7	4	8	0.39
16	11450000	11550000	chr16:11450000-11550000	14	11	1	8	13	5	10	20	10	2	7	14	7	8	0.39
16	24350000	24450000	chr16:24350000-24450000	7	10	11	11	10	4	10	8	7	13	9	15	3	8	0.39
16	91300000	91400000	chr16:91300000-91400000	10	11	8	11	9	3	10	11	8	8	8	11	4	8	0.39
16	94300000	94400000	chr16:94300000-94400000	11	10	10	10	7	5	10	15	6	11	7	10	3	8	0.39
17	8250000	8350000	chr17:8250000-8350000	9	6	14	10	13	4	10	8	6	14	9	14	3	8	0.39
17	23650000	23750000	chr17:23650000-23750000	11	10	9	11	11	5	10	8	8	9	12	12	6	8	0.39
17	84250000	84350000	chr17:84250000-84350000	10	10	9	14	3	3	10	12	8	11	8	6	4	8	0.39
18	36300000	36400000	chr18:36300000-36400000	11	11	4	10	13	2	10	15	7	5	9	17	3	8	0.39
18	37950000	38050000	chr18:37950000-38050000	11	11	10	8	10	5	10	12	7	10	7	13	3	8	0.39
18	39500000	39600000	chr18:39500000-39600000	10	10	6	10	11	2	10	12	8	7	7	13	2	8	0.39
18	56400000	56500000	chr18:56400000-56500000	4	9	12	10	11	6	10	10	3	13	6	15	7	8	0.39
18	75250000	75350000	chr18:75250000-75350000	12	12	6	16	7	8	10	9	9	7	13	8	7	8	0.39
19	5450000	5550000	chr19:5450000-5550000	12	12	6	9	11	7	10	10	8	9	8	10	7	8	0.39
19	40650000	40750000	chr19:40650000-40750000	12	11	2	17	3	8	10	11	11	2	16	6	6	8	0.39
19	44350000	44450000	chr19:44350000-44450000	7	7	11	14	9	10	10	8	7	11	11	9	6	8	0.39
6	108650000	108750000	chr6:108650000-108750000	13	11	11	12	6	7	11	11	6	9	10	8	9	9	0.385
8	119850000	119950000	chr8:119850000-119950000	11	9	15	11	13	4	11	9	8	15	9	13	4	9	0.385
15	82150000	82250000	chr15:82150000-82250000	15	11	11	11	7	8	11	14	6	11	9	9	6	9	0.385
19	56900000	57000000	chr19:56900000-57000000	14	9	3	13	18	0	11	17	9	3	9	20	2	9	0.385
1	135500000	135600000	chr1:135500000-135600000	19	13	5	13	11	3	12	22	14	5	10	11	3	10	0.381
2	31750000	31850000	chr2:31750000-31850000	13	12	6	12	13	5	12	17	7	9	12	13	6	10	0.381
2	144200000	144300000	chr2:144200000-144300000	13	13	12	13	11	9	12	15	9	12	9	12	9	10	0.381
3	9500000	9600000	chr3:9500000-9600000	8	14	11	12	14	5	12	10	7	9	11	15	2	10	0.381
3	68450000	68550000	chr3:68450000-68550000	15	11	6	12	12	1	12	15	10	7	10	14	2	10	0.381
4	45500000	45600000	chr4:45500000-45600000	6	11	17	12	14	2	12	7	9	13	12	15	3	10	0.381
4	108300000	108400000	chr4:108300000-108400000	9	15	16	11	13	6	12	9	11	14	10	12	7	10	0.381
4	140550000	140650000	chr4:140550000-140650000	13	12	7	13	11	2	12	13	12	9	9	12	4	10	0.381
4	150450000	150550000	chr4:150450000-150550000	13	12	7	12	11	3	12	18	8	10	11	13	5	10	0.381
4	154850000	154950000	chr4:154850000-154950000	16	14	11	13	9	6	12	17	11	10	12	10	6	10	0.381
5	134550000	134650000	chr5:134550000-134650000	14	14	10	13	6	5	12	16	11	11	10	9	6	10	0.381
5	142750000	142850000	chr5:142750000-142850000	13	14	8	12	14	3	12	21	11	9	9	18	2	10	0.381
5	142800000	142900000	chr5:142800000-142900000	13	15	8	13	10	5	12	18	10	9	9	14	3	10	0.381
6	91100000	91200000	chr6:91100000-91200000	12	10	12	13	12	7	12	10	8	13	10	17	4	10	0.381
6	119400000	119500000	chr6:119400000-119500000	10	12	13	13	12	1	12	10	6	13	11	14	1	10	0.381
6	120450000	120550000	chr6:120450000-120550000	14	13	8	14	12	11	12	15	8	8	13	12	8	10	0.381
7	44500000	44600000	chr7:44500000-44600000	10	13	6	18	13	9	12	11	8	7	15	15	8	10	0.381
7	45700000	45800000	chr7:45700000-45800000	13	9	12	14	15	8	12	15	8	9	10	17	8	10	0.381
7	97350000	97450000	chr7:97350000-97450000	14	14	11	13	6	5	12	12	12	9	12	9	5	10	0.381
8	3200000	3300000	chr8:3200000-3300000	8	12	16	11	12	4	12	9	12	20	9	16	6	10	0.381
8	10950000	11050000	chr8:10950000-11050000	12	13	11	14	12	4	12	12	9	11	10	16	3	10	0.381
8	83950000	84050000	chr8:83950000-84050000	9	14	12	12	13	6	12	9	11	10	12	15	5	10	0.381
8	120150000	120250000	chr8:120150000-120250000	11	17	12	15	7	2	12	13	15	9	12	9	2	10	0.381
8	121500000	121600000	chr8:121500000-121600000	12	15	11	14	9	6	12	13	11	12	10	8	4	10	0.381
8	121950000	122050000	chr8:121950000-122050000	17	8	14	13	10	1	12	18	9	14	11	9	2	10	0.381
14	54550000	54650000	chr14:54550000-54650000	12	13	9	12	11	5	12	13	10	11	10	13	5	10	0.381
14	76700000	76800000	chr14:76700000-76800000	18	14	6	16	9	1	12	20	10	7	13	11	3	10	0.381
14	76750000	76850000	chr14:76750000-76850000	13	12	10	14	12	0	12	13	8	9	11	12	2	10	0.381
9	56850000	56950000	chr9:56850000-56950000	16	14	9	14	8	5	12	16	11	10	12	9	5	10	0.381
9	61350000	61450000	chr9:61350000-61450000	10	15	11	15	12	4	12	8	12	10	11	18	5	10	0.381
9	63600000	63700000	chr9:63600000-63700000	16	11	6	14	14	1	12	17	7	8	11	18	2	10	0.381
9	119000000	119100000	chr9:119000000-119100000	14	12	4	13	11	1	12	14	8	5	12	13	1	10	0.381
11	3450000	3550000	chr11:3450000-3550000	13	13	7	11	17	5	12	16	9	7	10	18	4	10	0.381
11	54800000	54900000	chr11:54800000-54900000	13	15	2	14	11	7	12	13	9	6	17	12	6	10	0.381
11	99100000	99200000	chr11:99100000-99200000	13	12	6	15	4	11	12	13	5	8	11	7	12	10	0.381
11	102350000	102450000	chr11:102350000-102450000	14	13	14	11	11	6	12	12	8	14	9	16	5	10	0.381
13	45450000	45550000	chr13:45450000-45550000	12	17	3	11	16	3	12	14	12	4	9	17	4	10	0.381
13	98850000	98950000	chr13:98850000-98950000	13	12	12	10	12	5	12	14	9	10	9	18	4	10	0.381
13	101700000	101800000	chr13:101700000-101800000	10	19	15	13	7	5	12	9	14	16	12	9	4	10	0.381
12	100450000	100550000	chr12:100450000-100550000	17	13	5	13	10	2	12	19	12	8	13	9	5	10	0.381
12	102400000	102500000	chr12:102400000-102500000	11	14	2	12	12	4	12	13	11	5	10	13	5	10	0.381
12	102600000	102700000	chr12:102600000-102700000	17	14	10	15	11	7	12	22	9	10	10	14	8	10	0.381
12	112050000	112150000	chr12:112050000-112150000	14	9	12	11	12	2	12	14	10	11	8	13	1	10	0.381
15	31350000	31450000	chr15:31350000-31450000	17	11	8	14	14	3	12	21	10	8	11	17	2	10	0.381
15	93500000	93600000	chr15:93500000-93600000	15	15	4	15	9	3	12	16	12	5	14	8	2	10	0.381
16	11000000	11100000	chr16:11000000-11100000	12	13	3	14	11	5	12	14	8	8	13	12	6	10	0.381
17	34850000	34950000	chr17:34850000-34950000	6	9	15	14	17	4	12	7	9	15	12	20	5	10	0.381
17	45850000	45950000	chr17:45850000-45950000	6	16	9	15	15	1	12	6	11	9	14	18	0	10	0.381
19	3550000	3650000	chr19:3550000-3650000	9	14	12	12	11	2	12	9	10	13	11	14	1	10	0.381
19	7150000	7250000	chr19:7150000-7250000	14	12	11	13	17	5	12	16	9	11	10	19	5	10	0.381
1	155200000	155300000	chr1:155200000-155300000	15	14	13	10	19	3	14	17	13	12	8	21	4	12	0.374
2	173250000	173350000	chr2:173250000-173350000	15	14	6	14	14	4	14	17	12	4	12	14	6	12	0.374
4	135250000	135350000	chr4:135250000-135350000	8	14	14	18	14	4	14	11	12	14	13	17	5	12	0.374
4	141450000	141550000	chr4:141450000-141550000	14	14	9	15	13	5	14	19	11	11	13	17	4	12	0.374
5	24400000	24500000	chr5:24400000-24500000	18	15	11	15	12	7	14	18	13	11	12	15	6	12	0.374
5	112250000	112350000	chr5:112250000-112350000	16	15	13	14	8	9	14	17	13	12	11	11	9	12	0.374
5	123100000	123200000	chr5:123100000-123200000	10	16	14	14	17	6	14	11	12	13	12	22	6	12	0.374
6	50300000	50400000	chr6:50300000-50400000	16	13	6	14	17	5	14	20	13	5	12	18	4	12	0.374
6	72100000	72200000	chr6:72100000-72200000	14	14	14	14	4	6	14	15	14	14	11	3	3	12	0.374
6	72550000	72650000	chr6:72550000-72650000	8	13	18	15	15	8	14	9	12	19	11	16	5	12	0.374
7	28850000	28950000	chr7:28850000-28950000	16	15	9	13	14	3	14	17	14	11	11	14	2	12	0.374
7	90000000	90100000	chr7:90000000-90100000	13	15	8	15	16	7	14	12	11	12	14	17	6	12	0.374
8	94900000	95000000	chr8:94900000-95000000	12	15	7	15	16	6	14	12	13	7	14	21	5	12	0.374
14	25650000	25750000	chr14:25650000-25750000	15	18	16	12	4	6	14	16	17	16	9	7	7	12	0.374
9	61300000	61400000	chr9:61300000-61400000	6	11	17	19	17	2	14	8	10	15	15	22	4	12	0.374
9	106150000	106250000	chr9:106150000-106250000	11	18	14	14	13	10	14	13	12	14	12	18	9	12	0.374
11	76400000	76500000	chr11:76400000-76500000	20	18	8	17	11	5	14	22	11	8	15	14	5	12	0.374
11	94400000	94500000	chr11:94400000-94500000	14	14	3	13	14	0	14	19	11	6	12	12	0	12	0.374
11	102400000	102500000	chr11:102400000-102500000	14	16	15	13	13	6	14	12	13	14	10	15	6	12	0.374
11	115350000	115450000	chr11:115350000-115450000	16	14	13	13	14	5	14	14	14	12	12	13	3	12	0.374
11	117800000	117900000	chr11:117800000-117900000	12	13	14	16	17	7	14	12	12	12	15	19	8	12	0.374
11	120650000	120750000	chr11:120650000-120750000	8	13	14	18	14	5	14	11	11	16	14	16	5	12	0.374
15	27850000	27950000	chr15:27850000-27950000	16	16	8	15	13	3	14	25	13	11	12	15	5	12	0.374
15	76150000	76250000	chr15:76150000-76250000	9	14	14	15	13	6	14	11	11	12	16	19	7	12	0.374
16	33850000	33950000	chr16:33850000-33950000	9	14	13	18	14	2	14	11	12	13	16	20	2	12	0.374
17	45950000	46050000	chr17:45950000-46050000	3	12	19	19	17	3	14	3	9	18	20	16	2	12	0.374
18	35850000	35950000	chr18:35850000-35950000	15	15	7	11	15	13	14	16	9	12	10	20	11	12	0.374
19	5400000	5500000	chr19:5400000-5500000	14	18	7	13	15	8	14	12	12	13	12	17	10	12	0.374
19	56950000	57050000	chr19:56950000-57050000	14	13	3	14	15	1	14	14	12	3	12	19	2	12	0.374
11	117750000	117850000	chr11:117750000-117850000	15	16	13	15	18	10	15	18	11	12	14	21	11	13	0.371
1	133150000	133250000	chr1:133150000-133250000	15	17	11	18	16	6	16	20	13	10	15	18	4	14	0.369
7	63850000	63950000	chr7:63850000-63950000	11	17	14	18	18	9	16	15	16	12	14	20	9	14	0.369
10	79850000	79950000	chr10:79850000-79950000	16	16	13	19	16	11	16	14	13	13	18	20	9	14	0.369
8	121550000	121650000	chr8:121550000-121650000	17	18	16	18	16	6	16	20	14	19	14	14	3	14	0.369
8	124250000	124350000	chr8:124250000-124350000	21	15	17	18	14	2	16	23	14	14	15	20	3	14	0.369
11	98300000	98400000	chr11:98300000-98400000	20	22	8	16	15	5	16	22	12	12	16	16	2	14	0.369
11	98350000	98450000	chr11:98350000-98450000	15	17	10	19	17	4	16	16	11	11	18	18	3	14	0.369
15	85650000	85750000	chr15:85650000-85750000	12	19	23	12	24	4	16	14	14	21	14	26	2	14	0.369
15	86050000	86150000	chr15:86050000-86150000	16	22	11	17	17	4	16	16	20	13	11	22	8	14	0.369
15	97700000	97800000	chr15:97700000-97800000	17	20	6	15	19	6	16	19	13	11	16	23	7	14	0.369
17	87300000	87400000	chr17:87300000-87400000	19	17	10	17	15	4	16	18	15	10	14	15	4	14	0.369
18	35800000	35900000	chr18:35800000-35900000	18	16	13	15	16	10	16	21	14	15	14	25	8	14	0.369
3	89200000	89300000	chr3:89200000-89300000	17	18	16	22	19	9	18	16	17	14	22	22	9	16	0.364
1	3300000	3400000	chr1:3300000-3400000	9	1	0	0	2	1	1	16	0	0	0	1	0	0	0.301
1	3350000	3450000	chr1:3350000-3450000	9	0	2	0	3	1	2	18	0	2	0	2	0	1	0.301
1	4750000	4850000	chr1:4750000-4850000	3	3	7	2	6	4	4	3	3	10	2	8	2	3	0.301
1	6350000	6450000	chr1:6350000-6450000	3	2	3	3	3	5	3	4	1	2	3	4	2	2	0.301
1	6450000	6550000	chr1:6450000-6550000	3	1	1	0	0	2	1	2	0	1	0	0	1	0	0.301
1	6500000	6600000	chr1:6500000-6600000	1	1	1	0	0	1	1	1	0	1	0	0	0	0	0.301
1	6800000	6900000	chr1:6800000-6900000	3	1	1	0	1	1	1	5	1	0	0	0	1	0	0.301
1	8800000	8900000	chr1:8800000-8900000	1	3	1	1	0	0	1	1	3	6	0	0	0	0	0.301
1	9600000	9700000	chr1:9600000-9700000	8	6	4	4	8	1	5	8	4	4	5	7	1	4	0.301
1	9900000	10000000	chr1:9900000-10000000	4	3	8	3	7	2	4	4	2	9	2	10	2	3	0.301
1	10150000	10250000	chr1:10150000-10250000	5	4	1	3	4	1	4	6	3	3	2	6	1	3	0.301
1	10200000	10300000	chr1:10200000-10300000	3	4	1	4	6	2	4	4	3	1	3	7	2	3	0.301
1	11250000	11350000	chr1:11250000-11350000	1	2	0	2	1	0	1	1	3	0	0	0	0	0	0.301
1	12350000	12450000	chr1:12350000-12450000	1	1	0	1	1	0	1	1	1	0	0	0	0	0	0.301
1	12400000	12500000	chr1:12400000-12500000	1	2	0	2	1	0	1	1	1	0	1	0	0	0	0.301
1	12600000	12700000	chr1:12600000-12700000	4	2	0	2	0	0	1	4	1	0	0	1	0	0	0.301
1	12800000	12900000	chr1:12800000-12900000	5	5	1	4	2	3	4	5	3	1	3	3	3	3	0.301
1	13450000	13550000	chr1:13450000-13550000	1	1	3	2	1	3	2	1	1	4	1	2	1	1	0.301
1	13650000	13750000	chr1:13650000-13750000	4	1	9	2	6	2	3	3	1	10	2	7	2	2	0.301
1	20650000	20750000	chr1:20650000-20750000	2	0	3	0	3	0	1	3	0	1	0	5	0	0	0.301
1	20800000	20900000	chr1:20800000-20900000	9	2	3	9	4	3	4	8	2	3	9	3	2	3	0.301
1	20850000	20950000	chr1:20850000-20950000	13	5	6	8	4	2	6	12	5	5	11	4	4	5	0.301
1	21450000	21550000	chr1:21450000-21550000	12	1	1	0	1	0	1	9	0	1	0	2	0	0	0.301
1	21900000	22000000	chr1:21900000-22000000	5	1	0	1	2	2	2	5	1	0	1	1	1	1	0.301
1	21950000	22050000	chr1:21950000-22050000	3	1	0	1	2	2	2	2	1	0	1	1	1	1	0.301
1	22650000	22750000	chr1:22650000-22750000	13	1	0	3	0	1	1	16	0	0	0	2	0	0	0.301
1	22700000	22800000	chr1:22700000-22800000	9	1	0	4	0	1	1	14	0	0	0	0	0	0	0.301
1	22750000	22850000	chr1:22750000-22850000	5	1	1	3	1	2	2	8	1	1	1	1	0	1	0.301
1	23400000	23500000	chr1:23400000-23500000	4	2	3	1	0	0	2	3	1	4	1	0	0	1	0.301
1	23450000	23550000	chr1:23450000-23550000	2	2	2	0	0	0	1	2	1	3	0	0	0	0	0.301
1	25450000	25550000	chr1:25450000-25550000	9	1	1	0	0	1	1	11	1	1	0	0	0	0	0.301
1	30650000	30750000	chr1:30650000-30750000	6	0	1	5	1	0	1	9	0	0	4	1	0	0	0.301
1	34250000	34350000	chr1:34250000-34350000	8	9	3	9	3	0	6	9	10	3	7	2	0	5	0.301
1	34550000	34650000	chr1:34550000-34650000	5	3	1	1	3	3	3	7	2	3	2	4	1	2	0.301
1	35450000	35550000	chr1:35450000-35550000	6	0	0	1	2	1	1	6	0	0	0	4	0	0	0.301
1	35500000	35600000	chr1:35500000-35600000	6	0	0	0	3	2	1	8	0	0	0	4	0	0	0.301
1	35800000	35900000	chr1:35800000-35900000	11	4	4	6	7	4	5	11	3	3	6	11	3	4	0.301
1	38650000	38750000	chr1:38650000-38750000	3	3	0	3	0	4	3	3	1	0	2	0	3	2	0.301
1	38700000	38800000	chr1:38700000-38800000	6	2	0	2	1	3	2	10	4	1	1	1	0	1	0.301
1	38750000	38850000	chr1:38750000-38850000	10	2	0	2	1	2	2	13	4	1	1	1	0	1	0.301
1	39400000	39500000	chr1:39400000-39500000	9	6	11	12	5	2	8	8	5	11	12	6	3	7	0.301
1	39800000	39900000	chr1:39800000-39900000	5	9	2	2	0	4	3	8	7	2	1	1	3	2	0.301
1	40000000	40100000	chr1:40000000-40100000	10	7	2	3	3	8	5	12	5	2	2	7	1	4	0.301
1	41300000	41400000	chr1:41300000-41400000	1	1	0	1	2	0	1	1	0	1	0	2	0	0	0.301
1	41400000	41500000	chr1:41400000-41500000	1	1	0	1	2	0	1	2	0	0	0	2	0	0	0.301
1	42600000	42700000	chr1:42600000-42700000	7	4	1	1	6	0	2	7	1	1	1	10	0	1	0.301
1	42950000	43050000	chr1:42950000-43050000	7	1	2	2	1	1	2	9	0	1	1	1	2	1	0.301
1	43300000	43400000	chr1:43300000-43400000	5	5	3	5	2	3	4	7	4	3	2	3	3	3	0.301
1	43350000	43450000	chr1:43350000-43450000	6	6	2	5	4	5	5	6	3	2	2	5	4	4	0.301
1	43650000	43750000	chr1:43650000-43750000	5	3	0	3	3	1	3	5	3	0	1	4	2	2	0.301
1	43700000	43800000	chr1:43700000-43800000	8	1	0	6	1	2	2	8	0	0	3	2	0	1	0.301
1	44500000	44600000	chr1:44500000-44600000	2	1	0	2	2	0	2	2	1	1	1	2	1	1	0.301
1	44550000	44650000	chr1:44550000-44650000	2	1	0	2	2	0	2	2	1	1	1	2	1	1	0.301
1	51250000	51350000	chr1:51250000-51350000	6	7	3	8	5	0	6	5	6	5	10	5	2	5	0.301
1	51950000	52050000	chr1:51950000-52050000	5	4	1	8	0	5	4	6	1	1	10	1	5	3	0.301
1	52600000	52700000	chr1:52600000-52700000	7	4	2	9	3	3	4	11	3	2	8	3	3	3	0.301
1	52850000	52950000	chr1:52850000-52950000	1	2	1	0	0	1	1	3	0	1	0	1	0	0	0.301
1	52950000	53050000	chr1:52950000-53050000	7	3	3	1	3	0	3	8	4	3	1	2	2	2	0.301
1	53900000	54000000	chr1:53900000-54000000	9	4	0	8	2	4	4	8	3	2	8	3	0	3	0.301
1	54000000	54100000	chr1:54000000-54100000	15	4	0	2	0	1	2	16	3	1	1	1	0	1	0.301
1	54050000	54150000	chr1:54050000-54150000	14	2	0	0	0	2	1	15	3	0	0	0	0	0	0.301
1	54550000	54650000	chr1:54550000-54650000	6	4	2	4	4	2	4	10	2	2	4	4	2	3	0.301
1	55000000	55100000	chr1:55000000-55100000	3	9	6	6	3	5	6	4	5	10	6	5	4	5	0.301
1	55100000	55200000	chr1:55100000-55200000	5	2	5	5	6	1	5	5	4	6	3	6	1	4	0.301
1	55450000	55550000	chr1:55450000-55550000	8	3	2	3	4	0	3	8	1	2	2	5	0	2	0.301
1	55600000	55700000	chr1:55600000-55700000	5	4	0	2	5	1	3	5	2	1	2	10	1	2	0.301
1	55850000	55950000	chr1:55850000-55950000	7	2	1	0	2	1	2	8	0	1	1	2	0	1	0.301
1	56800000	56900000	chr1:56800000-56900000	4	0	0	2	5	0	1	7	0	0	1	6	0	0	0.301
1	56850000	56950000	chr1:56850000-56950000	8	0	0	2	2	0	1	11	0	0	1	2	0	0	0.301
1	56950000	57050000	chr1:56950000-57050000	7	1	4	2	4	0	3	8	1	3	2	4	2	2	0.301
1	58250000	58350000	chr1:58250000-58350000	6	3	2	2	3	3	3	6	3	2	2	3	2	2	0.301
1	58900000	59000000	chr1:58900000-59000000	7	9	7	6	7	4	7	9	4	6	5	9	6	6	0.301
1	60000000	60100000	chr1:60000000-60100000	6	5	2	6	2	2	4	7	4	1	4	2	2	3	0.301
1	60050000	60150000	chr1:60050000-60150000	1	3	2	3	1	1	2	1	1	2	2	1	1	1	0.301
1	60300000	60400000	chr1:60300000-60400000	5	1	1	1	2	2	2	4	1	1	1	3	1	1	0.301
1	62550000	62650000	chr1:62550000-62650000	5	1	1	5	0	1	1	6	1	0	5	0	0	0	0.301
1	64200000	64300000	chr1:64200000-64300000	6	3	0	2	1	1	2	9	3	0	1	1	0	1	0.301
1	64400000	64500000	chr1:64400000-64500000	4	1	0	2	1	2	2	6	1	0	1	1	2	1	0.301
1	64750000	64850000	chr1:64750000-64850000	2	5	6	12	5	2	5	4	3	7	10	5	0	4	0.301
1	65300000	65400000	chr1:65300000-65400000	5	0	3	1	1	0	1	5	0	5	1	0	0	0	0.301
1	66050000	66150000	chr1:66050000-66150000	4	0	1	2	2	0	2	5	0	2	0	4	0	1	0.301
1	66450000	66550000	chr1:66450000-66550000	5	2	2	1	1	0	2	6	1	1	1	2	0	1	0.301
1	69150000	69250000	chr1:69150000-69250000	1	0	0	1	1	1	1	1	0	0	2	2	0	0	0.301
1	71700000	71800000	chr1:71700000-71800000	4	1	2	4	0	1	2	4	0	5	2	0	0	1	0.301
1	71950000	72050000	chr1:71950000-72050000	5	1	6	3	3	0	3	5	1	8	2	3	0	2	0.301
1	72800000	72900000	chr1:72800000-72900000	7	9	10	7	8	1	8	6	7	7	8	7	1	7	0.301
1	74050000	74150000	chr1:74050000-74150000	9	21	14	16	16	4	15	10	22	13	14	27	2	14	0.301
1	75300000	75400000	chr1:75300000-75400000	13	14	6	11	7	2	9	14	13	5	9	7	2	8	0.301
1	75600000	75700000	chr1:75600000-75700000	7	3	4	5	0	0	4	9	3	3	5	3	0	3	0.301
1	77250000	77350000	chr1:77250000-77350000	3	3	1	0	3	0	2	3	1	1	0	3	0	1	0.301
1	78100000	78200000	chr1:78100000-78200000	0	1	2	1	1	0	1	0	0	4	1	3	0	0	0.301
1	78150000	78250000	chr1:78150000-78250000	4	3	1	3	3	0	3	5	0	2	3	3	0	2	0.301
1	78400000	78500000	chr1:78400000-78500000	4	8	5	6	10	3	6	7	4	6	4	10	4	5	0.301
1	78450000	78550000	chr1:78450000-78550000	5	5	4	6	9	2	5	9	2	4	4	10	3	4	0.301
1	79800000	79900000	chr1:79800000-79900000	7	4	2	6	3	2	4	8	4	3	3	3	3	3	0.301
1	80000000	80100000	chr1:80000000-80100000	5	2	0	1	1	0	1	7	4	0	0	1	0	0	0.301
1	80550000	80650000	chr1:80550000-80650000	9	2	0	2	0	2	2	12	1	0	1	0	1	1	0.301
1	80600000	80700000	chr1:80600000-80700000	8	3	0	3	0	4	3	12	2	0	2	0	3	2	0.301
1	81500000	81600000	chr1:81500000-81600000	3	1	1	1	3	0	1	4	1	0	0	5	0	0	0.301
1	84200000	84300000	chr1:84200000-84300000	7	7	11	5	4	0	6	7	6	12	3	4	0	5	0.301
1	85900000	86000000	chr1:85900000-86000000	11	5	4	6	2	6	6	15	3	5	6	2	5	5	0.301
1	86300000	86400000	chr1:86300000-86400000	9	10	5	9	10	5	9	11	7	4	8	12	7	8	0.301
1	86450000	86550000	chr1:86450000-86550000	13	13	13	15	12	6	13	12	12	13	14	17	8	12	0.301
1	87200000	87300000	chr1:87200000-87300000	8	9	7	4	13	3	8	10	8	6	4	14	2	7	0.301
1	88150000	88250000	chr1:88150000-88250000	1	1	9	5	5	1	3	1	1	14	4	5	0	2	0.301
1	89250000	89350000	chr1:89250000-89350000	5	3	3	12	4	0	4	9	2	2	7	4	0	3	0.301
1	90100000	90200000	chr1:90100000-90200000	5	2	1	5	5	3	4	5	2	1	4	5	2	3	0.301
1	90700000	90800000	chr1:90700000-90800000	11	11	0	10	1	1	6	9	10	0	8	2	0	5	0.301
1	91050000	91150000	chr1:91050000-91150000	10	10	9	12	7	4	10	8	9	9	11	11	3	9	0.301
1	91650000	91750000	chr1:91650000-91750000	5	0	1	2	1	1	1	5	0	0	0	2	1	0	0.301
1	92700000	92800000	chr1:92700000-92800000	13	15	4	6	3	2	5	18	16	4	4	4	1	4	0.301
1	92750000	92850000	chr1:92750000-92850000	8	8	4	6	4	3	5	11	9	3	4	5	3	4	0.301
1	92800000	92900000	chr1:92800000-92900000	10	8	4	2	4	2	4	10	11	2	3	3	2	3	0.301
1	97750000	97850000	chr1:97750000-97850000	8	7	1	4	2	1	3	8	5	2	3	2	1	2	0.301
1	106450000	106550000	chr1:106450000-106550000	2	6	2	4	3	5	4	3	5	3	2	4	3	3	0.301
1	106550000	106650000	chr1:106550000-106650000	6	5	1	7	7	9	6	9	4	1	4	6	10	5	0.301
1	106800000	106900000	chr1:106800000-106900000	2	0	0	1	2	2	2	3	0	1	0	3	1	1	0.301
1	106850000	106950000	chr1:106850000-106950000	3	0	0	2	2	1	2	3	0	0	0	4	2	1	0.301
1	107300000	107400000	chr1:107300000-107400000	1	1	1	0	0	1	1	1	0	0	0	0	1	0	0.301
1	107350000	107450000	chr1:107350000-107450000	1	2	1	1	0	3	1	1	0	0	0	0	3	0	0.301
1	112700000	112800000	chr1:112700000-112800000	1	1	0	0	1	1	1	1	0	0	0	1	1	0	0.301
1	120050000	120150000	chr1:120050000-120150000	13	8	14	14	13	5	13	11	7	15	14	19	4	12	0.301
1	120350000	120450000	chr1:120350000-120450000	3	1	1	2	1	3	2	3	1	1	1	0	1	1	0.301
1	120900000	121000000	chr1:120900000-121000000	1	3	0	1	0	1	1	1	1	0	0	0	1	0	0.301
1	120950000	121050000	chr1:120950000-121050000	3	3	0	2	0	0	1	3	0	0	0	0	0	0	0.301
1	121000000	121100000	chr1:121000000-121100000	5	2	1	2	1	0	2	5	2	0	1	1	1	1	0.301
1	121050000	121150000	chr1:121050000-121150000	2	1	2	2	1	1	2	4	2	0	1	1	1	1	0.301
1	121100000	121200000	chr1:121100000-121200000	1	1	2	1	0	1	1	2	0	0	0	1	0	0	0.301
1	121150000	121250000	chr1:121150000-121250000	2	1	2	0	0	1	1	2	0	1	0	1	0	0	0.301
1	121300000	121400000	chr1:121300000-121400000	3	2	7	6	1	3	3	3	1	11	6	2	2	2	0.301
1	123250000	123350000	chr1:123250000-123350000	1	0	2	0	1	1	1	1	0	0	0	2	2	0	0.301
1	123300000	123400000	chr1:123300000-123400000	2	0	2	0	1	1	1	1	0	0	0	2	1	0	0.301
1	125700000	125800000	chr1:125700000-125800000	6	2	6	3	4	2	4	3	2	5	3	8	1	3	0.301
1	126150000	126250000	chr1:126150000-126250000	7	2	0	6	0	0	1	5	1	0	5	0	0	0	0.301
1	126450000	126550000	chr1:126450000-126550000	6	6	0	9	5	1	6	6	5	0	8	5	1	5	0.301
1	126500000	126600000	chr1:126500000-126600000	1	6	1	9	6	1	4	2	4	1	5	7	1	3	0.301
1	127350000	127450000	chr1:127350000-127450000	11	7	5	8	7	0	7	19	6	5	6	13	2	6	0.301
1	127400000	127500000	chr1:127400000-127500000	14	8	5	8	7	3	8	23	8	4	6	11	3	7	0.301
1	127450000	127550000	chr1:127450000-127550000	11	6	3	6	4	6	6	18	5	3	5	5	3	5	0.301
1	128400000	128500000	chr1:128400000-128500000	4	5	1	4	3	2	4	8	3	2	3	3	3	3	0.301
1	130800000	130900000	chr1:130800000-130900000	6	2	10	11	10	6	8	5	0	12	9	14	5	7	0.301
1	131550000	131650000	chr1:131550000-131650000	6	4	7	4	1	2	4	8	3	8	3	2	3	3	0.301
1	131600000	131700000	chr1:131600000-131700000	6	6	7	5	1	2	6	5	5	7	4	2	6	5	0.301
1	131650000	131750000	chr1:131650000-131750000	9	11	4	11	5	2	7	7	8	6	9	6	4	6	0.301
1	132600000	132700000	chr1:132600000-132700000	14	4	3	2	4	1	4	16	4	2	2	7	0	3	0.301
1	133800000	133900000	chr1:133800000-133900000	15	6	5	10	8	3	7	16	6	7	6	9	3	6	0.301
1	135100000	135200000	chr1:135100000-135200000	17	11	9	12	12	4	12	17	11	10	11	13	7	11	0.301
1	135350000	135450000	chr1:135350000-135450000	11	9	3	6	4	1	5	15	7	3	5	4	1	4	0.301
1	137500000	137600000	chr1:137500000-137600000	3	2	1	6	0	0	2	5	1	1	4	1	0	1	0.301
1	137650000	137750000	chr1:137650000-137750000	4	2	0	3	0	1	2	5	3	0	1	1	0	1	0.301
1	137700000	137800000	chr1:137700000-137800000	4	0	1	2	0	1	1	4	0	1	1	0	0	0	0.301
1	138150000	138250000	chr1:138150000-138250000	3	3	2	6	2	8	3	2	1	1	3	3	6	2	0.301
1	138200000	138300000	chr1:138200000-138300000	4	3	1	5	4	8	4	4	0	1	2	7	7	3	0.301
1	139350000	139450000	chr1:139350000-139450000	2	1	1	1	5	2	2	2	1	1	1	5	1	1	0.301
1	144100000	144200000	chr1:144100000-144200000	8	3	0	0	3	4	3	10	2	0	0	4	3	2	0.301
1	149700000	149800000	chr1:149700000-149800000	3	0	1	0	1	1	1	4	0	1	0	0	1	0	0.301
1	149800000	149900000	chr1:149800000-149900000	8	4	0	4	3	0	4	10	3	0	5	3	2	3	0.301
1	150700000	150800000	chr1:150700000-150800000	2	4	0	4	0	0	1	0	4	0	1	1	0	0	0.301
1	150750000	150850000	chr1:150750000-150850000	2	3	0	5	0	0	1	0	2	0	2	0	0	0	0.301
1	151250000	151350000	chr1:151250000-151350000	7	9	10	11	10	8	10	7	10	13	8	18	6	9	0.301
1	151550000	151650000	chr1:151550000-151650000	8	7	5	10	9	1	8	8	5	6	10	8	2	7	0.301
1	151850000	151950000	chr1:151850000-151950000	7	7	1	5	1	3	4	8	4	1	5	2	1	3	0.301
1	152100000	152200000	chr1:152100000-152200000	2	5	0	1	0	1	1	6	5	1	0	0	0	0	0.301
1	152150000	152250000	chr1:152150000-152250000	4	5	1	1	0	1	1	9	6	1	0	0	0	0	0.301
1	152250000	152350000	chr1:152250000-152350000	3	4	3	1	3	3	3	6	4	2	1	2	1	2	0.301
1	153850000	153950000	chr1:153850000-153950000	8	9	5	7	3	2	6	9	7	6	4	3	3	5	0.301
1	153900000	154000000	chr1:153900000-154000000	12	10	8	10	3	1	9	15	9	10	8	4	2	8	0.301
1	154000000	154100000	chr1:154000000-154100000	7	8	5	7	7	3	7	6	11	3	8	6	3	6	0.301
1	154700000	154800000	chr1:154700000-154800000	15	1	3	2	4	3	3	14	2	3	1	6	1	2	0.301
1	154800000	154900000	chr1:154800000-154900000	10	1	1	0	2	4	2	15	0	0	0	2	3	1	0.301
1	155000000	155100000	chr1:155000000-155100000	19	16	8	17	14	12	15	21	14	9	14	14	11	14	0.301
1	155150000	155250000	chr1:155150000-155250000	15	13	10	13	15	4	13	17	11	10	12	18	4	12	0.301
1	156150000	156250000	chr1:156150000-156250000	10	5	4	1	7	2	4	11	1	3	1	7	3	3	0.301
1	156250000	156350000	chr1:156250000-156350000	2	0	0	2	3	0	1	5	0	0	1	3	0	0	0.301
1	156350000	156450000	chr1:156350000-156450000	5	1	2	5	3	3	3	5	1	2	4	3	2	2	0.301
1	156550000	156650000	chr1:156550000-156650000	12	7	7	8	5	5	7	14	5	7	5	10	2	6	0.301
1	157100000	157200000	chr1:157100000-157200000	12	6	1	4	0	3	4	14	6	3	3	1	1	3	0.301
1	157500000	157600000	chr1:157500000-157600000	11	5	7	5	3	4	5	11	3	14	4	4	2	4	0.301
1	159300000	159400000	chr1:159300000-159400000	5	4	1	1	2	2	2	7	3	0	1	1	0	1	0.301
1	159350000	159450000	chr1:159350000-159450000	10	5	1	1	2	2	2	11	4	0	1	1	1	1	0.301
1	159500000	159600000	chr1:159500000-159600000	17	2	0	1	0	1	1	20	2	0	0	0	0	0	0.301
1	159700000	159800000	chr1:159700000-159800000	14	1	1	0	1	1	1	19	0	0	0	2	1	0	0.301
1	161100000	161200000	chr1:161100000-161200000	6	3	3	4	8	7	5	7	2	4	4	10	5	4	0.301
1	161750000	161850000	chr1:161750000-161850000	2	1	2	1	1	5	2	2	0	1	1	1	5	1	0.301
1	161800000	161900000	chr1:161800000-161900000	2	1	2	1	1	4	2	2	1	1	1	1	4	1	0.301
1	161950000	162050000	chr1:161950000-162050000	4	8	8	8	8	4	8	6	7	8	7	8	3	7	0.301
1	162050000	162150000	chr1:162050000-162150000	8	1	0	6	6	1	4	9	2	0	4	6	0	3	0.301
1	162500000	162600000	chr1:162500000-162600000	6	3	3	6	4	6	5	8	4	4	7	3	4	4	0.301
1	163250000	163350000	chr1:163250000-163350000	6	11	4	3	1	1	4	9	8	4	2	2	1	3	0.301
1	164050000	164150000	chr1:164050000-164150000	3	5	1	3	1	5	3	3	1	1	3	2	8	2	0.301
1	164650000	164750000	chr1:164650000-164750000	7	1	5	7	5	0	5	6	1	4	4	7	0	4	0.301
1	164750000	164850000	chr1:164750000-164850000	13	6	1	5	6	3	6	13	8	2	3	7	2	5	0.301
1	164850000	164950000	chr1:164850000-164950000	7	5	2	3	7	5	5	5	5	4	2	10	2	4	0.301
1	164900000	165000000	chr1:164900000-165000000	8	5	2	2	3	6	4	8	2	2	1	4	4	3	0.301
1	165050000	165150000	chr1:165050000-165150000	11	6	2	2	3	4	4	11	6	2	3	3	2	3	0.301
1	165450000	165550000	chr1:165450000-165550000	2	6	8	4	9	2	5	4	4	11	5	12	1	4	0.301
1	166100000	166200000	chr1:166100000-166200000	8	9	2	4	3	4	4	6	6	2	3	3	2	3	0.301
1	166150000	166250000	chr1:166150000-166250000	8	4	2	3	4	3	4	7	3	3	3	6	1	3	0.301
1	166250000	166350000	chr1:166250000-166350000	23	3	7	2	8	4	6	25	1	7	3	7	2	5	0.301
1	166700000	166800000	chr1:166700000-166800000	8	1	1	1	0	1	1	7	0	0	0	1	0	0	0.301
1	167450000	167550000	chr1:167450000-167550000	6	4	1	1	2	0	2	4	3	0	0	2	0	1	0.301
1	167500000	167600000	chr1:167500000-167600000	6	4	2	2	1	0	2	7	3	1	1	1	1	1	0.301
1	167550000	167650000	chr1:167550000-167650000	8	7	6	2	4	2	5	8	6	4	3	4	1	4	0.301
1	167600000	167700000	chr1:167600000-167700000	5	8	6	0	5	2	5	4	9	4	2	6	1	4	0.301
1	167800000	167900000	chr1:167800000-167900000	5	1	1	0	1	0	1	4	1	1	0	0	0	0	0.301
1	169200000	169300000	chr1:169200000-169300000	3	1	0	1	2	0	1	3	0	1	0	5	0	0	0.301
1	170100000	170200000	chr1:170100000-170200000	7	7	4	10	10	5	7	9	6	6	7	13	5	6	0.301
1	170350000	170450000	chr1:170350000-170450000	16	3	6	8	13	0	7	24	5	5	8	16	1	6	0.301
1	170400000	170500000	chr1:170400000-170500000	14	4	11	11	16	0	11	19	3	10	9	21	2	10	0.301
1	171600000	171700000	chr1:171600000-171700000	8	6	0	3	0	10	4	7	3	0	3	0	6	3	0.301
1	171950000	172050000	chr1:171950000-172050000	10	6	3	8	3	4	5	10	3	3	4	4	6	4	0.301
1	172000000	172100000	chr1:172000000-172100000	12	9	5	7	7	3	7	13	6	6	5	7	4	6	0.301
1	173250000	173350000	chr1:173250000-173350000	4	2	1	0	1	2	2	5	0	1	0	1	2	1	0.301
1	173400000	173500000	chr1:173400000-173500000	3	3	2	3	2	8	3	3	1	2	2	1	9	2	0.301
1	173450000	173550000	chr1:173450000-173550000	3	2	1	1	2	4	2	2	1	1	0	1	4	1	0.301
1	173600000	173700000	chr1:173600000-173700000	1	1	1	2	0	3	1	1	2	0	0	0	4	0	0.301
1	174000000	174100000	chr1:174000000-174100000	0	2	0	2	0	2	1	0	2	0	1	0	1	0	0.301
1	174500000	174600000	chr1:174500000-174600000	9	0	4	0	0	2	1	10	0	7	0	1	0	0	0.301
1	174850000	174950000	chr1:174850000-174950000	4	0	7	5	2	1	3	4	0	8	5	1	0	2	0.301
1	174900000	175000000	chr1:174900000-175000000	4	0	8	5	2	0	3	4	0	8	5	1	0	2	0.301
1	174950000	175050000	chr1:174950000-175050000	4	0	4	1	2	0	2	6	0	3	0	2	0	1	0.301
1	175000000	175100000	chr1:175000000-175100000	6	0	2	1	3	0	2	11	0	2	0	4	0	1	0.301
1	175950000	176050000	chr1:175950000-176050000	1	0	1	2	2	3	2	1	0	1	2	1	0	1	0.301
1	176600000	176700000	chr1:176600000-176700000	6	2	0	0	0	2	1	6	3	0	0	0	1	0	0.301
1	176650000	176750000	chr1:176650000-176750000	4	3	1	0	0	4	2	4	3	1	0	1	1	1	0.301
1	176700000	176800000	chr1:176700000-176800000	3	3	1	2	0	3	2	6	1	1	2	1	1	1	0.301
1	176750000	176850000	chr1:176750000-176850000	10	8	4	10	2	4	6	12	6	4	10	3	4	5	0.301
1	177000000	177100000	chr1:177000000-177100000	9	3	3	2	2	3	3	15	1	3	3	1	2	2	0.301
1	177050000	177150000	chr1:177050000-177150000	8	0	0	0	2	3	1	8	0	0	0	1	3	0	0.301
1	177550000	177650000	chr1:177550000-177650000	7	5	3	6	7	3	6	13	4	3	6	7	3	5	0.301
1	178450000	178550000	chr1:178450000-178550000	5	7	5	5	4	5	5	6	5	5	4	4	3	4	0.301
1	178800000	178900000	chr1:178800000-178900000	7	2	1	0	0	1	1	11	2	0	0	0	1	0	0.301
1	179000000	179100000	chr1:179000000-179100000	7	5	1	4	2	0	3	10	3	1	2	3	0	2	0.301
1	180500000	180600000	chr1:180500000-180600000	17	6	2	7	3	6	6	15	4	2	6	3	6	5	0.301
1	180600000	180700000	chr1:180600000-180700000	4	4	2	3	3	2	3	3	5	2	2	4	2	2	0.301
1	181200000	181300000	chr1:181200000-181300000	9	9	6	6	5	9	8	10	8	6	6	11	5	7	0.301
1	181300000	181400000	chr1:181300000-181400000	15	2	3	3	3	1	3	14	2	2	3	3	1	2	0.301
1	181550000	181650000	chr1:181550000-181650000	7	2	2	2	0	0	2	6	1	1	2	1	0	1	0.301
1	182000000	182100000	chr1:182000000-182100000	8	7	1	8	4	1	6	12	4	1	9	6	1	5	0.301
1	183550000	183650000	chr1:183550000-183650000	4	0	0	2	0	2	1	3	0	1	0	0	0	0	0.301
1	184400000	184500000	chr1:184400000-184500000	4	6	2	10	0	6	5	4	8	1	10	2	4	4	0.301
1	185400000	185500000	chr1:185400000-185500000	8	1	6	0	0	1	1	8	0	8	0	1	0	0	0.301
1	186150000	186250000	chr1:186150000-186250000	4	4	1	4	2	0	3	6	2	2	2	1	0	2	0.301
1	187400000	187500000	chr1:187400000-187500000	3	2	3	2	3	5	3	2	1	2	1	4	4	2	0.301
1	187500000	187600000	chr1:187500000-187600000	0	1	2	0	5	5	2	0	1	4	0	8	1	1	0.301
1	187550000	187650000	chr1:187550000-187650000	1	4	4	1	8	4	4	2	4	5	0	8	0	3	0.301
1	187800000	187900000	chr1:187800000-187900000	5	5	3	2	6	1	4	4	4	2	1	11	0	3	0.301
1	189350000	189450000	chr1:189350000-189450000	3	2	0	7	1	1	2	7	0	0	4	1	1	1	0.301
1	189700000	189800000	chr1:189700000-189800000	8	8	1	16	11	3	8	9	5	1	15	13	4	7	0.301
1	189750000	189850000	chr1:189750000-189850000	9	8	0	11	7	3	8	9	5	1	14	10	5	7	0.301
1	190300000	190400000	chr1:190300000-190400000	1	2	1	0	5	0	1	5	1	0	0	10	0	0	0.301
1	190400000	190500000	chr1:190400000-190500000	1	4	0	1	2	3	2	5	1	0	1	2	0	1	0.301
1	191050000	191150000	chr1:191050000-191150000	12	7	5	9	6	8	8	11	9	3	8	6	5	7	0.301
1	191650000	191750000	chr1:191650000-191750000	8	3	8	7	7	3	7	8	3	10	4	9	3	6	0.301
1	191700000	191800000	chr1:191700000-191800000	11	7	7	9	5	5	7	12	6	12	6	7	4	6	0.301
1	191800000	191900000	chr1:191800000-191900000	9	9	10	9	17	5	9	9	8	10	8	17	8	8	0.301
1	191950000	192050000	chr1:191950000-192050000	6	6	4	4	6	2	5	8	3	4	4	6	3	4	0.301
1	192300000	192400000	chr1:192300000-192400000	15	0	1	0	2	5	2	18	0	1	0	2	1	1	0.301
1	192350000	192450000	chr1:192350000-192450000	14	0	3	2	7	3	3	15	0	3	2	9	1	2	0.301
1	192400000	192500000	chr1:192400000-192500000	16	0	2	5	7	3	4	20	0	2	4	9	1	3	0.301
1	192900000	193000000	chr1:192900000-193000000	10	1	1	0	0	1	1	9	0	1	1	0	0	0	0.301
1	193850000	193950000	chr1:193850000-193950000	6	0	2	2	1	1	2	9	0	2	1	1	0	1	0.301
1	194400000	194500000	chr1:194400000-194500000	2	0	2	1	3	0	2	2	0	5	0	5	0	1	0.301
1	194650000	194750000	chr1:194650000-194750000	12	12	4	11	8	3	10	19	11	6	10	8	2	9	0.301
1	194850000	194950000	chr1:194850000-194950000	8	9	1	6	1	4	5	8	10	1	4	3	4	4	0.301
2	3550000	3650000	chr2:3550000-3650000	0	0	3	1	2	2	2	2	0	6	0	2	0	1	0.301
2	4000000	4100000	chr2:4000000-4100000	10	0	1	0	1	1	1	10	0	0	0	3	1	0	0.301
2	4050000	4150000	chr2:4050000-4150000	14	1	1	1	1	1	1	13	1	0	0	3	0	0	0.301
2	4100000	4200000	chr2:4100000-4200000	9	4	2	4	1	1	3	12	4	1	3	0	0	2	0.301
2	4200000	4300000	chr2:4200000-4300000	11	5	1	5	0	0	3	14	5	0	3	1	1	2	0.301
2	5050000	5150000	chr2:5050000-5150000	11	4	4	2	2	4	4	12	3	5	2	3	2	3	0.301
2	5450000	5550000	chr2:5450000-5550000	12	3	3	3	1	2	3	14	5	3	2	1	1	2	0.301
2	6650000	6750000	chr2:6650000-6750000	16	7	3	6	3	4	5	22	5	3	4	3	5	4	0.301
2	6950000	7050000	chr2:6950000-7050000	12	2	0	2	0	0	1	15	2	1	0	0	0	0	0.301
2	9600000	9700000	chr2:9600000-9700000	2	2	0	2	2	1	2	4	2	0	1	1	1	1	0.301
2	9850000	9950000	chr2:9850000-9950000	1	4	4	2	8	4	4	3	3	5	3	9	3	3	0.301
2	10850000	10950000	chr2:10850000-10950000	2	1	1	1	0	0	1	2	0	0	1	2	0	0	0.301
2	12900000	13000000	chr2:12900000-13000000	2	1	4	1	2	1	2	1	1	7	1	6	1	1	0.301
2	13050000	13150000	chr2:13050000-13150000	8	0	0	0	2	3	1	9	0	0	0	2	0	0	0.301
2	13950000	14050000	chr2:13950000-14050000	1	1	1	3	3	2	2	1	1	1	3	3	0	1	0.301
2	14400000	14500000	chr2:14400000-14500000	1	1	0	0	1	1	1	1	1	0	0	1	0	0	0.301
2	14450000	14550000	chr2:14450000-14550000	4	1	0	1	1	0	1	4	1	0	0	1	0	0	0.301
2	14550000	14650000	chr2:14550000-14650000	6	4	1	5	1	3	4	6	4	3	3	2	3	3	0.301
2	14950000	15050000	chr2:14950000-15050000	8	5	1	5	1	3	4	9	6	1	4	2	1	3	0.301
2	16100000	16200000	chr2:16100000-16200000	2	1	0	2	1	1	1	2	0	0	1	1	0	0	0.301
2	16150000	16250000	chr2:16150000-16250000	3	1	0	2	1	0	1	3	1	0	0	1	0	0	0.301
2	16600000	16700000	chr2:16600000-16700000	2	0	0	2	2	0	1	3	0	0	1	2	0	0	0.301
2	17500000	17600000	chr2:17500000-17600000	5	1	2	7	0	1	2	8	1	1	6	0	1	1	0.301
2	18250000	18350000	chr2:18250000-18350000	3	1	1	0	1	1	1	1	0	1	0	1	0	0	0.301
2	18650000	18750000	chr2:18650000-18750000	4	5	5	5	3	7	5	4	5	4	5	4	5	4	0.301
2	22750000	22850000	chr2:22750000-22850000	6	6	1	5	0	5	5	6	2	1	5	2	5	4	0.301
2	24100000	24200000	chr2:24100000-24200000	2	0	2	1	2	1	2	2	0	3	0	3	0	1	0.301
2	24150000	24250000	chr2:24150000-24250000	3	0	2	1	1	1	1	3	0	3	0	1	0	0	0.301
2	24300000	24400000	chr2:24300000-24400000	2	4	7	5	2	4	4	2	2	7	5	1	4	3	0.301
2	24400000	24500000	chr2:24400000-24500000	2	3	8	7	15	2	5	2	3	8	4	18	0	4	0.301
2	24500000	24600000	chr2:24500000-24600000	3	3	3	2	4	0	3	4	2	0	2	4	0	2	0.301
2	24600000	24700000	chr2:24600000-24700000	12	2	1	4	0	1	2	16	1	1	4	0	0	1	0.301
2	28050000	28150000	chr2:28050000-28150000	10	1	2	5	0	0	2	12	1	1	3	1	0	1	0.301
2	28100000	28200000	chr2:28100000-28200000	13	2	2	3	0	0	2	14	1	1	1	0	0	1	0.301
2	28150000	28250000	chr2:28150000-28250000	14	3	1	3	3	0	3	18	2	1	3	3	0	2	0.301
2	30450000	30550000	chr2:30450000-30550000	13	12	7	8	10	6	9	12	9	8	7	12	6	8	0.301
2	30600000	30700000	chr2:30600000-30700000	16	16	9	16	13	3	14	18	12	12	14	18	4	13	0.301
2	30650000	30750000	chr2:30650000-30750000	17	20	11	12	14	3	13	18	13	12	12	22	5	12	0.301
2	30700000	30800000	chr2:30700000-30800000	17	16	12	14	16	2	15	17	13	13	16	24	6	14	0.301
2	30800000	30900000	chr2:30800000-30900000	9	7	3	9	8	2	8	14	7	5	7	7	2	7	0.301
2	31200000	31300000	chr2:31200000-31300000	16	11	4	7	11	4	9	22	9	5	7	13	3	8	0.301
2	31350000	31450000	chr2:31350000-31450000	7	4	2	6	6	0	5	10	5	3	4	6	0	4	0.301
2	31700000	31800000	chr2:31700000-31800000	15	14	10	16	12	5	13	19	11	13	16	12	3	12	0.301
2	33050000	33150000	chr2:33050000-33150000	12	5	2	5	1	1	4	16	4	2	6	1	2	3	0.301
2	33700000	33800000	chr2:33700000-33800000	12	6	3	10	8	2	7	13	5	4	6	12	2	6	0.301
2	34550000	34650000	chr2:34550000-34650000	7	6	4	6	7	3	6	9	5	3	5	11	2	5	0.301
2	34800000	34900000	chr2:34800000-34900000	7	5	8	13	9	3	8	6	6	8	11	13	3	7	0.301
2	37600000	37700000	chr2:37600000-37700000	3	0	5	1	2	0	2	4	0	7	0	2	0	1	0.301
2	37700000	37800000	chr2:37700000-37800000	15	7	4	9	10	6	8	19	7	6	7	16	6	7	0.301
2	37900000	38000000	chr2:37900000-38000000	12	0	2	4	6	3	4	12	0	4	2	10	2	3	0.301
2	37950000	38050000	chr2:37950000-38050000	10	1	0	3	8	3	3	7	0	1	2	13	1	2	0.301
2	43650000	43750000	chr2:43650000-43750000	3	4	2	3	1	4	3	5	2	3	1	2	5	2	0.301
2	48550000	48650000	chr2:48550000-48650000	4	0	1	2	3	0	2	8	0	1	1	4	0	1	0.301
2	49350000	49450000	chr2:49350000-49450000	4	5	2	6	5	3	4	6	3	2	3	5	2	3	0.301
2	49550000	49650000	chr2:49550000-49650000	14	2	3	3	3	4	3	18	2	2	2	4	1	2	0.301
2	50250000	50350000	chr2:50250000-50350000	3	3	7	1	6	2	3	4	1	10	1	7	1	2	0.301
2	50300000	50400000	chr2:50300000-50400000	1	2	5	0	4	1	2	2	0	4	0	7	0	1	0.301
2	50350000	50450000	chr2:50350000-50450000	3	1	2	2	1	0	2	4	1	1	1	4	1	1	0.301
2	50400000	50500000	chr2:50400000-50500000	3	2	0	2	0	1	2	5	1	0	1	1	1	1	0.301
2	51650000	51750000	chr2:51650000-51750000	2	0	1	3	2	0	2	1	0	1	2	2	1	1	0.301
2	52150000	52250000	chr2:52150000-52250000	2	2	0	2	0	2	2	6	1	1	2	1	1	1	0.301
2	53500000	53600000	chr2:53500000-53600000	2	1	0	1	0	1	1	2	0	0	1	0	0	0	0.301
2	54000000	54100000	chr2:54000000-54100000	5	1	1	3	2	2	2	7	1	1	2	1	1	1	0.301
2	54050000	54150000	chr2:54050000-54150000	5	1	1	1	2	2	2	8	1	1	1	1	1	1	0.301
2	57350000	57450000	chr2:57350000-57450000	2	1	0	1	2	0	1	3	0	0	1	2	0	0	0.301
2	58500000	58600000	chr2:58500000-58600000	12	11	13	11	8	2	11	16	9	13	9	10	1	10	0.301
2	58550000	58650000	chr2:58550000-58650000	9	4	7	6	4	3	5	11	4	7	2	3	2	4	0.301
2	58600000	58700000	chr2:58600000-58700000	2	0	1	0	1	1	1	4	0	0	0	1	1	0	0.301
2	58700000	58800000	chr2:58700000-58800000	5	1	12	11	10	2	8	6	1	14	8	9	0	7	0.301
2	60550000	60650000	chr2:60550000-60650000	0	2	2	6	1	1	2	1	1	3	5	1	1	1	0.301
2	61300000	61400000	chr2:61300000-61400000	4	1	2	4	4	1	3	2	0	3	4	7	0	2	0.301
2	62400000	62500000	chr2:62400000-62500000	4	5	5	5	5	5	5	7	4	4	5	6	4	4	0.301
2	62450000	62550000	chr2:62450000-62550000	10	2	2	2	0	2	2	14	1	1	3	0	1	1	0.301
2	62650000	62750000	chr2:62650000-62750000	7	3	4	1	4	2	4	7	2	5	2	4	1	3	0.301
2	65600000	65700000	chr2:65600000-65700000	9	2	3	1	1	0	2	9	1	1	1	2	1	1	0.301
2	67800000	67900000	chr2:67800000-67900000	6	1	4	2	0	0	2	5	1	7	1	1	0	1	0.301
2	68700000	68800000	chr2:68700000-68800000	3	3	3	3	4	1	3	5	2	3	2	6	1	2	0.301
2	68850000	68950000	chr2:68850000-68950000	10	8	11	7	6	3	8	10	4	11	4	10	4	7	0.301
2	68900000	69000000	chr2:68900000-69000000	14	4	9	6	6	2	6	15	1	6	4	8	2	5	0.301
2	69300000	69400000	chr2:69300000-69400000	2	0	8	3	2	1	2	1	0	6	1	3	0	1	0.301
2	69800000	69900000	chr2:69800000-69900000	11	7	6	7	7	5	7	8	5	6	6	6	4	6	0.301
2	70400000	70500000	chr2:70400000-70500000	1	2	2	2	4	1	2	1	1	1	2	5	1	1	0.301
2	70450000	70550000	chr2:70450000-70550000	3	3	3	3	6	1	3	2	2	2	4	7	0	2	0.301
2	70500000	70600000	chr2:70500000-70600000	10	2	1	4	4	2	3	10	1	2	3	6	1	2	0.301
2	70950000	71050000	chr2:70950000-71050000	13	7	6	13	3	2	6	12	4	6	10	4	2	5	0.301
2	71150000	71250000	chr2:71150000-71250000	8	3	1	4	5	1	4	12	2	3	3	8	1	3	0.301
2	71500000	71600000	chr2:71500000-71600000	11	6	7	7	4	3	6	10	5	7	5	5	3	5	0.301
2	71900000	72000000	chr2:71900000-72000000	12	4	2	5	1	1	3	14	2	3	5	1	1	2	0.301
2	72400000	72500000	chr2:72400000-72500000	4	1	1	8	3	3	3	4	1	1	6	4	1	2	0.301
2	73050000	73150000	chr2:73050000-73150000	6	3	2	7	3	2	3	4	3	2	7	2	2	2	0.301
2	74700000	74800000	chr2:74700000-74800000	4	4	4	2	12	1	4	5	3	3	2	15	0	3	0.301
2	75050000	75150000	chr2:75050000-75150000	4	1	0	2	2	1	2	5	0	0	2	6	0	1	0.301
2	75300000	75400000	chr2:75300000-75400000	2	2	0	0	1	2	2	3	4	0	0	2	0	1	0.301
2	76000000	76100000	chr2:76000000-76100000	8	2	2	4	6	0	3	9	2	2	3	8	1	2	0.301
2	76200000	76300000	chr2:76200000-76300000	3	3	0	0	0	2	1	6	4	0	0	0	1	0	0.301
2	77200000	77300000	chr2:77200000-77300000	12	9	1	7	9	1	8	16	10	2	4	12	1	7	0.301
2	77500000	77600000	chr2:77500000-77600000	8	6	11	5	8	1	7	7	6	14	3	8	0	6	0.301
2	77800000	77900000	chr2:77800000-77900000	10	3	2	0	0	2	2	7	3	1	0	1	0	1	0.301
2	78200000	78300000	chr2:78200000-78300000	2	3	0	3	0	0	1	5	3	0	1	0	0	0	0.301
2	78950000	79050000	chr2:78950000-79050000	2	2	0	0	0	2	1	4	0	0	0	0	4	0	0.301
2	79200000	79300000	chr2:79200000-79300000	3	4	0	3	1	3	3	5	1	2	2	1	3	2	0.301
2	80400000	80500000	chr2:80400000-80500000	3	3	2	0	4	3	3	3	2	2	0	8	1	2	0.301
2	80450000	80550000	chr2:80450000-80550000	2	2	2	1	1	2	2	3	1	2	0	1	0	1	0.301
2	80500000	80600000	chr2:80500000-80600000	9	4	3	3	2	1	3	9	1	5	2	3	1	2	0.301
2	83850000	83950000	chr2:83850000-83950000	1	0	2	0	2	2	2	2	0	2	0	1	1	1	0.301
2	84400000	84500000	chr2:84400000-84500000	6	9	4	6	3	3	5	6	8	4	5	4	3	4	0.301
2	84950000	85050000	chr2:84950000-85050000	7	7	8	8	5	8	8	8	6	9	7	7	7	7	0.301
2	85150000	85250000	chr2:85150000-85250000	7	6	2	2	0	4	3	8	6	3	2	2	0	2	0.301
2	85400000	85500000	chr2:85400000-85500000	2	0	0	2	1	1	1	1	0	0	1	0	1	0	0.301
2	91800000	91900000	chr2:91800000-91900000	8	1	4	2	4	1	3	11	1	4	1	7	0	2	0.301
2	92400000	92500000	chr2:92400000-92500000	19	16	15	13	13	4	14	19	9	13	13	18	5	13	0.301
2	93450000	93550000	chr2:93450000-93550000	8	8	8	7	7	3	8	7	7	6	8	8	4	7	0.301
2	94750000	94850000	chr2:94750000-94850000	3	0	2	1	0	2	2	4	0	1	1	0	1	1	0.301
2	101850000	101950000	chr2:101850000-101950000	11	6	8	8	7	3	8	14	3	6	9	8	1	7	0.301
2	101950000	102050000	chr2:101950000-102050000	15	4	8	11	13	6	10	18	4	8	10	13	4	9	0.301
2	102150000	102250000	chr2:102150000-102250000	8	5	6	5	6	6	6	9	5	5	4	9	3	5	0.301
2	103700000	103800000	chr2:103700000-103800000	9	7	8	7	5	4	7	7	5	12	6	9	5	6	0.301
2	103850000	103950000	chr2:103850000-103950000	5	10	2	6	2	5	5	5	8	1	3	8	4	4	0.301
2	103900000	104000000	chr2:103900000-104000000	6	10	2	7	4	6	6	8	9	3	5	5	5	5	0.301
2	104200000	104300000	chr2:104200000-104300000	14	0	0	4	2	4	3	17	0	0	3	4	1	2	0.301
2	104350000	104450000	chr2:104350000-104450000	10	6	2	7	5	1	6	15	2	3	7	7	2	5	0.301
2	104600000	104700000	chr2:104600000-104700000	4	0	5	3	3	0	3	2	0	7	3	4	0	2	0.301
2	104700000	104800000	chr2:104700000-104800000	6	3	7	2	6	4	5	5	3	7	2	8	3	4	0.301
2	104750000	104850000	chr2:104750000-104850000	4	4	4	2	2	3	4	3	3	4	2	3	2	3	0.301
2	105250000	105350000	chr2:105250000-105350000	2	0	0	1	4	3	2	4	1	0	1	5	1	1	0.301
2	106300000	106400000	chr2:106300000-106400000	2	1	1	0	1	0	1	2	1	0	0	1	0	0	0.301
2	106400000	106500000	chr2:106400000-106500000	2	2	1	0	2	1	2	1	1	1	0	4	0	1	0.301
2	106750000	106850000	chr2:106750000-106850000	7	6	1	2	4	0	3	4	3	2	2	6	0	2	0.301
2	106800000	106900000	chr2:106800000-106900000	6	9	3	4	6	1	5	8	6	2	3	8	0	4	0.301
2	106850000	106950000	chr2:106850000-106950000	4	4	2	2	4	1	3	8	3	2	2	6	0	2	0.301
2	108950000	109050000	chr2:108950000-109050000	0	1	1	1	1	1	1	0	1	0	1	0	3	0	0.301
2	109000000	109100000	chr2:109000000-109100000	0	1	1	1	1	1	1	0	1	0	1	0	2	0	0.301
2	109100000	109200000	chr2:109100000-109200000	2	1	1	2	0	0	1	3	0	0	1	0	1	0	0.301
2	109150000	109250000	chr2:109150000-109250000	3	1	1	2	0	0	1	3	0	0	1	0	1	0	0.301
2	113550000	113650000	chr2:113550000-113650000	2	0	3	1	2	0	2	2	0	5	0	3	0	1	0.301
2	114400000	114500000	chr2:114400000-114500000	2	1	1	1	0	1	1	1	1	1	0	0	0	0	0.301
2	115250000	115350000	chr2:115250000-115350000	2	0	1	1	1	0	1	2	0	1	0	3	0	0	0.301
2	115300000	115400000	chr2:115300000-115400000	3	0	1	3	2	0	2	3	1	1	1	3	0	1	0.301
2	115450000	115550000	chr2:115450000-115550000	2	0	4	1	2	0	2	1	0	5	1	3	0	1	0.301
2	115600000	115700000	chr2:115600000-115700000	3	0	0	2	3	0	1	4	0	0	1	4	0	0	0.301
2	117650000	117750000	chr2:117650000-117750000	1	1	1	8	0	1	1	1	0	0	6	1	0	0	0.301
2	118450000	118550000	chr2:118450000-118550000	14	15	15	15	10	8	14	16	13	13	15	13	9	13	0.301
2	118600000	118700000	chr2:118600000-118700000	9	10	7	9	9	3	9	10	8	8	9	12	4	8	0.301
2	119250000	119350000	chr2:119250000-119350000	8	15	6	15	13	3	10	9	9	8	14	13	8	9	0.301
2	119750000	119850000	chr2:119750000-119850000	15	6	3	7	4	4	5	17	3	4	7	4	4	4	0.301
2	121300000	121400000	chr2:121300000-121400000	8	6	3	5	5	1	5	6	4	4	4	5	2	4	0.301
2	121550000	121650000	chr2:121550000-121650000	12	8	2	10	1	5	6	16	8	1	8	1	2	5	0.301
2	121900000	122000000	chr2:121900000-122000000	1	1	0	2	1	0	1	2	0	0	1	2	0	0	0.301
2	122650000	122750000	chr2:122650000-122750000	10	5	3	5	3	8	5	7	4	4	5	4	5	4	0.301
2	124450000	124550000	chr2:124450000-124550000	6	3	0	2	0	1	2	11	3	0	2	0	0	1	0.301
2	125150000	125250000	chr2:125150000-125250000	3	3	2	3	5	3	3	4	1	3	2	15	1	2	0.301
2	126650000	126750000	chr2:126650000-126750000	3	5	5	10	5	2	5	4	4	5	10	6	2	4	0.301
2	126750000	126850000	chr2:126750000-126850000	6	7	5	5	2	0	5	9	2	6	6	3	0	4	0.301
2	128000000	128100000	chr2:128000000-128100000	4	2	6	4	3	3	4	3	3	3	2	4	3	3	0.301
2	128050000	128150000	chr2:128050000-128150000	7	9	9	8	7	5	8	7	9	5	7	8	5	7	0.301
2	130400000	130500000	chr2:130400000-130500000	11	9	4	8	6	3	7	12	10	5	6	7	3	6	0.301
2	131550000	131650000	chr2:131550000-131650000	8	4	4	2	1	0	3	7	3	4	2	1	0	2	0.301
2	131900000	132000000	chr2:131900000-132000000	10	9	3	11	5	3	7	10	5	3	12	6	3	6	0.301
2	132150000	132250000	chr2:132150000-132250000	5	4	1	8	3	2	4	7	2	3	7	3	2	3	0.301
2	132300000	132400000	chr2:132300000-132400000	7	3	2	1	2	1	2	11	2	1	1	1	1	1	0.301
2	132350000	132450000	chr2:132350000-132450000	7	0	1	0	1	2	1	9	1	0	0	0	1	0	0.301
2	132850000	132950000	chr2:132850000-132950000	6	4	7	3	9	3	5	7	2	12	1	11	1	4	0.301
2	133350000	133450000	chr2:133350000-133450000	2	0	0	2	1	1	1	1	0	0	0	1	1	0	0.301
2	133700000	133800000	chr2:133700000-133800000	4	0	2	3	0	0	1	5	0	3	1	0	0	0	0.301
2	133950000	134050000	chr2:133950000-134050000	2	1	1	0	0	1	1	3	1	0	0	1	0	0	0.301
2	134750000	134850000	chr2:134750000-134850000	7	1	7	3	5	1	4	5	1	10	1	8	1	3	0.301
2	135300000	135400000	chr2:135300000-135400000	7	4	4	2	3	1	4	9	1	5	3	3	1	3	0.301
2	135350000	135450000	chr2:135350000-135450000	4	2	0	2	2	0	2	8	2	1	1	1	0	1	0.301
2	136650000	136750000	chr2:136650000-136750000	11	6	3	3	3	0	3	13	5	2	2	3	1	2	0.301
2	136850000	136950000	chr2:136850000-136950000	6	5	3	6	3	2	4	5	3	3	6	3	1	3	0.301
2	138300000	138400000	chr2:138300000-138400000	3	1	0	5	3	0	2	2	0	0	4	4	0	1	0.301
2	138350000	138450000	chr2:138350000-138450000	3	3	0	2	1	0	2	3	1	0	2	1	0	1	0.301
2	138400000	138500000	chr2:138400000-138500000	4	2	0	0	3	0	1	3	1	0	0	3	0	0	0.301
2	138650000	138750000	chr2:138650000-138750000	6	0	0	1	1	1	1	5	0	0	0	1	0	0	0.301
2	139600000	139700000	chr2:139600000-139700000	3	2	1	4	3	3	3	6	1	0	5	4	1	2	0.301
2	139650000	139750000	chr2:139650000-139750000	5	2	1	4	3	3	3	6	1	1	4	3	1	2	0.301
2	140000000	140100000	chr2:140000000-140100000	2	1	1	1	2	2	2	4	1	1	1	2	1	1	0.301
2	140200000	140300000	chr2:140200000-140300000	6	1	1	0	0	2	1	6	1	0	0	0	0	0	0.301
2	142000000	142100000	chr2:142000000-142100000	1	1	0	0	1	1	1	3	1	0	0	1	0	0	0.301
2	142050000	142150000	chr2:142050000-142150000	1	1	0	1	0	1	1	1	1	0	1	0	0	0	0.301
2	142500000	142600000	chr2:142500000-142600000	5	1	0	1	1	0	1	10	0	1	0	1	0	0	0.301
2	142550000	142650000	chr2:142550000-142650000	9	2	3	1	2	1	2	12	1	1	0	2	1	1	0.301
2	145600000	145700000	chr2:145600000-145700000	8	2	6	8	8	2	7	10	2	5	6	9	2	6	0.301
2	145950000	146050000	chr2:145950000-146050000	2	0	2	1	0	3	2	2	0	1	1	1	1	1	0.301
2	146850000	146950000	chr2:146850000-146950000	2	1	1	5	1	2	2	5	1	1	5	1	1	1	0.301
2	147100000	147200000	chr2:147100000-147200000	3	1	3	3	3	3	3	5	1	2	3	4	2	2	0.301
2	148350000	148450000	chr2:148350000-148450000	8	10	1	15	3	11	9	9	11	3	13	7	7	8	0.301
2	148450000	148550000	chr2:148450000-148550000	5	10	2	16	4	5	5	4	12	3	16	5	3	4	0.301
2	148700000	148800000	chr2:148700000-148800000	9	3	3	5	6	6	6	8	4	3	6	9	4	5	0.301
2	149750000	149850000	chr2:149750000-149850000	7	2	0	1	0	2	2	8	1	1	2	1	0	1	0.301
2	150700000	150800000	chr2:150700000-150800000	8	13	4	7	7	4	7	9	9	4	6	6	3	6	0.301
2	151850000	151950000	chr2:151850000-151950000	8	8	8	7	8	3	8	10	7	7	7	9	3	7	0.301
2	152250000	152350000	chr2:152250000-152350000	7	9	7	7	4	3	7	8	6	10	5	4	3	6	0.301
2	152900000	153000000	chr2:152900000-153000000	8	7	2	4	10	3	6	11	6	3	4	14	2	5	0.301
2	152950000	153050000	chr2:152950000-153050000	12	4	6	3	8	2	5	14	2	4	4	10	3	4	0.301
2	153000000	153100000	chr2:153000000-153100000	14	7	8	9	5	6	8	15	4	8	8	6	4	7	0.301
2	153100000	153200000	chr2:153100000-153200000	9	8	7	11	5	3	8	10	4	6	13	8	5	7	0.301
2	153200000	153300000	chr2:153200000-153300000	8	10	2	9	4	6	7	7	9	3	7	6	6	6	0.301
2	153850000	153950000	chr2:153850000-153950000	4	2	1	1	0	3	2	6	1	1	1	1	2	1	0.301
2	154400000	154500000	chr2:154400000-154500000	12	10	7	10	8	2	9	17	9	8	7	10	2	8	0.301
2	154600000	154700000	chr2:154600000-154700000	10	6	8	11	10	5	9	12	7	7	9	12	3	8	0.301
2	156600000	156700000	chr2:156600000-156700000	17	7	3	3	1	0	3	20	8	2	3	1	0	2	0.301
2	156750000	156850000	chr2:156750000-156850000	8	7	2	8	5	3	6	10	3	3	7	8	2	5	0.301
2	157850000	157950000	chr2:157850000-157950000	13	7	6	4	4	1	5	14	6	5	4	4	1	4	0.301
2	157900000	158000000	chr2:157900000-158000000	10	4	3	3	4	2	4	13	3	2	3	5	1	3	0.301
2	158200000	158300000	chr2:158200000-158300000	13	12	9	11	11	2	11	14	11	10	9	13	3	10	0.301
2	160050000	160150000	chr2:160050000-160150000	2	3	1	3	1	0	2	1	2	1	0	3	0	1	0.301
2	160100000	160200000	chr2:160100000-160200000	1	2	0	1	0	1	1	0	2	0	0	1	0	0	0.301
2	160500000	160600000	chr2:160500000-160600000	4	6	4	5	2	5	4	3	5	3	5	2	3	3	0.301
2	161050000	161150000	chr2:161050000-161150000	6	6	3	9	5	2	6	6	1	5	9	5	1	5	0.301
2	161350000	161450000	chr2:161350000-161450000	4	1	1	0	1	1	1	3	0	0	0	1	0	0	0.301
2	161400000	161500000	chr2:161400000-161500000	5	1	1	0	0	1	1	4	0	0	0	1	0	0	0.301
2	161600000	161700000	chr2:161600000-161700000	2	0	1	1	0	1	1	3	0	0	1	0	0	0	0.301
2	162350000	162450000	chr2:162350000-162450000	9	0	0	1	1	1	1	10	0	0	1	0	1	0	0.301
2	162500000	162600000	chr2:162500000-162600000	7	1	2	1	0	0	1	7	1	2	0	0	0	0	0.301
2	163100000	163200000	chr2:163100000-163200000	12	3	4	7	2	0	4	13	2	3	7	3	2	3	0.301
2	163150000	163250000	chr2:163150000-163250000	15	4	3	7	1	2	4	19	3	3	6	1	3	3	0.301
2	163200000	163300000	chr2:163200000-163300000	16	4	3	4	2	3	4	20	3	3	3	3	2	3	0.301
2	164000000	164100000	chr2:164000000-164100000	12	9	4	10	5	5	7	13	3	5	9	5	6	6	0.301
2	164400000	164500000	chr2:164400000-164500000	16	16	13	16	15	9	16	16	11	15	15	19	8	15	0.301
2	164600000	164700000	chr2:164600000-164700000	4	1	2	5	5	1	3	5	0	1	4	6	0	2	0.301
2	165650000	165750000	chr2:165650000-165750000	7	4	1	8	3	3	4	7	3	1	8	3	2	3	0.301
2	166250000	166350000	chr2:166250000-166350000	12	6	0	11	10	2	8	14	8	0	6	12	0	7	0.301
2	166700000	166800000	chr2:166700000-166800000	7	5	4	6	2	3	4	7	3	3	4	2	3	3	0.301
2	167050000	167150000	chr2:167050000-167150000	15	17	6	14	10	8	12	17	13	8	12	10	8	11	0.301
2	167100000	167200000	chr2:167100000-167200000	17	18	4	13	7	6	10	16	16	7	11	6	6	9	0.301
2	167350000	167450000	chr2:167350000-167450000	6	8	4	9	10	3	7	6	6	5	7	13	3	6	0.301
2	168000000	168100000	chr2:168000000-168100000	7	12	10	18	15	2	11	10	10	11	19	22	3	10	0.301
2	168250000	168350000	chr2:168250000-168350000	16	3	4	6	5	5	5	21	3	3	6	6	3	4	0.301
2	168450000	168550000	chr2:168450000-168550000	12	11	4	10	4	3	7	13	12	4	7	3	2	6	0.301
2	168750000	168850000	chr2:168750000-168850000	2	1	6	1	0	2	2	5	1	4	1	0	0	1	0.301
2	169150000	169250000	chr2:169150000-169250000	3	1	3	0	0	2	2	11	0	2	0	2	0	1	0.301
2	170550000	170650000	chr2:170550000-170650000	9	0	2	0	1	1	1	12	0	0	0	2	1	0	0.301
2	170700000	170800000	chr2:170700000-170800000	10	2	3	0	0	0	1	14	1	0	0	0	1	0	0.301
2	171300000	171400000	chr2:171300000-171400000	4	0	2	1	0	1	1	5	0	0	0	0	3	0	0.301
2	171350000	171450000	chr2:171350000-171450000	2	0	2	1	0	1	1	4	0	0	0	0	2	0	0.301
2	172400000	172500000	chr2:172400000-172500000	3	6	8	9	4	8	7	6	4	6	6	8	5	6	0.301
2	172650000	172750000	chr2:172650000-172750000	2	0	2	0	0	3	1	1	0	5	0	0	1	0	0.301
2	172800000	172900000	chr2:172800000-172900000	9	3	4	7	8	4	6	12	3	4	6	12	2	5	0.301
2	173100000	173200000	chr2:173100000-173200000	11	5	12	4	14	1	8	9	4	15	5	15	4	7	0.301
2	173350000	173450000	chr2:173350000-173450000	7	9	0	7	4	7	7	8	7	0	6	8	4	6	0.301
2	173750000	173850000	chr2:173750000-173850000	4	6	3	3	6	6	5	6	7	3	2	11	3	4	0.301
2	173900000	174000000	chr2:173900000-174000000	3	0	2	2	3	1	2	3	0	2	0	4	0	1	0.301
2	174050000	174150000	chr2:174050000-174150000	6	3	3	2	4	5	4	7	2	4	2	6	2	3	0.301
2	174200000	174300000	chr2:174200000-174300000	3	2	0	1	1	3	2	3	1	0	1	1	1	1	0.301
2	174250000	174350000	chr2:174250000-174350000	8	7	2	4	5	7	6	10	6	4	5	5	4	5	0.301
2	174550000	174650000	chr2:174550000-174650000	7	3	3	2	1	5	3	9	2	0	1	1	5	2	0.301
2	174600000	174700000	chr2:174600000-174700000	4	8	4	7	2	6	5	8	5	4	6	2	4	4	0.301
2	178100000	178200000	chr2:178100000-178200000	12	6	3	1	2	1	2	16	3	1	0	1	1	1	0.301
2	178300000	178400000	chr2:178300000-178400000	7	4	1	1	0	0	1	7	2	1	0	0	0	0	0.301
2	178650000	178750000	chr2:178650000-178750000	10	2	7	3	9	0	5	11	2	7	2	8	1	4	0.301
2	178900000	179000000	chr2:178900000-179000000	7	2	1	3	4	0	2	9	1	1	1	7	1	1	0.301
2	179050000	179150000	chr2:179050000-179150000	7	0	1	0	2	1	1	8	0	0	0	3	1	0	0.301
2	179450000	179550000	chr2:179450000-179550000	7	0	4	0	3	1	2	11	1	0	0	6	1	1	0.301
2	179500000	179600000	chr2:179500000-179600000	10	1	1	0	3	2	2	13	1	0	0	5	1	1	0.301
2	179550000	179650000	chr2:179550000-179650000	8	3	1	0	0	3	2	14	3	0	0	1	1	1	0.301
2	179800000	179900000	chr2:179800000-179900000	13	4	4	2	2	2	3	15	5	2	1	1	2	2	0.301
2	179850000	179950000	chr2:179850000-179950000	11	8	5	5	5	2	5	13	7	4	3	5	3	4	0.301
2	181050000	181150000	chr2:181050000-181150000	17	8	4	1	2	3	4	18	8	3	1	3	3	3	0.301
2	181200000	181300000	chr2:181200000-181300000	2	7	13	9	4	4	6	4	5	16	9	5	3	5	0.301
2	181400000	181500000	chr2:181400000-181500000	7	8	7	8	9	6	8	6	9	8	5	8	3	7	0.301
2	181750000	181850000	chr2:181750000-181850000	12	1	2	3	3	5	3	10	1	1	3	3	1	2	0.301
X	6300000	6400000	chrX:6300000-6400000	1	2	1	4	5	0	2	2	1	0	1	7	0	1	0.301
X	6550000	6650000	chrX:6550000-6650000	0	2	0	2	2	0	1	0	1	0	2	3	0	0	0.301
X	7500000	7600000	chrX:7500000-7600000	4	2	1	2	1	2	2	5	1	1	3	1	1	1	0.301
X	7550000	7650000	chrX:7550000-7650000	10	5	2	5	4	5	5	10	3	4	6	4	4	4	0.301
X	8150000	8250000	chrX:8150000-8250000	6	4	6	10	4	2	5	7	3	5	7	4	2	4	0.301
X	9400000	9500000	chrX:9400000-9500000	1	0	1	2	0	2	1	1	0	0	1	0	3	0	0.301
X	9600000	9700000	chrX:9600000-9700000	4	1	8	1	1	3	2	4	1	1	1	1	1	1	0.301
X	9750000	9850000	chrX:9750000-9850000	1	0	3	2	2	0	2	1	0	4	1	3	0	1	0.301
X	10200000	10300000	chrX:10200000-10300000	3	3	4	4	1	1	3	3	2	6	4	1	1	2	0.301
X	10250000	10350000	chrX:10250000-10350000	2	1	2	2	0	0	2	1	1	3	2	0	0	1	0.301
X	10500000	10600000	chrX:10500000-10600000	8	3	1	2	1	0	2	7	4	1	1	1	0	1	0.301
X	10700000	10800000	chrX:10700000-10800000	3	6	2	7	6	1	4	3	3	3	5	8	1	3	0.301
X	10950000	11050000	chrX:10950000-11050000	1	2	0	2	1	0	1	1	0	0	2	2	0	0	0.301
X	11350000	11450000	chrX:11350000-11450000	3	3	1	4	4	0	3	6	2	2	3	5	0	2	0.301
X	11550000	11650000	chrX:11550000-11650000	4	2	3	4	3	0	3	4	1	7	2	3	0	2	0.301
X	11650000	11750000	chrX:11650000-11750000	3	7	6	5	9	0	6	3	6	7	4	9	1	5	0.301
X	12000000	12100000	chrX:12000000-12100000	11	11	10	8	8	3	9	10	8	10	8	8	6	8	0.301
X	12300000	12400000	chrX:12300000-12400000	5	1	5	5	2	1	4	3	1	4	3	4	0	3	0.301
X	12350000	12450000	chrX:12350000-12450000	5	0	4	2	0	1	2	3	0	5	1	1	0	1	0.301
X	12450000	12550000	chrX:12450000-12550000	3	3	7	2	4	1	3	4	1	4	1	6	1	2	0.301
X	12500000	12600000	chrX:12500000-12600000	2	3	4	3	4	2	3	2	1	3	2	8	2	2	0.301
X	12650000	12750000	chrX:12650000-12750000	3	3	3	3	2	1	3	4	2	3	1	4	1	2	0.301
X	12800000	12900000	chrX:12800000-12900000	7	6	4	8	5	1	6	7	4	4	8	6	1	5	0.301
X	13150000	13250000	chrX:13150000-13250000	4	5	6	6	5	3	5	4	3	5	6	6	4	4	0.301
X	13400000	13500000	chrX:13400000-13500000	3	4	2	6	1	3	3	5	3	1	6	2	1	2	0.301
X	13500000	13600000	chrX:13500000-13600000	6	8	3	6	0	1	4	9	4	2	4	0	1	3	0.301
X	18100000	18200000	chrX:18100000-18200000	1	3	1	2	3	3	2	1	1	3	1	2	1	1	0.301
X	18200000	18300000	chrX:18200000-18300000	1	2	1	2	2	1	2	1	1	2	1	2	0	1	0.301
X	19850000	19950000	chrX:19850000-19950000	2	1	1	2	3	0	2	2	0	0	2	3	0	1	0.301
X	20350000	20450000	chrX:20350000-20450000	3	2	3	3	4	3	3	3	2	2	4	4	2	2	0.301
X	20450000	20550000	chrX:20450000-20550000	0	1	2	2	3	0	2	1	0	4	1	3	0	1	0.301
X	20500000	20600000	chrX:20500000-20600000	0	2	4	2	3	0	2	1	1	6	1	3	0	1	0.301
X	20800000	20900000	chrX:20800000-20900000	9	7	5	5	5	2	5	10	5	4	4	5	2	4	0.301
X	20850000	20950000	chrX:20850000-20950000	8	6	3	3	3	1	3	10	3	3	2	2	1	2	0.301
X	20900000	21000000	chrX:20900000-21000000	6	4	3	4	3	3	4	7	3	4	3	3	3	3	0.301
X	38500000	38600000	chrX:38500000-38600000	1	2	1	2	2	1	2	1	1	1	2	2	1	1	0.301
X	41350000	41450000	chrX:41350000-41450000	3	1	2	2	3	1	2	5	0	2	0	2	0	1	0.301
X	41400000	41500000	chrX:41400000-41500000	3	1	2	3	3	1	2	3	0	2	0	2	0	1	0.301
X	42150000	42250000	chrX:42150000-42250000	3	3	3	4	2	0	3	2	2	3	4	2	1	2	0.301
X	42450000	42550000	chrX:42450000-42550000	2	1	0	1	1	0	1	5	0	1	0	1	0	0	0.301
X	42500000	42600000	chrX:42500000-42600000	4	1	0	1	1	0	1	6	0	1	0	1	0	0	0.301
X	47950000	48050000	chrX:47950000-48050000	10	6	5	6	6	2	6	10	5	5	4	7	0	5	0.301
X	50450000	50550000	chrX:50450000-50550000	2	1	2	2	2	1	2	1	1	2	1	1	0	1	0.301
X	52050000	52150000	chrX:52050000-52150000	1	0	2	1	6	0	1	1	0	3	0	10	0	0	0.301
X	52200000	52300000	chrX:52200000-52300000	0	2	2	2	2	0	2	0	1	4	1	2	0	1	0.301
X	53000000	53100000	chrX:53000000-53100000	3	2	1	2	1	1	2	1	1	1	1	2	1	1	0.301
X	53550000	53650000	chrX:53550000-53650000	3	3	2	4	4	2	3	3	3	1	2	4	0	2	0.301
X	53650000	53750000	chrX:53650000-53750000	3	2	3	2	2	1	2	3	1	1	1	6	1	1	0.301
X	53700000	53800000	chrX:53700000-53800000	2	1	1	1	1	0	1	1	0	0	0	3	0	0	0.301
X	56350000	56450000	chrX:56350000-56450000	4	2	1	2	1	3	2	3	2	1	1	1	0	1	0.301
X	56800000	56900000	chrX:56800000-56900000	0	0	1	1	1	1	1	0	0	0	1	0	0	0	0.301
X	58600000	58700000	chrX:58600000-58700000	1	1	1	0	0	1	1	1	0	0	0	0	1	0	0.301
X	60250000	60350000	chrX:60250000-60350000	0	1	8	1	1	0	1	0	1	9	0	1	0	0	0.301
X	70750000	70850000	chrX:70750000-70850000	1	4	3	2	0	0	2	1	1	3	1	0	0	1	0.301
X	70850000	70950000	chrX:70850000-70950000	4	1	2	1	0	0	1	4	1	1	0	0	0	0	0.301
X	71000000	71100000	chrX:71000000-71100000	4	3	3	3	2	0	3	3	2	1	3	3	0	2	0.301
X	71050000	71150000	chrX:71050000-71150000	4	7	3	5	2	0	4	3	5	1	7	3	0	3	0.301
X	71150000	71250000	chrX:71150000-71250000	3	5	5	3	3	1	3	2	4	6	2	3	1	2	0.301
X	71400000	71500000	chrX:71400000-71500000	5	3	4	3	3	1	3	5	2	3	2	4	1	2	0.301
X	72000000	72100000	chrX:72000000-72100000	2	1	2	4	0	1	2	3	1	1	3	0	0	1	0.301
X	72250000	72350000	chrX:72250000-72350000	1	1	0	1	1	0	1	0	1	0	1	1	0	0	0.301
X	72850000	72950000	chrX:72850000-72950000	2	1	2	2	2	1	2	4	1	1	1	3	1	1	0.301
X	73850000	73950000	chrX:73850000-73950000	10	6	5	6	7	6	6	8	4	3	5	8	5	5	0.301
X	73900000	74000000	chrX:73900000-74000000	6	6	5	7	5	5	6	5	5	3	6	6	5	5	0.301
X	74050000	74150000	chrX:74050000-74150000	5	6	3	2	3	2	3	5	5	2	2	2	2	2	0.301
X	74100000	74200000	chrX:74100000-74200000	4	3	2	1	1	1	2	3	2	1	1	1	1	1	0.301
X	74350000	74450000	chrX:74350000-74450000	6	6	9	9	8	6	7	6	6	7	8	7	6	6	0.301
X	77450000	77550000	chrX:77450000-77550000	4	7	7	6	5	1	6	4	3	6	7	12	2	5	0.301
X	85550000	85650000	chrX:85550000-85650000	2	2	2	1	2	2	2	2	1	1	1	2	1	1	0.301
X	85800000	85900000	chrX:85800000-85900000	1	2	6	4	6	2	3	2	0	8	3	7	1	2	0.301
X	85850000	85950000	chrX:85850000-85950000	1	3	5	3	4	1	3	1	1	5	2	5	1	2	0.301
X	93050000	93150000	chrX:93050000-93150000	1	0	3	1	1	0	1	1	0	2	0	1	0	0	0.301
X	93600000	93700000	chrX:93600000-93700000	4	1	2	2	1	1	2	3	1	1	2	1	1	1	0.301
X	93650000	93750000	chrX:93650000-93750000	4	1	1	1	0	0	1	4	0	0	1	0	0	0	0.301
X	93700000	93800000	chrX:93700000-93800000	2	1	1	1	0	0	1	2	1	0	1	0	0	0	0.301
X	93800000	93900000	chrX:93800000-93900000	2	2	4	4	4	1	3	3	2	1	4	3	1	2	0.301
X	94300000	94400000	chrX:94300000-94400000	2	1	3	1	1	2	2	2	1	1	1	1	1	1	0.301
X	94400000	94500000	chrX:94400000-94500000	2	0	1	0	1	1	1	2	0	1	0	1	0	0	0.301
X	95900000	96000000	chrX:95900000-96000000	2	3	3	3	4	2	3	2	2	3	2	4	2	2	0.301
X	98300000	98400000	chrX:98300000-98400000	2	3	0	2	2	0	2	1	2	0	1	2	0	1	0.301
X	98950000	99050000	chrX:98950000-99050000	4	4	1	5	7	1	4	3	4	1	3	8	1	3	0.301
X	99350000	99450000	chrX:99350000-99450000	3	4	1	4	4	0	4	7	2	3	3	8	0	3	0.301
X	99550000	99650000	chrX:99550000-99650000	4	2	4	4	9	0	4	5	1	3	3	8	0	3	0.301
X	99800000	99900000	chrX:99800000-99900000	3	3	3	3	2	1	3	5	3	2	2	2	0	2	0.301
X	100300000	100400000	chrX:100300000-100400000	1	0	3	3	1	0	1	0	0	3	2	1	0	0	0.301
X	100350000	100450000	chrX:100350000-100450000	1	0	4	2	0	1	1	0	0	4	1	0	0	0	0.301
X	100400000	100500000	chrX:100400000-100500000	3	3	6	4	2	2	3	2	2	5	3	2	1	2	0.301
X	100450000	100550000	chrX:100450000-100550000	4	3	3	6	2	1	3	5	2	3	5	2	1	2	0.301
X	101350000	101450000	chrX:101350000-101450000	6	3	5	5	6	2	5	6	3	10	3	6	2	4	0.301
X	101700000	101800000	chrX:101700000-101800000	4	1	4	2	3	1	2	3	1	1	1	3	1	1	0.301
X	102250000	102350000	chrX:102250000-102350000	2	4	2	1	1	0	2	4	1	1	1	1	0	1	0.301
X	102400000	102500000	chrX:102400000-102500000	4	2	2	0	1	0	2	2	1	1	0	1	0	1	0.301
X	103250000	103350000	chrX:103250000-103350000	1	0	7	1	1	0	1	1	0	8	0	1	0	0	0.301
X	103400000	103500000	chrX:103400000-103500000	4	5	4	6	4	3	4	3	2	3	4	3	1	3	0.301
X	103600000	103700000	chrX:103600000-103700000	6	4	7	5	10	4	6	6	4	6	3	8	3	5	0.301
X	103700000	103800000	chrX:103700000-103800000	4	1	7	6	7	1	5	3	1	7	4	6	0	4	0.301
X	103750000	103850000	chrX:103750000-103850000	2	2	6	5	4	1	3	3	1	5	2	4	0	2	0.301
X	104050000	104150000	chrX:104050000-104150000	0	0	1	3	1	1	1	0	0	0	2	1	0	0	0.301
X	105650000	105750000	chrX:105650000-105750000	1	1	0	1	1	1	1	0	1	0	1	2	0	0	0.301
X	105700000	105800000	chrX:105700000-105800000	2	3	0	1	0	1	1	1	4	0	0	1	0	0	0.301
X	106150000	106250000	chrX:106150000-106250000	4	3	5	4	3	2	4	3	3	3	4	4	2	3	0.301
X	106750000	106850000	chrX:106750000-106850000	1	1	1	1	0	0	1	1	0	0	1	0	0	0	0.301
X	106800000	106900000	chrX:106800000-106900000	1	1	1	1	0	0	1	1	0	0	1	0	0	0	0.301
X	107350000	107450000	chrX:107350000-107450000	2	1	0	1	1	1	1	1	0	0	0	2	1	0	0.301
X	109050000	109150000	chrX:109050000-109150000	1	4	4	7	2	2	3	1	2	5	5	2	1	2	0.301
X	109150000	109250000	chrX:109150000-109250000	0	1	2	2	0	2	2	0	1	2	1	1	2	1	0.301
X	112550000	112650000	chrX:112550000-112650000	1	1	0	1	1	0	1	1	0	0	1	2	0	0	0.301
X	112600000	112700000	chrX:112600000-112700000	1	1	0	4	1	0	1	1	0	0	4	2	0	0	0.301
X	113800000	113900000	chrX:113800000-113900000	0	1	1	1	0	4	1	0	0	0	0	0	1	0	0.301
X	113850000	113950000	chrX:113850000-113950000	0	1	1	1	0	4	1	0	0	0	0	0	1	0	0.301
X	133850000	133950000	chrX:133850000-133950000	4	5	2	3	3	2	3	4	2	1	3	2	0	2	0.301
X	133900000	134000000	chrX:133900000-134000000	2	4	3	3	3	1	3	2	2	2	3	2	0	2	0.301
X	134650000	134750000	chrX:134650000-134750000	3	4	3	2	5	1	3	3	3	0	2	6	1	2	0.301
X	134700000	134800000	chrX:134700000-134800000	5	4	3	3	4	1	4	5	3	2	3	5	2	3	0.301
X	134800000	134900000	chrX:134800000-134900000	1	2	1	0	0	1	1	2	0	0	0	0	1	0	0.301
X	136900000	137000000	chrX:136900000-137000000	3	0	3	3	3	3	3	3	0	1	2	3	3	2	0.301
X	139600000	139700000	chrX:139600000-139700000	2	4	4	2	4	1	3	2	3	4	2	4	1	2	0.301
X	140250000	140350000	chrX:140250000-140350000	3	1	1	0	2	0	1	3	0	0	0	3	0	0	0.301
X	140300000	140400000	chrX:140300000-140400000	3	1	1	0	2	0	1	4	1	0	0	3	0	0	0.301
X	140350000	140450000	chrX:140350000-140450000	4	2	0	2	1	0	2	3	1	1	1	1	0	1	0.301
X	140400000	140500000	chrX:140400000-140500000	4	3	4	5	4	1	4	3	2	5	3	4	1	3	0.301
X	140700000	140800000	chrX:140700000-140800000	2	0	2	2	1	0	2	2	0	2	1	1	0	1	0.301
X	140750000	140850000	chrX:140750000-140850000	0	0	1	1	1	3	1	0	0	0	1	1	0	0	0.301
X	140800000	140900000	chrX:140800000-140900000	2	0	1	1	1	3	1	2	0	0	1	1	0	0	0.301
X	142650000	142750000	chrX:142650000-142750000	6	4	1	6	2	1	3	3	1	1	4	2	1	2	0.301
X	142700000	142800000	chrX:142700000-142800000	5	4	0	7	1	0	2	4	1	0	5	1	0	1	0.301
X	143050000	143150000	chrX:143050000-143150000	8	4	5	2	2	1	3	9	1	5	0	4	0	2	0.301
X	143600000	143700000	chrX:143600000-143700000	4	1	1	0	1	0	1	6	0	1	0	0	0	0	0.301
X	143650000	143750000	chrX:143650000-143750000	3	1	1	0	1	0	1	5	0	1	0	0	0	0	0.301
X	144250000	144350000	chrX:144250000-144350000	2	2	1	1	1	2	2	2	1	1	1	1	2	1	0.301
X	144450000	144550000	chrX:144450000-144550000	1	1	2	0	0	1	1	1	0	1	0	0	1	0	0.301
X	145750000	145850000	chrX:145750000-145850000	2	1	0	0	1	1	1	2	0	1	0	1	0	0	0.301
X	150400000	150500000	chrX:150400000-150500000	4	2	4	3	3	5	4	3	2	3	3	3	3	3	0.301
X	151000000	151100000	chrX:151000000-151100000	6	7	4	4	3	2	4	8	5	3	3	3	2	3	0.301
X	151950000	152050000	chrX:151950000-152050000	3	2	3	4	4	2	3	2	2	3	5	4	2	2	0.301
X	152050000	152150000	chrX:152050000-152150000	7	2	4	4	2	1	3	8	3	2	2	2	1	2	0.301
X	152150000	152250000	chrX:152150000-152250000	9	6	5	7	8	3	6	11	5	5	4	8	1	5	0.301
X	152250000	152350000	chrX:152250000-152350000	4	6	3	5	3	3	4	5	4	3	3	3	3	3	0.301
X	152300000	152400000	chrX:152300000-152400000	5	7	5	5	4	5	5	7	4	3	5	5	3	4	0.301
X	153850000	153950000	chrX:153850000-153950000	0	1	3	0	1	5	1	0	0	0	0	0	2	0	0.301
X	153900000	154000000	chrX:153900000-154000000	0	1	3	0	1	6	1	0	0	0	0	0	2	0	0.301
X	157700000	157800000	chrX:157700000-157800000	4	3	1	0	2	1	2	8	3	0	0	2	0	1	0.301
X	157750000	157850000	chrX:157750000-157850000	4	2	1	1	0	1	1	8	2	0	1	0	0	0	0.301
X	158100000	158200000	chrX:158100000-158200000	1	0	0	1	1	1	1	1	0	0	0	0	0	0	0.301
X	159350000	159450000	chrX:159350000-159450000	2	2	2	2	1	1	2	3	2	1	1	1	1	1	0.301
X	159650000	159750000	chrX:159650000-159750000	3	3	0	1	0	2	2	6	1	0	0	1	4	1	0.301
X	159750000	159850000	chrX:159750000-159850000	5	2	0	0	1	3	2	6	0	1	0	1	1	1	0.301
X	160900000	161000000	chrX:160900000-161000000	6	1	1	4	2	1	2	7	1	1	4	1	1	1	0.301
X	161850000	161950000	chrX:161850000-161950000	1	1	0	1	1	0	1	6	0	0	1	3	0	0	0.301
X	161900000	162000000	chrX:161900000-162000000	4	2	1	1	8	0	2	5	1	1	1	10	0	1	0.301
X	162100000	162200000	chrX:162100000-162200000	2	1	2	2	5	0	2	1	1	1	1	7	0	1	0.301
X	162250000	162350000	chrX:162250000-162350000	1	3	0	1	4	0	1	1	0	0	1	4	0	0	0.301
X	162300000	162400000	chrX:162300000-162400000	1	2	0	1	2	0	1	1	0	0	1	2	0	0	0.301
X	162350000	162450000	chrX:162350000-162450000	3	1	0	1	1	0	1	4	0	0	1	1	0	0	0.301
X	162700000	162800000	chrX:162700000-162800000	4	3	3	3	2	2	3	6	2	2	3	3	2	2	0.301
X	163800000	163900000	chrX:163800000-163900000	3	1	0	2	0	1	1	5	1	0	0	0	1	0	0.301
X	164250000	164350000	chrX:164250000-164350000	2	1	3	6	1	0	2	1	1	4	2	1	0	1	0.301
X	165000000	165100000	chrX:165000000-165100000	0	1	2	1	1	0	1	0	0	4	1	1	0	0	0.301
X	166200000	166300000	chrX:166200000-166300000	8	2	1	2	1	0	2	10	2	0	1	1	0	1	0.301
X	166550000	166650000	chrX:166550000-166650000	1	0	1	3	3	2	2	2	0	1	1	5	1	1	0.301
X	166600000	166700000	chrX:166600000-166700000	7	1	2	3	3	3	3	8	1	2	2	4	1	2	0.301
X	167250000	167350000	chrX:167250000-167350000	3	0	1	3	2	3	2	2	0	1	3	1	1	1	0.301
X	167350000	167450000	chrX:167350000-167450000	2	1	1	2	2	1	2	1	1	2	1	5	1	1	0.301
X	169100000	169200000	chrX:169100000-169200000	0	2	3	3	2	1	2	0	0	5	3	2	0	1	0.301
X	169800000	169900000	chrX:169800000-169900000	3	1	3	5	3	0	3	3	1	2	5	4	0	2	0.301
3	8150000	8250000	chr3:8150000-8250000	1	2	1	0	1	0	1	2	2	0	0	1	0	0	0.301
3	9150000	9250000	chr3:9150000-9250000	6	4	1	3	8	5	4	8	2	2	3	6	3	3	0.301
3	9250000	9350000	chr3:9250000-9350000	2	5	4	4	7	2	4	3	5	3	3	7	2	3	0.301
3	9300000	9400000	chr3:9300000-9400000	5	3	3	3	5	2	3	4	2	2	2	7	1	2	0.301
3	9400000	9500000	chr3:9400000-9500000	8	10	3	7	2	5	6	12	8	4	6	3	2	5	0.301
3	9700000	9800000	chr3:9700000-9800000	12	7	11	7	4	1	7	12	6	9	5	6	2	6	0.301
3	9850000	9950000	chr3:9850000-9950000	5	5	2	8	3	6	5	4	2	3	6	3	6	4	0.301
3	16400000	16500000	chr3:16400000-16500000	3	1	0	2	1	0	1	3	0	0	1	0	0	0	0.301
3	16450000	16550000	chr3:16450000-16550000	4	1	0	1	1	0	1	4	0	0	0	0	0	0	0.301
3	19250000	19350000	chr3:19250000-19350000	2	7	3	8	7	5	6	2	4	4	6	9	7	5	0.301
3	19500000	19600000	chr3:19500000-19600000	4	5	5	8	5	1	5	6	2	4	8	5	0	4	0.301
3	19900000	20000000	chr3:19900000-20000000	3	6	7	7	6	1	6	3	5	11	6	5	0	5	0.301
3	19950000	20050000	chr3:19950000-20050000	4	11	8	9	6	2	7	5	8	13	5	8	2	6	0.301
3	20100000	20200000	chr3:20100000-20200000	3	3	2	6	1	3	3	6	2	2	4	1	2	2	0.301
3	20150000	20250000	chr3:20150000-20250000	2	2	1	3	1	4	2	1	1	1	3	1	2	1	0.301
3	20200000	20300000	chr3:20200000-20300000	1	1	0	2	0	2	1	0	0	0	3	0	1	0	0.301
3	21250000	21350000	chr3:21250000-21350000	3	4	0	0	0	2	1	3	4	0	0	1	0	0	0.301
3	23900000	24000000	chr3:23900000-24000000	0	1	2	0	1	1	1	2	0	2	0	1	0	0	0.301
3	27450000	27550000	chr3:27450000-27550000	13	14	3	9	7	2	8	12	12	6	8	6	4	7	0.301
3	28250000	28350000	chr3:28250000-28350000	9	7	1	4	1	3	4	12	4	2	4	1	1	3	0.301
3	29700000	29800000	chr3:29700000-29800000	2	1	2	2	0	0	2	4	1	4	1	1	1	1	0.301
3	29800000	29900000	chr3:29800000-29900000	1	1	1	0	1	0	1	1	0	2	0	1	0	0	0.301
3	32600000	32700000	chr3:32600000-32700000	9	6	2	8	8	2	7	9	6	3	7	8	1	6	0.301
3	32800000	32900000	chr3:32800000-32900000	4	10	2	4	1	0	3	4	9	0	3	1	0	2	0.301
3	32850000	32950000	chr3:32850000-32950000	8	7	1	0	2	0	2	7	10	0	0	2	0	1	0.301
3	33900000	34000000	chr3:33900000-34000000	4	5	3	3	2	1	3	4	4	3	2	2	1	2	0.301
3	35650000	35750000	chr3:35650000-35750000	4	2	1	4	3	5	4	3	1	2	3	4	3	3	0.301
3	36200000	36300000	chr3:36200000-36300000	5	1	1	0	1	0	1	5	0	1	0	3	0	0	0.301
3	36700000	36800000	chr3:36700000-36800000	4	1	0	1	1	0	1	6	1	0	0	2	0	0	0.301
3	36900000	37000000	chr3:36900000-37000000	1	0	2	1	0	1	1	2	0	3	0	0	0	0	0.301
3	37150000	37250000	chr3:37150000-37250000	4	3	4	1	4	2	4	4	2	4	2	3	3	3	0.301
3	37750000	37850000	chr3:37750000-37850000	8	10	1	7	5	3	6	10	12	2	5	5	3	5	0.301
3	37950000	38050000	chr3:37950000-38050000	5	5	3	7	5	4	5	5	4	3	7	7	3	4	0.301
3	38750000	38850000	chr3:38750000-38850000	2	1	1	1	1	0	1	5	0	0	0	2	0	0	0.301
3	38800000	38900000	chr3:38800000-38900000	4	4	2	3	3	1	3	7	2	2	2	5	0	2	0.301
3	49900000	50000000	chr3:49900000-50000000	2	2	0	1	1	0	1	1	2	0	0	3	0	0	0.301
3	51050000	51150000	chr3:51050000-51150000	9	1	3	6	5	1	4	10	1	3	3	8	2	3	0.301
3	51550000	51650000	chr3:51550000-51650000	9	8	2	9	7	6	8	7	7	4	9	7	4	7	0.301
3	52100000	52200000	chr3:52100000-52200000	10	8	5	9	6	2	7	9	5	5	9	6	5	6	0.301
3	52200000	52300000	chr3:52200000-52300000	7	10	8	8	9	2	8	7	7	11	7	11	2	7	0.301
3	52250000	52350000	chr3:52250000-52350000	7	13	12	10	13	4	11	6	11	16	8	14	4	10	0.301
3	52600000	52700000	chr3:52600000-52700000	12	9	6	10	9	6	9	16	7	7	9	10	5	8	0.301
3	52800000	52900000	chr3:52800000-52900000	7	6	2	6	3	4	5	4	4	3	6	4	4	4	0.301
3	54400000	54500000	chr3:54400000-54500000	2	2	2	0	1	0	2	1	1	2	0	1	1	1	0.301
3	54650000	54750000	chr3:54650000-54750000	6	5	4	6	3	5	5	9	2	5	6	4	4	4	0.301
3	54700000	54800000	chr3:54700000-54800000	8	7	7	7	5	4	7	8	3	11	7	6	5	6	0.301
3	54850000	54950000	chr3:54850000-54950000	4	3	1	1	0	0	1	7	3	1	0	0	0	0	0.301
3	57300000	57400000	chr3:57300000-57400000	3	3	4	6	0	0	3	2	3	6	6	1	0	2	0.301
3	57750000	57850000	chr3:57750000-57850000	6	7	6	5	3	1	6	6	6	6	3	4	1	5	0.301
3	57800000	57900000	chr3:57800000-57900000	5	3	4	3	2	1	3	5	2	3	2	2	1	2	0.301
3	59000000	59100000	chr3:59000000-59100000	3	6	5	5	4	5	5	5	5	6	2	4	3	4	0.301
3	59200000	59300000	chr3:59200000-59300000	10	4	1	6	0	4	4	12	4	0	3	3	3	3	0.301
3	60150000	60250000	chr3:60150000-60250000	1	0	2	1	1	0	1	2	0	3	0	1	0	0	0.301
3	61250000	61350000	chr3:61250000-61350000	6	0	0	2	2	0	1	8	0	0	2	1	0	0	0.301
3	63350000	63450000	chr3:63350000-63450000	3	3	0	3	3	0	3	1	4	3	1	6	0	2	0.301
3	65100000	65200000	chr3:65100000-65200000	10	2	0	0	1	1	1	13	1	0	0	1	0	0	0.301
3	65350000	65450000	chr3:65350000-65450000	4	11	8	8	6	3	7	5	7	7	8	5	2	6	0.301
3	67500000	67600000	chr3:67500000-67600000	5	7	8	4	7	7	7	7	5	13	5	10	3	6	0.301
3	68400000	68500000	chr3:68400000-68500000	9	5	2	7	5	0	5	8	4	2	6	5	0	4	0.301
3	68750000	68850000	chr3:68750000-68850000	8	4	3	4	5	1	4	9	2	2	4	6	1	3	0.301
3	69000000	69100000	chr3:69000000-69100000	5	2	2	4	3	5	4	5	2	2	3	3	3	3	0.301
3	69100000	69200000	chr3:69100000-69200000	5	5	6	4	5	4	5	5	3	8	5	4	4	4	0.301
3	69550000	69650000	chr3:69550000-69650000	3	2	3	3	4	2	3	3	2	5	2	8	0	2	0.301
3	70200000	70300000	chr3:70200000-70300000	5	2	0	2	0	0	1	4	1	0	1	0	0	0	0.301
3	75400000	75500000	chr3:75400000-75500000	0	1	1	1	0	1	1	0	0	1	1	0	2	0	0.301
3	75650000	75750000	chr3:75650000-75750000	4	4	1	0	0	6	2	5	1	1	0	0	3	1	0.301
3	78950000	79050000	chr3:78950000-79050000	8	6	0	2	0	5	4	7	6	0	2	1	4	3	0.301
3	79950000	80050000	chr3:79950000-80050000	7	12	0	9	1	0	4	10	13	2	4	2	0	3	0.301
3	80850000	80950000	chr3:80850000-80950000	6	1	0	1	0	1	1	9	0	2	0	0	1	0	0.301
3	81150000	81250000	chr3:81150000-81250000	1	0	1	0	1	2	1	5	0	1	0	4	0	0	0.301
3	82000000	82100000	chr3:82000000-82100000	12	2	5	4	3	1	4	10	2	6	3	3	2	3	0.301
3	82200000	82300000	chr3:82200000-82300000	8	3	3	3	3	2	3	7	2	2	0	4	0	2	0.301
3	82450000	82550000	chr3:82450000-82550000	1	1	0	1	1	0	1	4	0	1	0	2	0	0	0.301
3	82500000	82600000	chr3:82500000-82600000	1	1	0	1	1	0	1	5	0	1	0	2	0	0	0.301
3	82950000	83050000	chr3:82950000-83050000	5	4	13	7	5	2	5	4	4	18	4	6	1	4	0.301
3	83100000	83200000	chr3:83100000-83200000	4	4	1	4	0	0	2	5	3	1	1	1	0	1	0.301
3	83800000	83900000	chr3:83800000-83900000	4	3	1	8	2	3	3	4	2	2	8	3	2	2	0.301
3	84050000	84150000	chr3:84050000-84150000	3	5	5	8	1	5	5	5	3	5	6	2	3	4	0.301
3	84300000	84400000	chr3:84300000-84400000	7	10	8	14	10	4	9	8	7	9	13	11	4	8	0.301
3	84750000	84850000	chr3:84750000-84850000	2	4	2	10	1	4	3	2	2	2	8	2	5	2	0.301
3	85150000	85250000	chr3:85150000-85250000	12	5	4	1	2	3	4	16	4	3	1	2	3	3	0.301
3	85300000	85400000	chr3:85300000-85400000	8	6	0	5	5	0	5	11	8	0	3	6	0	4	0.301
3	86650000	86750000	chr3:86650000-86750000	3	1	0	0	1	1	1	4	0	0	0	3	1	0	0.301
3	87000000	87100000	chr3:87000000-87100000	4	4	8	3	4	2	4	5	1	9	2	4	1	3	0.301
3	87400000	87500000	chr3:87400000-87500000	3	5	2	4	0	4	4	3	3	2	3	1	5	3	0.301
3	87900000	88000000	chr3:87900000-88000000	11	12	11	12	11	5	11	14	10	10	10	13	4	10	0.301
3	87950000	88050000	chr3:87950000-88050000	13	10	8	15	8	4	9	11	9	6	14	8	4	8	0.301
3	89100000	89200000	chr3:89100000-89200000	11	7	15	13	12	8	12	11	7	15	11	14	6	11	0.301
3	89500000	89600000	chr3:89500000-89600000	10	5	2	7	3	1	4	14	2	2	5	4	1	3	0.301
3	90100000	90200000	chr3:90100000-90200000	4	3	3	6	0	3	3	6	2	3	7	1	2	2	0.301
3	90350000	90450000	chr3:90350000-90450000	7	8	5	10	7	3	7	10	6	6	7	11	3	6	0.301
3	92100000	92200000	chr3:92100000-92200000	2	2	3	0	3	0	2	2	0	3	0	6	0	1	0.301
3	92150000	92250000	chr3:92150000-92250000	1	1	1	0	1	0	1	1	0	1	0	3	0	0	0.301
3	92450000	92550000	chr3:92450000-92550000	3	1	2	0	1	0	1	0	0	2	0	2	0	0	0.301
3	92800000	92900000	chr3:92800000-92900000	1	1	0	1	1	1	1	1	0	0	1	1	0	0	0.301
3	92850000	92950000	chr3:92850000-92950000	1	0	0	1	1	1	1	1	0	0	1	1	0	0	0.301
3	92950000	93050000	chr3:92950000-93050000	7	1	1	0	1	0	1	4	0	0	0	2	0	0	0.301
3	93050000	93150000	chr3:93050000-93150000	2	0	3	2	2	0	2	1	1	2	1	5	1	1	0.301
3	93100000	93200000	chr3:93100000-93200000	2	0	3	2	2	0	2	1	1	2	1	5	1	1	0.301
3	96250000	96350000	chr3:96250000-96350000	3	1	0	2	0	1	1	3	1	0	2	0	0	0	0.301
3	96300000	96400000	chr3:96300000-96400000	2	1	0	1	0	1	1	2	1	0	1	0	0	0	0.301
3	96450000	96550000	chr3:96450000-96550000	6	9	4	2	2	1	3	3	4	6	2	1	1	2	0.301
3	96600000	96700000	chr3:96600000-96700000	10	8	10	8	10	5	9	9	8	10	7	9	5	8	0.301
3	96900000	97000000	chr3:96900000-97000000	4	2	3	4	3	1	3	4	2	2	4	3	2	2	0.301
3	97150000	97250000	chr3:97150000-97250000	11	10	6	9	7	2	8	14	7	6	10	7	3	7	0.301
3	97300000	97400000	chr3:97300000-97400000	7	4	1	6	2	1	3	9	2	2	6	3	0	2	0.301
3	99850000	99950000	chr3:99850000-99950000	1	1	1	0	2	0	1	2	0	0	0	1	2	0	0.301
3	100200000	100300000	chr3:100200000-100300000	2	0	2	0	1	2	2	1	0	1	1	2	1	1	0.301
3	100650000	100750000	chr3:100650000-100750000	9	5	1	6	6	5	6	11	3	4	6	9	3	5	0.301
3	101000000	101100000	chr3:101000000-101100000	12	10	0	14	1	5	8	15	10	0	12	3	4	7	0.301
3	101300000	101400000	chr3:101300000-101400000	13	10	3	8	9	3	8	18	7	2	7	11	2	7	0.301
3	101450000	101550000	chr3:101450000-101550000	10	9	9	14	14	2	10	9	9	9	12	13	1	9	0.301
3	101850000	101950000	chr3:101850000-101950000	6	4	6	11	1	2	5	9	1	5	10	4	1	4	0.301
3	101950000	102050000	chr3:101950000-102050000	4	0	3	3	1	3	3	6	1	3	3	1	1	2	0.301
3	102150000	102250000	chr3:102150000-102250000	8	9	2	5	8	2	6	12	6	4	4	11	1	5	0.301
3	102200000	102300000	chr3:102200000-102300000	7	4	2	4	3	0	4	7	3	2	3	6	0	3	0.301
3	102550000	102650000	chr3:102550000-102650000	1	0	1	1	1	0	1	1	0	0	1	0	0	0	0.301
3	102950000	103050000	chr3:102950000-103050000	4	2	2	5	2	4	3	4	2	2	5	2	2	2	0.301
3	104800000	104900000	chr3:104800000-104900000	4	5	2	9	4	5	4	3	2	3	7	5	3	3	0.301
3	105150000	105250000	chr3:105150000-105250000	10	1	0	0	1	1	1	14	1	0	0	1	0	0	0.301
3	105550000	105650000	chr3:105550000-105650000	18	8	1	1	1	3	2	22	9	0	1	1	1	1	0.301
3	106450000	106550000	chr3:106450000-106550000	2	4	6	9	3	7	5	3	3	9	10	3	6	4	0.301
3	106750000	106850000	chr3:106750000-106850000	2	2	0	3	0	3	2	1	1	0	2	0	4	1	0.301
3	109700000	109800000	chr3:109700000-109800000	3	0	0	0	3	2	1	7	0	0	0	3	0	0	0.301
3	109850000	109950000	chr3:109850000-109950000	8	2	1	2	0	1	2	14	1	1	1	0	1	1	0.301
3	115550000	115650000	chr3:115550000-115650000	7	8	7	2	5	4	6	7	5	7	2	5	4	5	0.301
3	115900000	116000000	chr3:115900000-116000000	5	4	1	3	1	3	3	7	1	3	1	2	2	2	0.301
3	116050000	116150000	chr3:116050000-116150000	8	6	2	4	2	0	3	8	6	2	3	2	0	2	0.301
3	116100000	116200000	chr3:116100000-116200000	8	8	3	10	3	1	6	6	10	4	8	4	0	5	0.301
3	116950000	117050000	chr3:116950000-117050000	8	10	3	8	2	0	6	10	8	4	6	3	1	5	0.301
3	118350000	118450000	chr3:118350000-118450000	6	1	5	1	2	0	2	6	0	6	1	1	0	1	0.301
3	118400000	118500000	chr3:118400000-118500000	7	1	9	1	2	1	2	9	0	10	1	1	1	1	0.301
3	122800000	122900000	chr3:122800000-122900000	4	1	5	2	0	1	2	6	0	7	2	0	0	1	0.301
3	123150000	123250000	chr3:123150000-123250000	7	19	3	3	4	6	5	8	15	5	3	4	3	4	0.301
3	123400000	123500000	chr3:123400000-123500000	2	2	1	1	3	1	2	3	0	1	1	3	1	1	0.301
3	126350000	126450000	chr3:126350000-126450000	5	2	0	2	3	1	2	7	1	1	1	3	0	1	0.301
3	126500000	126600000	chr3:126500000-126600000	4	2	2	1	1	1	2	5	1	2	1	1	1	1	0.301
3	126950000	127050000	chr3:126950000-127050000	15	5	5	0	2	2	4	15	4	6	0	2	1	3	0.301
3	127100000	127200000	chr3:127100000-127200000	15	3	4	1	5	0	4	18	3	3	1	5	1	3	0.301
3	127200000	127300000	chr3:127200000-127300000	11	2	2	2	2	0	2	12	1	0	2	1	0	1	0.301
3	127550000	127650000	chr3:127550000-127650000	3	4	7	5	6	5	5	3	3	7	4	9	5	4	0.301
3	129350000	129450000	chr3:129350000-129450000	0	1	5	3	4	3	3	1	1	9	3	6	2	2	0.301
3	129950000	130050000	chr3:129950000-130050000	8	2	1	5	3	4	4	10	1	2	4	6	1	3	0.301
3	130200000	130300000	chr3:130200000-130300000	4	0	0	2	1	1	1	6	0	1	0	1	0	0	0.301
3	130300000	130400000	chr3:130300000-130400000	6	0	2	2	0	1	2	10	1	3	1	1	1	1	0.301
3	130700000	130800000	chr3:130700000-130800000	4	4	3	4	3	6	4	8	3	3	3	3	5	3	0.301
3	131550000	131650000	chr3:131550000-131650000	8	2	6	6	7	1	6	10	3	6	4	9	1	5	0.301
3	131600000	131700000	chr3:131600000-131700000	8	1	6	4	2	0	3	10	1	7	1	4	0	2	0.301
3	131650000	131750000	chr3:131650000-131750000	5	0	2	2	1	0	2	6	0	3	0	2	0	1	0.301
3	133550000	133650000	chr3:133550000-133650000	6	4	0	2	1	4	3	5	3	0	1	2	4	2	0.301
3	133700000	133800000	chr3:133700000-133800000	2	3	7	4	6	2	4	3	2	9	2	8	3	3	0.301
3	133750000	133850000	chr3:133750000-133850000	2	2	6	4	6	1	3	2	2	7	2	7	2	2	0.301
3	136650000	136750000	chr3:136650000-136750000	12	11	5	15	4	7	9	15	7	7	14	9	5	8	0.301
3	137450000	137550000	chr3:137450000-137550000	9	1	0	1	1	1	1	9	2	0	0	1	0	0	0.301
3	137500000	137600000	chr3:137500000-137600000	6	1	0	0	2	1	1	11	1	0	0	3	0	0	0.301
3	137750000	137850000	chr3:137750000-137850000	5	3	4	5	3	0	4	6	2	3	6	3	3	3	0.301
3	138100000	138200000	chr3:138100000-138200000	5	6	8	5	4	3	5	4	5	6	4	4	5	4	0.301
3	138550000	138650000	chr3:138550000-138650000	8	3	0	0	0	4	2	7	3	1	0	0	1	1	0.301
3	139000000	139100000	chr3:139000000-139100000	13	2	2	3	4	3	3	11	2	3	2	2	4	2	0.301
3	142950000	143050000	chr3:142950000-143050000	3	0	1	8	2	1	2	1	0	1	5	1	1	1	0.301
3	143800000	143900000	chr3:143800000-143900000	1	0	0	1	1	1	1	0	0	0	0	1	0	0	0.301
3	144350000	144450000	chr3:144350000-144450000	9	5	6	6	3	4	6	9	2	4	6	3	6	5	0.301
3	144450000	144550000	chr3:144450000-144550000	17	6	5	12	2	2	6	16	5	5	12	4	2	5	0.301
3	145200000	145300000	chr3:145200000-145300000	3	1	0	0	3	1	1	5	1	0	0	3	0	0	0.301
3	145400000	145500000	chr3:145400000-145500000	0	3	0	2	2	0	1	0	3	0	0	2	0	0	0.301
3	145450000	145550000	chr3:145450000-145550000	2	2	0	2	1	1	2	2	3	0	0	1	1	1	0.301
3	145550000	145650000	chr3:145550000-145650000	3	7	8	7	10	1	7	5	4	8	8	11	2	6	0.301
3	146100000	146200000	chr3:146100000-146200000	3	6	6	7	6	7	6	3	5	4	7	11	5	5	0.301
3	146450000	146550000	chr3:146450000-146550000	4	3	4	3	5	3	4	4	3	3	3	5	3	3	0.301
3	147100000	147200000	chr3:147100000-147200000	1	1	1	1	0	1	1	3	0	0	1	1	0	0	0.301
3	147150000	147250000	chr3:147150000-147250000	3	1	1	2	0	1	1	3	0	0	1	0	0	0	0.301
3	147200000	147300000	chr3:147200000-147300000	4	2	1	1	0	1	1	2	2	0	0	0	0	0	0.301
3	147250000	147350000	chr3:147250000-147350000	2	2	1	0	0	1	1	1	3	0	0	0	0	0	0.301
3	148150000	148250000	chr3:148150000-148250000	2	1	0	2	0	1	1	0	1	2	0	0	2	0	0.301
3	148200000	148300000	chr3:148200000-148300000	1	1	0	2	0	1	1	0	1	1	0	0	3	0	0.301
3	148350000	148450000	chr3:148350000-148450000	1	1	1	0	0	2	1	1	0	1	0	0	2	0	0.301
3	148400000	148500000	chr3:148400000-148500000	1	1	1	0	0	3	1	1	0	1	0	0	3	0	0.301
3	149100000	149200000	chr3:149100000-149200000	7	3	7	5	5	2	5	4	3	7	4	11	3	4	0.301
3	149300000	149400000	chr3:149300000-149400000	11	12	3	9	4	7	8	9	9	4	8	6	4	7	0.301
3	149450000	149550000	chr3:149450000-149550000	2	2	1	1	0	0	1	5	2	1	0	0	0	0	0.301
3	151300000	151400000	chr3:151300000-151400000	0	3	0	3	1	2	2	0	2	0	3	3	0	1	0.301
3	151650000	151750000	chr3:151650000-151750000	2	0	2	1	2	0	2	3	1	1	1	0	1	1	0.301
3	151800000	151900000	chr3:151800000-151900000	3	6	10	6	7	1	6	3	5	9	5	9	1	5	0.301
3	152250000	152350000	chr3:152250000-152350000	12	14	6	12	7	4	10	12	12	6	10	8	5	9	0.301
3	152500000	152600000	chr3:152500000-152600000	14	1	1	3	2	4	2	18	0	0	2	3	0	1	0.301
3	152850000	152950000	chr3:152850000-152950000	14	2	0	1	0	6	2	18	2	0	0	0	4	1	0.301
3	153000000	153100000	chr3:153000000-153100000	6	0	1	0	1	2	1	8	0	0	0	1	0	0	0.301
3	153150000	153250000	chr3:153150000-153250000	8	0	1	4	2	5	3	11	1	0	2	2	1	2	0.301
3	153200000	153300000	chr3:153200000-153300000	9	1	1	4	2	5	3	15	1	1	2	3	4	2	0.301
3	153650000	153750000	chr3:153650000-153750000	11	8	4	3	5	5	5	18	4	3	3	8	3	4	0.301
3	154000000	154100000	chr3:154000000-154100000	2	1	0	1	1	0	1	5	0	1	0	1	0	0	0.301
3	154150000	154250000	chr3:154150000-154250000	8	2	0	0	1	3	2	8	1	2	0	0	1	1	0.301
3	154200000	154300000	chr3:154200000-154300000	7	3	3	0	2	4	3	9	2	3	0	1	0	2	0.301
3	154250000	154350000	chr3:154250000-154350000	4	2	6	0	1	4	3	6	2	2	0	3	0	2	0.301
3	154350000	154450000	chr3:154350000-154450000	0	1	0	1	3	1	1	0	0	0	0	4	0	0	0.301
3	154400000	154500000	chr3:154400000-154500000	1	1	1	2	1	1	1	1	0	0	1	1	0	0	0.301
3	154450000	154550000	chr3:154450000-154550000	2	1	1	1	0	1	1	2	0	0	1	0	1	0	0.301
3	154800000	154900000	chr3:154800000-154900000	10	12	0	2	1	2	2	7	11	1	1	0	1	1	0.301
3	154850000	154950000	chr3:154850000-154950000	7	4	0	0	0	2	1	7	10	0	0	0	0	0	0.301
3	156500000	156600000	chr3:156500000-156600000	2	2	1	1	2	1	2	2	1	0	1	2	1	1	0.301
3	157450000	157550000	chr3:157450000-157550000	6	1	2	1	1	2	2	6	1	4	1	1	1	1	0.301
3	159850000	159950000	chr3:159850000-159950000	4	2	0	2	1	1	2	6	1	0	1	1	0	1	0.301
4	4600000	4700000	chr4:4600000-4700000	3	0	1	0	1	1	1	1	0	0	0	0	0	0	0.301
4	7300000	7400000	chr4:7300000-7400000	1	0	1	1	0	1	1	2	0	1	1	0	0	0	0.301
4	8250000	8350000	chr4:8250000-8350000	1	0	2	3	0	1	1	0	0	1	2	1	0	0	0.301
4	8500000	8600000	chr4:8500000-8600000	7	5	2	5	1	1	4	8	3	3	5	3	2	3	0.301
4	8650000	8750000	chr4:8650000-8750000	5	10	14	13	6	7	8	6	8	16	12	6	5	7	0.301
4	8950000	9050000	chr4:8950000-9050000	7	6	2	6	5	3	6	9	6	3	6	4	3	5	0.301
4	11300000	11400000	chr4:11300000-11400000	1	3	2	4	6	3	3	2	2	3	3	9	2	2	0.301
4	11600000	11700000	chr4:11600000-11700000	5	7	4	7	7	1	6	4	6	4	7	8	3	5	0.301
4	11950000	12050000	chr4:11950000-12050000	16	11	4	11	7	2	9	16	11	4	10	6	3	8	0.301
4	12600000	12700000	chr4:12600000-12700000	1	0	1	1	1	1	1	1	0	0	1	1	0	0	0.301
4	12650000	12750000	chr4:12650000-12750000	2	0	1	1	1	1	1	2	0	0	1	1	0	0	0.301
4	13150000	13250000	chr4:13150000-13250000	4	3	0	3	0	0	2	5	2	0	2	0	0	1	0.301
4	13750000	13850000	chr4:13750000-13850000	10	7	0	3	3	1	3	12	5	0	2	1	1	2	0.301
4	14550000	14650000	chr4:14550000-14650000	2	4	1	2	3	0	2	3	0	1	1	4	1	1	0.301
4	14750000	14850000	chr4:14750000-14850000	4	3	5	1	3	1	3	3	1	7	1	5	2	2	0.301
4	14900000	15000000	chr4:14900000-15000000	4	2	3	3	3	0	3	6	2	4	3	2	1	2	0.301
4	14950000	15050000	chr4:14950000-15050000	6	1	3	1	2	0	2	7	1	4	1	1	1	1	0.301
4	19700000	19800000	chr4:19700000-19800000	2	3	3	3	4	1	3	2	2	3	3	8	2	2	0.301
4	19850000	19950000	chr4:19850000-19950000	5	5	3	11	7	5	5	3	4	5	11	8	4	4	0.301
4	22050000	22150000	chr4:22050000-22150000	5	1	1	0	1	0	1	8	0	1	0	3	0	0	0.301
4	24150000	24250000	chr4:24150000-24250000	4	0	1	0	1	1	1	2	0	3	0	1	0	0	0.301
4	31750000	31850000	chr4:31750000-31850000	2	1	0	0	2	1	1	2	0	0	0	1	1	0	0.301
4	32900000	33000000	chr4:32900000-33000000	9	6	3	6	7	2	6	10	6	2	5	5	2	5	0.301
4	33050000	33150000	chr4:33050000-33150000	5	7	1	4	2	4	4	8	4	2	3	3	3	3	0.301
4	33500000	33600000	chr4:33500000-33600000	14	2	0	2	4	4	3	11	1	0	2	6	1	2	0.301
4	33600000	33700000	chr4:33600000-33700000	9	0	2	1	0	1	1	6	0	0	0	1	3	0	0.301
4	33650000	33750000	chr4:33650000-33750000	13	0	2	3	0	0	1	10	0	0	0	0	2	0	0.301
4	40250000	40350000	chr4:40250000-40350000	5	5	5	4	5	3	5	7	6	4	4	5	3	4	0.301
4	41400000	41500000	chr4:41400000-41500000	7	7	3	6	7	2	6	7	6	3	4	7	1	5	0.301
4	41550000	41650000	chr4:41550000-41650000	13	10	10	13	7	4	10	16	8	9	9	11	3	9	0.301
4	41600000	41700000	chr4:41600000-41700000	15	9	11	11	9	2	10	21	9	8	9	15	1	9	0.301
4	43300000	43400000	chr4:43300000-43400000	4	9	9	9	10	1	9	5	8	7	8	12	2	8	0.301
4	43350000	43450000	chr4:43350000-43450000	9	16	14	19	14	1	14	12	12	15	15	14	3	13	0.301
4	44600000	44700000	chr4:44600000-44700000	3	3	2	1	3	5	3	3	1	2	1	3	6	2	0.301
4	45800000	45900000	chr4:45800000-45900000	8	6	7	5	3	3	6	6	2	5	5	9	4	5	0.301
4	45850000	45950000	chr4:45850000-45950000	7	5	3	6	4	5	5	5	3	3	6	6	4	4	0.301
4	46650000	46750000	chr4:46650000-46750000	17	8	3	4	6	3	5	23	7	3	4	5	1	4	0.301
4	46700000	46800000	chr4:46700000-46800000	20	5	1	0	2	3	2	25	5	1	0	1	1	1	0.301
4	47000000	47100000	chr4:47000000-47100000	9	8	5	6	9	4	7	13	7	5	5	10	4	6	0.301
4	47750000	47850000	chr4:47750000-47850000	4	1	0	1	0	2	1	6	1	0	0	0	1	0	0.301
4	47800000	47900000	chr4:47800000-47900000	5	1	0	1	0	2	1	7	1	0	0	0	1	0	0.301
4	48050000	48150000	chr4:48050000-48150000	5	3	2	5	1	4	4	8	2	3	5	1	3	3	0.301
4	48450000	48550000	chr4:48450000-48550000	4	3	2	5	3	2	3	4	2	2	5	3	1	2	0.301
4	48650000	48750000	chr4:48650000-48750000	9	4	1	5	0	2	3	14	3	2	6	1	0	2	0.301
4	53050000	53150000	chr4:53050000-53150000	5	13	13	13	4	3	9	7	10	16	11	6	3	8	0.301
4	53350000	53450000	chr4:53350000-53450000	9	7	9	10	3	5	8	11	6	9	8	4	4	7	0.301
4	53950000	54050000	chr4:53950000-54050000	5	0	1	1	1	1	1	5	0	0	1	1	0	0	0.301
4	54900000	55000000	chr4:54900000-55000000	4	9	9	10	10	0	9	3	8	9	8	13	0	8	0.301
4	55550000	55650000	chr4:55550000-55650000	2	3	4	4	3	3	3	1	4	6	1	3	0	2	0.301
4	56450000	56550000	chr4:56450000-56550000	3	2	0	2	3	1	2	3	1	1	1	3	1	1	0.301
4	56550000	56650000	chr4:56550000-56650000	5	0	0	3	1	1	1	5	0	0	2	1	0	0	0.301
4	56700000	56800000	chr4:56700000-56800000	8	7	0	2	5	1	4	9	4	1	2	7	2	3	0.301
4	56850000	56950000	chr4:56850000-56950000	11	15	5	12	7	5	9	8	14	5	12	9	5	8	0.301
4	56900000	57000000	chr4:56900000-57000000	10	11	4	10	4	4	7	11	11	4	8	5	4	6	0.301
4	58950000	59050000	chr4:58950000-59050000	6	8	8	8	5	6	7	11	5	8	7	6	6	6	0.301
4	59150000	59250000	chr4:59150000-59250000	3	10	9	10	4	5	7	3	7	10	6	10	4	6	0.301
4	59500000	59600000	chr4:59500000-59600000	3	5	7	5	7	3	5	4	3	8	5	7	2	4	0.301
4	59550000	59650000	chr4:59550000-59650000	4	6	7	7	8	2	6	4	4	8	6	9	3	5	0.301
4	62700000	62800000	chr4:62700000-62800000	9	11	11	11	8	1	10	16	11	9	9	8	3	9	0.301
4	63700000	63800000	chr4:63700000-63800000	1	2	5	6	7	1	4	2	2	4	7	9	0	3	0.301
4	63800000	63900000	chr4:63800000-63900000	1	1	1	1	0	2	1	1	0	0	1	0	2	0	0.301
4	65150000	65250000	chr4:65150000-65250000	2	0	0	3	4	0	1	0	0	0	1	6	1	0	0.301
4	65650000	65750000	chr4:65650000-65750000	6	2	2	0	1	0	2	10	1	1	0	1	0	1	0.301
4	66750000	66850000	chr4:66750000-66850000	3	2	0	1	1	3	2	2	1	1	1	1	2	1	0.301
4	69750000	69850000	chr4:69750000-69850000	4	1	1	0	1	0	1	9	0	1	0	3	0	0	0.301
4	69800000	69900000	chr4:69800000-69900000	3	1	1	0	2	0	1	7	0	1	0	5	0	0	0.301
4	70200000	70300000	chr4:70200000-70300000	7	2	4	1	2	5	3	8	4	3	0	2	0	2	0.301
4	75250000	75350000	chr4:75250000-75350000	3	2	1	1	1	4	2	2	1	1	1	1	4	1	0.301
4	75950000	76050000	chr4:75950000-76050000	7	1	0	2	5	0	2	14	0	1	1	6	1	1	0.301
4	81100000	81200000	chr4:81100000-81200000	1	2	1	2	2	0	2	3	1	1	2	1	0	1	0.301
4	81900000	82000000	chr4:81900000-82000000	4	4	0	3	0	0	2	7	3	1	1	0	0	1	0.301
4	82500000	82600000	chr4:82500000-82600000	10	11	7	8	6	1	8	15	11	7	6	7	1	7	0.301
4	83000000	83100000	chr4:83000000-83100000	2	1	1	2	0	0	1	2	2	0	0	0	1	0	0.301
4	83050000	83150000	chr4:83050000-83150000	2	1	1	2	0	0	1	1	1	0	0	0	1	0	0.301
4	83600000	83700000	chr4:83600000-83700000	2	1	1	0	2	0	1	2	0	1	0	3	0	0	0.301
4	83900000	84000000	chr4:83900000-84000000	2	1	0	0	1	1	1	2	0	0	0	2	0	0	0.301
4	83950000	84050000	chr4:83950000-84050000	4	4	0	0	1	1	1	3	3	0	0	1	0	0	0.301
4	84650000	84750000	chr4:84650000-84750000	1	2	2	2	3	0	2	1	1	1	2	3	1	1	0.301
4	85250000	85350000	chr4:85250000-85350000	10	0	0	1	1	1	1	15	0	0	0	1	0	0	0.301
4	86100000	86200000	chr4:86100000-86200000	5	0	1	2	2	1	2	4	0	1	1	3	1	1	0.301
4	86250000	86350000	chr4:86250000-86350000	6	2	4	4	2	0	3	7	1	1	3	6	1	2	0.301
4	86900000	87000000	chr4:86900000-87000000	9	2	5	6	6	0	6	9	3	6	4	8	2	5	0.301
4	87350000	87450000	chr4:87350000-87450000	3	2	1	7	1	1	2	3	1	1	4	1	0	1	0.301
4	87500000	87600000	chr4:87500000-87600000	2	0	0	2	1	1	1	1	0	0	1	1	0	0	0.301
4	87700000	87800000	chr4:87700000-87800000	9	1	3	5	3	2	3	7	1	2	4	3	0	2	0.301
4	88900000	89000000	chr4:88900000-89000000	2	3	5	7	1	3	3	2	3	8	6	2	2	2	0.301
4	91100000	91200000	chr4:91100000-91200000	2	1	1	0	0	1	1	4	1	1	0	0	0	0	0.301
4	91300000	91400000	chr4:91300000-91400000	10	1	0	1	1	0	1	18	0	0	1	2	0	0	0.301
4	97600000	97700000	chr4:97600000-97700000	8	8	1	3	1	0	2	9	7	1	1	1	0	1	0.301
4	97950000	98050000	chr4:97950000-98050000	6	8	8	9	4	1	7	8	9	7	5	5	2	6	0.301
4	98400000	98500000	chr4:98400000-98500000	4	5	0	3	3	2	3	5	2	1	2	3	3	2	0.301
4	99000000	99100000	chr4:99000000-99100000	4	0	6	4	2	0	3	4	1	9	1	7	1	2	0.301
4	101700000	101800000	chr4:101700000-101800000	1	2	5	6	0	0	2	1	1	5	3	0	0	1	0.301
4	102600000	102700000	chr4:102600000-102700000	6	5	4	8	4	5	5	7	4	5	7	4	2	4	0.301
4	102800000	102900000	chr4:102800000-102900000	15	0	6	4	2	1	3	16	0	9	3	2	0	2	0.301
4	103150000	103250000	chr4:103150000-103250000	8	5	5	2	5	2	5	8	2	9	2	6	1	4	0.301
4	103200000	103300000	chr4:103200000-103300000	4	2	3	1	3	3	3	6	1	6	1	4	1	2	0.301
4	104150000	104250000	chr4:104150000-104250000	8	0	5	0	3	0	2	7	0	6	0	2	0	1	0.301
4	104200000	104300000	chr4:104200000-104300000	10	0	6	0	3	0	2	11	0	9	0	2	0	1	0.301
4	104700000	104800000	chr4:104700000-104800000	9	1	4	1	2	0	2	10	1	6	0	1	1	1	0.301
4	106200000	106300000	chr4:106200000-106300000	10	9	9	8	10	2	9	8	8	8	6	11	3	8	0.301
4	106550000	106650000	chr4:106550000-106650000	12	5	13	10	12	1	11	12	5	13	9	16	3	10	0.301
4	107450000	107550000	chr4:107450000-107550000	4	3	3	2	5	0	3	6	1	2	2	10	0	2	0.301
4	107750000	107850000	chr4:107750000-107850000	12	6	3	3	4	6	5	14	3	3	4	6	4	4	0.301
4	108350000	108450000	chr4:108350000-108450000	5	9	14	9	9	3	9	6	7	12	8	9	3	8	0.301
4	110000000	110100000	chr4:110000000-110100000	6	3	4	1	4	1	4	7	2	4	1	7	2	3	0.301
4	111200000	111300000	chr4:111200000-111300000	2	0	2	0	2	1	2	3	0	1	0	1	1	1	0.301
4	111250000	111350000	chr4:111250000-111350000	4	1	2	0	1	3	2	6	1	0	0	1	2	1	0.301
4	111350000	111450000	chr4:111350000-111450000	9	5	2	3	8	5	5	10	2	0	2	11	7	4	0.301
4	111400000	111500000	chr4:111400000-111500000	11	7	3	6	7	8	7	14	2	0	4	10	9	6	0.301
4	111550000	111650000	chr4:111550000-111650000	12	4	3	3	1	3	3	16	2	3	1	1	1	2	0.301
4	114550000	114650000	chr4:114550000-114650000	8	17	2	7	10	4	8	9	14	2	5	13	0	7	0.301
4	114600000	114700000	chr4:114600000-114700000	11	11	2	8	10	4	9	12	7	3	8	11	1	8	0.301
4	114900000	115000000	chr4:114900000-115000000	7	7	6	5	5	5	6	5	7	6	4	5	4	5	0.301
4	115200000	115300000	chr4:115200000-115300000	1	0	1	0	2	1	1	1	0	6	0	4	0	0	0.301
4	115250000	115350000	chr4:115250000-115350000	1	0	1	0	2	1	1	1	0	7	0	4	0	0	0.301
4	115500000	115600000	chr4:115500000-115600000	0	0	7	2	6	1	2	0	0	7	2	10	0	1	0.301
4	117250000	117350000	chr4:117250000-117350000	9	9	13	7	9	3	9	15	5	13	8	9	4	8	0.301
4	117300000	117400000	chr4:117300000-117400000	11	4	7	3	3	2	4	17	2	8	3	3	2	3	0.301
4	117350000	117450000	chr4:117350000-117450000	10	2	1	0	1	3	2	16	2	1	0	1	1	1	0.301
4	118950000	119050000	chr4:118950000-119050000	6	3	4	2	4	4	4	6	3	3	3	7	1	3	0.301
4	119000000	119100000	chr4:119000000-119100000	4	4	2	2	8	4	4	5	2	4	2	15	2	3	0.301
4	119850000	119950000	chr4:119850000-119950000	16	6	0	15	2	5	6	18	8	1	9	2	1	5	0.301
4	120300000	120400000	chr4:120300000-120400000	9	5	6	6	4	1	6	10	5	6	5	4	1	5	0.301
4	121900000	122000000	chr4:121900000-122000000	0	2	3	0	1	1	1	0	1	1	0	0	2	0	0.301
4	124050000	124150000	chr4:124050000-124150000	7	1	3	0	2	0	2	5	1	1	0	2	1	1	0.301
4	124100000	124200000	chr4:124100000-124200000	10	2	3	0	2	0	2	9	1	1	0	2	0	1	0.301
4	124400000	124500000	chr4:124400000-124500000	6	1	1	0	1	0	1	6	0	2	0	1	0	0	0.301
4	124450000	124550000	chr4:124450000-124550000	7	1	2	0	1	1	1	7	0	1	0	1	0	0	0.301
4	124500000	124600000	chr4:124500000-124600000	8	3	1	1	1	2	2	8	2	0	1	1	1	1	0.301
4	125000000	125100000	chr4:125000000-125100000	8	8	5	11	6	5	7	10	6	6	11	6	5	6	0.301
4	125100000	125200000	chr4:125100000-125200000	8	7	4	7	5	7	7	11	9	4	5	7	5	6	0.301
4	125150000	125250000	chr4:125150000-125250000	12	1	2	1	2	6	2	12	1	1	1	4	1	1	0.301
4	125500000	125600000	chr4:125500000-125600000	9	1	1	0	0	2	1	18	2	0	0	0	0	0	0.301
4	127500000	127600000	chr4:127500000-127600000	9	1	2	1	0	0	1	9	0	2	1	0	0	0	0.301
4	128450000	128550000	chr4:128450000-128550000	8	0	1	1	0	1	1	9	0	0	1	0	2	0	0.301
4	128950000	129050000	chr4:128950000-129050000	12	15	19	17	16	5	16	13	14	21	16	17	8	15	0.301
4	129950000	130050000	chr4:129950000-130050000	14	7	5	9	7	3	7	17	6	4	6	9	3	6	0.301
4	130000000	130100000	chr4:130000000-130100000	13	7	5	9	7	2	7	19	5	5	8	9	3	6	0.301
4	130350000	130450000	chr4:130350000-130450000	5	3	1	3	4	1	3	7	3	1	2	5	1	2	0.301
4	130550000	130650000	chr4:130550000-130650000	4	5	6	5	7	0	5	7	4	5	3	9	0	4	0.301
4	131150000	131250000	chr4:131150000-131250000	5	1	1	1	0	0	1	7	2	0	0	0	0	0	0.301
4	131200000	131300000	chr4:131200000-131300000	11	5	2	3	4	0	4	12	4	2	2	5	0	3	0.301
4	131250000	131350000	chr4:131250000-131350000	12	4	1	2	4	0	3	11	3	2	2	5	0	2	0.301
4	131350000	131450000	chr4:131350000-131450000	15	2	1	1	4	0	2	19	1	1	0	6	0	1	0.301
4	131600000	131700000	chr4:131600000-131700000	8	0	1	0	4	1	1	6	0	1	0	5	0	0	0.301
4	131850000	131950000	chr4:131850000-131950000	12	11	15	13	12	3	12	10	11	16	11	18	3	11	0.301
4	131900000	132000000	chr4:131900000-132000000	15	7	8	10	10	1	9	11	8	9	8	15	2	8	0.301
4	132750000	132850000	chr4:132750000-132850000	9	12	4	12	6	9	9	6	9	7	9	7	9	8	0.301
4	133050000	133150000	chr4:133050000-133150000	16	18	9	13	16	5	14	17	13	10	13	19	8	13	0.301
4	133100000	133200000	chr4:133100000-133200000	14	15	6	12	11	5	12	14	11	7	11	17	6	11	0.301
4	133550000	133650000	chr4:133550000-133650000	8	15	14	12	14	8	13	12	12	16	11	16	8	12	0.301
4	134250000	134350000	chr4:134250000-134350000	6	19	8	11	10	2	9	6	18	7	9	15	4	8	0.301
4	134600000	134700000	chr4:134600000-134700000	14	12	0	10	2	5	8	16	10	3	11	3	4	7	0.301
4	135100000	135200000	chr4:135100000-135200000	3	7	2	7	1	4	4	1	5	2	4	2	8	3	0.301
4	135950000	136050000	chr4:135950000-136050000	9	11	14	8	10	5	10	9	8	13	9	12	4	9	0.301
4	136650000	136750000	chr4:136650000-136750000	13	8	5	6	10	2	7	16	6	6	6	13	0	6	0.301
4	136700000	136800000	chr4:136700000-136800000	10	8	3	6	10	1	7	12	6	2	5	14	1	6	0.301
4	138400000	138500000	chr4:138400000-138500000	16	9	9	8	9	2	9	19	7	8	8	10	4	8	0.301
4	138550000	138650000	chr4:138550000-138650000	11	2	1	5	6	1	4	13	2	1	4	8	0	3	0.301
4	138600000	138700000	chr4:138600000-138700000	11	0	0	1	2	1	1	14	0	0	0	4	1	0	0.301
4	138750000	138850000	chr4:138750000-138850000	8	4	1	8	6	0	5	11	2	1	8	7	0	4	0.301
4	138950000	139050000	chr4:138950000-139050000	14	6	9	9	9	1	9	15	4	7	8	13	1	8	0.301
4	139200000	139300000	chr4:139200000-139300000	19	19	8	17	13	5	15	21	13	11	15	15	5	14	0.301
4	140150000	140250000	chr4:140150000-140250000	15	1	4	3	3	0	3	20	1	2	3	5	0	2	0.301
4	140350000	140450000	chr4:140350000-140450000	10	5	7	5	3	2	5	14	4	6	4	4	1	4	0.301
4	140500000	140600000	chr4:140500000-140600000	14	12	7	10	8	2	9	15	12	9	7	8	4	8	0.301
4	140850000	140950000	chr4:140850000-140950000	7	6	7	7	7	3	7	10	6	7	5	7	3	6	0.301
4	141150000	141250000	chr4:141150000-141250000	13	10	11	13	11	4	11	15	10	11	10	15	2	10	0.301
4	141350000	141450000	chr4:141350000-141450000	11	12	8	12	18	5	12	10	14	8	12	22	4	11	0.301
4	141650000	141750000	chr4:141650000-141750000	12	17	14	14	9	3	13	12	12	20	12	13	4	12	0.301
4	142450000	142550000	chr4:142450000-142550000	7	1	1	0	4	1	1	9	1	0	0	5	0	0	0.301
4	142500000	142600000	chr4:142500000-142600000	7	0	1	0	2	1	1	10	0	0	0	3	0	0	0.301
4	143300000	143400000	chr4:143300000-143400000	5	4	0	4	2	0	3	9	2	0	2	2	0	2	0.301
4	143350000	143450000	chr4:143350000-143450000	3	2	0	1	2	1	2	5	1	1	1	2	1	1	0.301
4	145150000	145250000	chr4:145150000-145250000	15	10	13	13	6	8	12	15	9	13	12	10	7	11	0.301
4	145200000	145300000	chr4:145200000-145300000	13	13	10	17	6	10	12	11	11	16	16	7	9	11	0.301
4	148250000	148350000	chr4:148250000-148350000	10	3	1	1	1	3	2	12	1	1	0	1	0	1	0.301
4	148450000	148550000	chr4:148450000-148550000	15	7	5	7	9	0	7	21	5	4	8	12	0	6	0.301
4	148700000	148800000	chr4:148700000-148800000	6	9	4	9	7	0	6	4	9	4	8	6	0	5	0.301
4	149350000	149450000	chr4:149350000-149450000	11	9	12	12	11	2	11	16	9	10	11	15	2	10	0.301
4	149450000	149550000	chr4:149450000-149550000	10	11	10	10	8	4	10	14	12	9	8	9	4	9	0.301
4	151500000	151600000	chr4:151500000-151600000	6	5	3	0	3	0	3	13	5	1	0	4	0	2	0.301
4	151950000	152050000	chr4:151950000-152050000	13	10	9	15	12	7	11	15	10	9	14	11	7	10	0.301
4	152050000	152150000	chr4:152050000-152150000	13	13	11	12	11	4	12	15	12	10	9	16	2	11	0.301
4	152350000	152450000	chr4:152350000-152450000	13	4	4	7	2	4	4	14	2	1	5	2	4	3	0.301
4	152400000	152500000	chr4:152400000-152500000	16	9	3	6	4	6	6	18	5	1	4	5	5	5	0.301
4	153300000	153400000	chr4:153300000-153400000	10	1	1	0	0	1	1	16	1	0	0	0	0	0	0.301
4	153350000	153450000	chr4:153350000-153450000	14	1	1	0	2	0	1	15	0	0	0	1	0	0	0.301
4	153500000	153600000	chr4:153500000-153600000	6	2	1	0	1	0	1	6	0	0	0	1	1	0	0.301
4	153950000	154050000	chr4:153950000-154050000	12	5	6	6	5	4	6	15	4	5	6	5	3	5	0.301
4	154400000	154500000	chr4:154400000-154500000	10	11	5	8	10	0	9	9	8	7	6	14	1	8	0.301
4	154450000	154550000	chr4:154450000-154550000	8	15	7	11	10	1	9	7	11	6	10	18	0	8	0.301
4	154550000	154650000	chr4:154550000-154650000	10	12	2	11	8	0	9	8	14	2	9	20	1	8	0.301
4	154600000	154700000	chr4:154600000-154700000	6	10	2	7	9	0	6	5	11	3	5	21	2	5	0.301
4	155300000	155400000	chr4:155300000-155400000	15	4	9	10	10	5	10	15	6	8	10	14	2	9	0.301
4	155400000	155500000	chr4:155400000-155500000	7	6	4	6	5	4	6	7	5	5	5	7	3	5	0.301
5	3750000	3850000	chr5:3750000-3850000	3	3	2	3	4	1	3	6	2	3	2	3	1	2	0.301
5	3900000	4000000	chr5:3900000-4000000	3	3	3	3	2	3	3	2	2	3	3	5	2	2	0.301
5	4400000	4500000	chr5:4400000-4500000	3	3	0	3	0	1	2	5	1	0	3	1	0	1	0.301
5	4700000	4800000	chr5:4700000-4800000	3	1	3	3	5	1	3	4	1	3	2	6	1	2	0.301
5	5100000	5200000	chr5:5100000-5200000	5	2	1	2	0	1	2	9	4	1	1	0	0	1	0.301
5	8550000	8650000	chr5:8550000-8650000	3	3	1	2	1	1	2	2	4	1	1	1	1	1	0.301
5	8600000	8700000	chr5:8600000-8700000	1	2	5	3	4	5	4	2	2	7	2	6	4	3	0.301
5	8650000	8750000	chr5:8650000-8750000	0	2	5	3	3	4	3	1	1	7	2	6	3	2	0.301
5	13500000	13600000	chr5:13500000-13600000	2	1	0	1	1	0	1	2	1	0	0	0	0	0	0.301
5	15800000	15900000	chr5:15800000-15900000	6	1	0	1	1	0	1	6	0	0	1	3	0	0	0.301
5	16150000	16250000	chr5:16150000-16250000	7	4	0	2	0	0	1	9	3	0	1	0	0	0	0.301
5	18250000	18350000	chr5:18250000-18350000	9	0	0	1	3	1	1	11	0	0	1	8	0	0	0.301
5	18300000	18400000	chr5:18300000-18400000	6	1	1	2	4	1	2	8	1	1	1	5	0	1	0.301
5	19500000	19600000	chr5:19500000-19600000	6	2	1	0	2	1	2	6	0	1	0	2	1	1	0.301
5	19850000	19950000	chr5:19850000-19950000	5	2	0	0	2	0	1	5	0	0	0	1	1	0	0.301
5	19900000	20000000	chr5:19900000-20000000	10	1	0	0	2	1	1	11	0	0	0	2	1	0	0.301
5	20050000	20150000	chr5:20050000-20150000	8	1	0	0	1	2	1	11	1	0	0	1	0	0	0.301
5	20100000	20200000	chr5:20100000-20200000	7	2	0	0	1	1	1	9	1	0	0	1	0	0	0.301
5	20450000	20550000	chr5:20450000-20550000	14	1	1	2	1	2	2	14	1	1	2	1	1	1	0.301
5	20500000	20600000	chr5:20500000-20600000	16	0	1	4	0	1	1	14	0	1	4	0	0	0	0.301
5	20650000	20750000	chr5:20650000-20750000	9	4	4	3	2	5	4	9	3	4	2	2	3	3	0.301
5	21650000	21750000	chr5:21650000-21750000	13	7	5	10	9	4	8	15	6	5	8	12	4	7	0.301
5	23650000	23750000	chr5:23650000-23750000	5	3	2	5	3	4	4	3	2	2	4	3	3	3	0.301
5	23950000	24050000	chr5:23950000-24050000	10	6	4	10	4	2	5	8	3	4	11	5	2	4	0.301
5	25000000	25100000	chr5:25000000-25100000	14	16	13	17	16	4	15	19	12	21	13	15	3	14	0.301
5	26900000	27000000	chr5:26900000-27000000	5	1	1	2	1	0	1	6	0	0	2	1	0	0	0.301
5	27450000	27550000	chr5:27450000-27550000	6	0	2	0	2	0	1	12	0	1	0	2	0	0	0.301
5	28700000	28800000	chr5:28700000-28800000	3	1	2	3	0	0	2	6	0	2	3	0	0	1	0.301
5	28850000	28950000	chr5:28850000-28950000	3	2	2	3	0	0	2	4	1	1	2	0	0	1	0.301
5	28900000	29000000	chr5:28900000-29000000	0	2	2	4	0	0	1	1	0	2	3	0	0	0	0.301
5	30350000	30450000	chr5:30350000-30450000	7	4	3	3	4	0	4	6	3	3	1	5	1	3	0.301
5	30900000	31000000	chr5:30900000-31000000	13	14	15	14	12	5	14	11	13	16	13	16	6	13	0.301
5	31600000	31700000	chr5:31600000-31700000	10	9	2	8	3	3	6	11	8	2	6	4	3	5	0.301
5	31850000	31950000	chr5:31850000-31950000	7	10	1	9	3	5	6	13	6	2	9	4	4	5	0.301
5	33450000	33550000	chr5:33450000-33550000	4	3	5	1	2	4	4	6	3	6	2	3	1	3	0.301
5	34600000	34700000	chr5:34600000-34700000	7	4	2	9	6	3	5	8	5	3	4	9	2	4	0.301
5	36000000	36100000	chr5:36000000-36100000	12	9	3	7	7	3	7	16	9	2	6	6	2	6	0.301
5	36050000	36150000	chr5:36050000-36150000	13	10	6	14	8	3	9	20	10	3	12	6	3	8	0.301
5	36100000	36200000	chr5:36100000-36200000	9	9	11	11	8	3	9	16	7	9	9	7	2	8	0.301
5	36500000	36600000	chr5:36500000-36600000	16	13	11	13	13	5	13	18	7	11	12	20	6	12	0.301
5	36550000	36650000	chr5:36550000-36650000	15	14	9	13	8	4	11	15	6	11	10	13	5	10	0.301
5	37000000	37100000	chr5:37000000-37100000	16	3	2	3	2	4	3	18	0	1	3	2	3	2	0.301
[truncated: 52,521 more rows]

## Sheet: Figure 1e, 2c
Chromosome	Mgi_symbol	Start_position	End_position	Strand	Ensembl_gene_id	Transcript_length	Brain_WT	Brain_FD	Brain_TKO	Heart_WT	Heart_FD	Heart_TKO	Kidney_WT	Kidney_FD	Kidney_TKO	Liver_WT	Liver_FD	Liver_TKO	Lung_WT	Lung_FD	Lung_TKO	Spleen_WT	Spleen_XF	Spleen_Fi	Spleen_D	Spleen_FD	Spleen_XFFi	Spleen_TKO
1	4933401J01Rik	3073253	3074322	+	ENSMUSG00000102693	1070	0	0.119	0	0	0	0	0	0	0	0	0	0	0	0	0	0	0	0	0	0	0	0
1	Gm26206	3102016	3102125	+	ENSMUSG00000064842	110	0	0	0	0	0	0	0	0	0	0	0	0	0	0	0	0	0	0	0	0	0	0
1	Xkr4	3205901	3671498	-	ENSMUSG00000051951	6094	35.465	29.012	27.879	0.1	0.095	0.094	0.051	0.052	0.039	0.005	0	0.043	0.373	0.242	0.049	0.131	0.078	0.055	0	0.236	0.364	0.257
1	Gm18956	3252757	3253236	+	ENSMUSG00000102851	480	0.36	0	0	0	0	0	0	0	0	0	0	0	0	0	0	0	0	0	0	0	0	0
1	Gm37180	3365731	3368549	-	ENSMUSG00000103377	2819	0	0.112	0.073	0	0	0	0	0.016	0	0	0	0	0	0.024	0	0	0	0	0	0	0	0
1	Gm37363	3375556	3377788	-	ENSMUSG00000104017	2233	0	0.033	0.047	0	0	0	0	0	0	0	0	0	0	0	0	0	0	0	0	0	0	0
1	Gm37686	3464977	3467285	-	ENSMUSG00000103025	2309	0.028	0.028	0.039	0	0	0	0	0	0	0	0	0	0	0	0	0	0	0	0	0	0	0
1	Gm1992	3466587	3513553	+	ENSMUSG00000089699	250	0	0	0	0	0	0	0	0	0	0	0	0	0	0	0	0	0	0	0	0	0	0
1	Gm37329	3512451	3514507	-	ENSMUSG00000103201	2057	0	0.031	0	0	0	0	0	0	0	0	0	0	0	0	0	0	0	0	0	0	0	0
1	Gm7341	3531795	3532720	+	ENSMUSG00000103147	926	0	0	0	0	0	0	0	0	0	0	0	0	0.029	0.074	0	0.052	0	0	0	0	0	0
1	Gm38148	3592892	3595903	-	ENSMUSG00000103161	3012	0	0.042	0.073	0	0	0	0	0	0	0	0	0	0	0	0	0	0	0	0	0	0	0
1	Gm19938	3647309	3658904	-	ENSMUSG00000102331	3259	0.856	0.549	0.3	0	0	0	0	0	0.019	0	0	0	0.025	0.032	0	0.022	0	0	0.054	0.046	0	0.07
1	Gm10568	3680155	3681788	+	ENSMUSG00000102348	1634	0.821	0.568	1.098	0	0	0	0	0	0	0	0	0	0	0.041	0	0	0	0	0	0	0	0
1	Gm38385	3752010	3754360	+	ENSMUSG00000102592	2351	0	0	0	0	0	0	0	0	0	0	0	0	0	0	0	0	0	0	0	0	0	0
1	Gm27396	3783876	3783933	-	ENSMUSG00000088333	58	0	0	0	0	0	0	0	0	0	0	0	0	0	0	0	0	0	0	0	0	0	0
1	Gm37381	3905739	3986215	-	ENSMUSG00000102343	1364	0	0.054	0	0	0.02	0	0	0	0	0	0	0	0.063	0.178	0.045	0	0	0	0	0	0	0
1	Rp1	3999557	4409241	-	ENSMUSG00000025900	12311	0.056	0.048	0.051	0.917	0.922	1.372	0.496	0.486	0.532	0.003	0	0	5.741	4.948	2.753	0.016	0.019	0.008	0	0.011	0.024	0.033
1	Gm6101	4256234	4260519	-	ENSMUSG00000102948	1867	0	0	0	0	0	0	0	0	0	0	0	0	0	0	0	0	0	0	0	0	0	0
1	Gm37483	4363346	4364829	-	ENSMUSG00000104123	1484	0	0	0	0	0	0	0	0	0	0	0	0	0	0	0	0	0	0	0	0	0	0
1	Sox17	4490931	4497354	-	ENSMUSG00000025902	4772	4.107	3.915	4.393	7.092	5.532	6.536	7.46	8.005	8.442	1.541	1.509	0.923	48.008	45.321	29.918	5.075	6.077	6.532	9.733	5.861	3.938	4.52
1	Gm37587	4496551	4499558	+	ENSMUSG00000104238	2917	0.08	0.094	0.062	0.135	0.077	0.049	0.06	0.057	0.092	0.022	0	0	0.199	0.177	0.065	0.021	0.054	0.035	0	0.046	0	0.109
1	Gm7357	4522905	4526737	+	ENSMUSG00000102269	2991	0.182	0.085	0.239	0.289	0.149	0.284	0.294	0.358	0.432	0.134	0.185	0.021	1.82	1.89	1.272	0.28	0.284	0.469	0.274	0.29	0.192	0.053
1	Gm22307	4529017	4529123	+	ENSMUSG00000096126	107	0.621	0.594	0	0	0.959	0.675	1.902	0	0.57	0.419	0	0	2.098	7.384	2.293	0.464	0	1.807	2.696	0.427	0	0.825
1	Gm38076	4534837	4535286	-	ENSMUSG00000103003	450	0.248	0	0	0	0	0	0	0	0	0	0	0	0.109	0	0	0	0	0	0	0	0	0
1	Gm37323	4583129	4586252	-	ENSMUSG00000104328	2773	0	0.049	0.075	0.015	0.096	0.051	0.084	0	0.066	0.016	0	0	0.246	0.271	0.15	0.061	0	0.042	0	0.063	0.052	0
1	Gm7369	4610471	4611406	+	ENSMUSG00000102735	936	0	0	0	0	0	0	0	0.048	0.065	0	0	0	0.04	0	0	0.051	0	0	0	0	0	0
1	Gm6085	4687934	4689403	-	ENSMUSG00000098104	1470	0.09	0.173	0.255	0.099	0.245	0.05	0.268	0.09	0.053	0.187	0.088	0.049	0.278	0.4	0.083	0.906	0.808	1.024	0.95	0.904	1.704	0.669
1	Gm6119	4692219	4693424	-	ENSMUSG00000102175	1206	0	0	0.182	0.131	0.046	0.058	0.086	0.062	0	0.034	0.036	0	0.126	0.028	0.047	0.459	0.247	0.096	0.239	0.35	0.366	0.246
1	Gm25493	4723277	4723379	-	ENSMUSG00000088000	103	0	0	1.014	0	0	0	0	0	0.592	0	0	0	0	0	0	0	0	0.993	0	0	0	0
1	Gm2053	4735046	4735676	-	ENSMUSG00000103265	631	0.281	0	0	0	0	0	0.045	0.067	0	0	0	0	0.078	0.053	0.096	0.157	0	0.775	0.841	0.178	0	0.141
1	Gm6123	4771131	4772199	+	ENSMUSG00000103922	1069	0.524	0.69	0.85	2.266	2.355	2.286	0.878	0.5	0.534	0.402	0.427	0.304	0.222	0.29	0.286	0.325	0.508	0.589	0.736	0.354	0.134	0.213
1	Mrpl15	4773206	4785739	-	ENSMUSG00000033845	8487	12.01	12.115	12.433	15.279	14.555	15.568	11.246	12.084	11.303	16.436	15.277	18.291	7.209	6.952	8.2	15.481	13.748	16.397	16.062	13.917	18.601	16.791
1	Gm37144	4778063	4779212	-	ENSMUSG00000102275	1150	1.208	1.312	0.999	0.527	0.582	0.499	0.784	0.936	1.464	0.65	0.782	0.597	0.831	0.988	0.914	2.287	1.551	3.442	3.026	2.509	2.42	2.992
1	Lypla1	4807788	4848410	+	ENSMUSG00000025903	7145	14.562	15.298	16.545	20.599	21.177	21.414	73.238	68.76	42.098	37.893	37.854	27.087	18.73	17.177	10.471	19.024	19.006	21.037	24.017	21.507	11.75	10.067
1	Gm37988	4807892	4886770	+	ENSMUSG00000104217	825	0	0	0	0	0	0	0	0	0	0	0	0	0	0	0	0	0	0	0	0	0	0
1	Tcea1	4857814	4897909	+	ENSMUSG00000033813	3017	59.411	50.743	57.382	17.172	16.951	16.149	40.173	37.499	24.471	24.138	23.97	16.447	42.1	36.141	30.041	74.464	50.864	69.155	72.07	65.231	56.21	52.014
1	Gm6104	4880049	4880651	-	ENSMUSG00000062588	603	0.322	0.785	0.729	1.094	0.77	0.593	0.537	0.598	0.23	0.143	0.16	0	0.167	0.332	0.101	1.764	0.494	1.235	1.25	0.805	0.747	1.112
1	Gm37277	4905751	4906861	-	ENSMUSG00000103280	1111	8.376	8.664	9.567	0.056	0.042	0.262	0.208	0.087	0.241	0.196	0.148	0.156	0.436	0.275	0.435	0.089	0.429	1.191	0.548	0.522	0.389	0.472
1	Rgs20	4909576	5070285	-	ENSMUSG00000002459	4239	26.377	22.233	22.583	0.025	0	0.034	0.016	0	0	0.023	0.012	0.027	0.094	0.113	0.102	0.08	0.233	0.246	0.068	0.13	0.036	0.121
1	Gm17100	4927028	4927299	-	ENSMUSG00000091305	272	2.652	0.97	0.757	0	0	0	0	0	0	0	0	0	0	0	0	0.176	0	0.801	0	0	0	0
1	Gm37079	4938576	4940710	-	ENSMUSG00000102653	2135	0.09	0.03	0.098	0	0	0	0	0	0	0	0	0	0	0	0	0	0.055	0	0.068	0	0	0
1	Gm16041	4970857	4976820	+	ENSMUSG00000085623	3725	0.034	0.034	0.059	0.011	0	0	0	0	0	0	0.014	0	0	0	0.016	0	0	0	0	0	0	0
1	Gm17101	5063060	5064647	+	ENSMUSG00000091665	1588	0.182	0.086	0.138	0	0	0	0	0	0	0	0	0	0	0	0	0	0	0	0	0	0	0
1	Atp6v1h	5070018	5162529	+	ENSMUSG00000033793	9746	73.324	68.165	72.984	6.452	6.535	7.31	45.44	44.408	43.218	17.108	13.7	15	19.818	18.952	19.753	17.801	16.466	17.92	18.008	19.152	13.287	16.877
1	Gm7182	5276106	5277337	-	ENSMUSG00000104352	732	0	0	0	0	0	0	0	0	0	0	0	0	0	0	0	0	0	0	0	0	0	0
1	Gm37567	5307739	5310017	+	ENSMUSG00000104046	2279	0	0	0	0	0	0	0	0	0	0	0	0	0	0.015	0	0	0	0	0	0	0	0
1	Gm38264	5403547	5405578	+	ENSMUSG00000102907	2032	0	0.063	0	0	0	0	0	0	0	0	0	0.028	0	0	0	0	0	0	0	0.021	0	0
1	Oprk1	5588466	5606131	+	ENSMUSG00000025905	9151	6.215	6.201	5.525	0.011	0.006	0	0	0	0.008	0	0	0	0	0	0	0	0.02	0	0	0	0	0
1	Gm36965	5617837	5618230	-	ENSMUSG00000103936	394	0	0	0	0	0	0	0	0	0	0	0	0	0	0	0	0	0	0	0	0	0	0
1	Gm22463	5644645	5644745	-	ENSMUSG00000093015	101	0	0	0	0	0	0	0	0	0	0	0	0	0	0	0	0	0	0	0	0	0	0
1	Gm37429	5842874	5844672	-	ENSMUSG00000103519	1799	0	0	0	0	0	0	0	0	0	0	0	0	0	0	0	0	0	0	0	0	0	0
1	Npbwr1	5913707	5917398	-	ENSMUSG00000033774	3692	1.638	1.746	1.33	0	0	0	0.038	0.012	0	0	0	0	0.063	0.018	0.049	0	0	0	0	0	0	0
1	Gm19214	6048963	6050045	-	ENSMUSG00000103090	1083	0	0	0	0	0	0	0	0	0	0	0	0	0	0	0	0	0	0	0	0	0	0
1	Rb1cc1	6206197	6276648	+	ENSMUSG00000025907	14690	40.142	38.849	40.94	16.861	16.976	15.764	18.13	19.836	12.704	9.364	10.759	8.058	23.978	21.364	14.331	23.292	18.209	22.631	21.556	22.561	16.088	14.025
1	4732440D04Rik	6209866	6215293	-	ENSMUSG00000090031	5428	4.771	5.461	5.606	2.427	2.612	2.76	6.572	6.594	5.104	0.867	1.411	0.722	8.022	6.763	4.597	8.901	8.366	9.866	10.283	8.4	5.823	5.156
1	Alkal1	6359218	6394731	+	ENSMUSG00000087247	971	0.2	0.066	0.108	0	0	0	0	0	0	0	0	0	4.798	7.388	2.44	0.237	0.284	0	0	0.138	0.148	0
1	Gm2147	6380394	6381032	+	ENSMUSG00000103355	639	0	0	0	0.05	0.088	0.113	0.102	0.081	0	0.064	0	0.091	0.295	0.428	0.095	0.075	0	0	0	0	0	0
1	Gm7417	6382634	6383106	-	ENSMUSG00000102706	473	0	0	0	0	0	0	0	0	0	0	0	0	0.367	0.36	0	0	0	0	0	0	0	0
1	Gm19026	6429655	6441296	-	ENSMUSG00000103845	4530	1.532	1.559	1.615	0	0.006	0	0.008	0	0	0	0.017	0	0	0.024	0.013	0.086	0	0.048	0.032	0.052	0.032	0.07
1	St18	6487231	6860940	+	ENSMUSG00000033740	6464	22.93	25.136	24.762	0	0	0.011	0.026	0.071	0.012	0	0	0	0.037	0.005	0.009	1.13	0.337	1.072	1.084	1.482	0.368	0.188
1	Gm42492	6861237	6864151	-	ENSMUSG00000103329	2915	3.409	5.617	4.735	0	0	0	0	0	0	0	0	0	0	0	0	0.076	0.124	0.04	0.148	0.046	0.052	0
1	Gm7449	6910560	6911222	+	ENSMUSG00000104385	663	0	0	0	0	0	0	0	0	0	0	0	0	0	0	0	0	0	0	0	0	0	0
1	Gm37108	6916559	6923588	+	ENSMUSG00000102135	626	0	0	0	0	0	0.116	0	0.072	0	0	0	0	0.351	0.054	0.291	0.641	0.762	0.533	0.743	0.134	0	0.928
1	Gm37275	6929759	6929788	+	ENSMUSG00000103282	30	0	0	0	0	0	0	0	0	0	0	0	0	0	0	0	0	0	0	0	0	0	0
1	Gm37225	6998217	6998541	+	ENSMUSG00000102534	325	0	0	0	0	0	0	0	0	0	0	0	0	0	0	0	0	0	0	0	0	0	0
1	Gm37489	7013762	7013920	+	ENSMUSG00000102213	159	0	0	0	0	0	0	0	0	0	0	0	0	0	0	0	0	0	0	0	0	0	0
1	Gm5694	7035915	7037217	+	ENSMUSG00000103629	641	0	0	0	0	0	0	0	0	0	0	0	0	0	0	0	0	0	0	0	0	0	0
1	Pcmtd1	7088920	7173628	+	ENSMUSG00000051285	6654	89.271	83.884	92.924	37.004	36.018	33.224	45.078	47.175	34.947	46.913	52.395	42.8	45.121	40.604	32.847	42.573	39.499	45.673	44.664	43.86	31.634	28.117
1	Gm26983	7136199	7136586	-	ENSMUSG00000098201	388	0	0	0	0	0	0	0	0	0	0	0	0	0	0	0.147	0	0.3	0	0.456	0.227	0	0
1	Gm38372	7148110	7152137	+	ENSMUSG00000103509	4028	6.082	3.397	1.688	0.521	0.631	0.977	2.052	2.647	0.82	1.143	1.771	0.761	1.794	1.796	0.226	4.614	3.021	5.619	6.582	4.684	1.355	1.107
1	Gm9826	7177739	7179037	+	ENSMUSG00000048538	1299	0.102	0.049	0.07	0.032	0	0	0.314	0.257	0.214	1.748	1.16	1.514	0.117	0.051	0	0	0	0.089	0	0.168	0	0
1	Nras-ps2	7189742	7189919	-	ENSMUSG00000103709	178	0	0	0	0	0	0	0	0	0	0	0	0	0	0.202	0	0	0	0	0	0	0	0
1	Gm23274	7265803	7265932	+	ENSMUSG00000077244	130	0	0	0	0	0	0	0	0	0	0	0	0	0	0	0	0	0	0	0	0	0	0
1	Gm19002	7315451	7316462	+	ENSMUSG00000102768	1012	0	0	0	0	0	0	0	0	0	0	0	0	0	0	0	0	0	0	0	0	0	0
1	Gm26901	7349406	7397869	-	ENSMUSG00000097797	4339	1.062	1.134	1.233	0.107	0.175	0.133	0.357	0.341	0.348	0.062	0.04	0.084	0.125	0.157	0.287	0.446	0.942	0.719	1.133	0.535	0.617	0.867
1	Gm18984	7410679	7411993	+	ENSMUSG00000103498	1124	0	0	0	0	0	0	0	0	0	0	0	0	0	0	0	0	0	0	0	0	0	0
1	Gm30414	7497968	7518149	+	ENSMUSG00000103067	2596	0	0	0	0	0.011	0.028	0.029	0	0.07	0	0	0	0	0	0	0	0	0	0.056	0.035	0	0
1	Gm37791	7591646	7591931	+	ENSMUSG00000102320	286	0	0	0.404	0	0	0	0	0	0	0	0	0	0	0	0	0	0	0	0	0	0	0
1	Gm7470	7597379	7599473	+	ENSMUSG00000104226	2095	0	0	0	0	0	0	0	0	0	0.016	0	0	0	0	0	0	0	0	0	0	0	0
1	Rps2-ps2	7664081	7664961	+	ENSMUSG00000103903	881	0	0	0	0	0	0	0	0	0	0	0	0	0	0	0	0	0	0	0	0	0	0
1	Gm38216	7728861	7730565	-	ENSMUSG00000103557	1214	0	0	0	0	0	0	0	0	0	0	0	0	0	0	0	0	0	0	0	0	0	0
1	Sntg1	8361475	9299878	-	ENSMUSG00000025909	10908	10.548	9.693	10.325	0.007	0.008	0.032	0.021	0.02	0	0.06	0.089	0.038	0.016	0.016	0.011	0.206	0.058	0.153	0.19	0.341	0.111	0.053
1	Gm38024	8450960	8453491	-	ENSMUSG00000102647	2532	0.324	0.309	0.124	0	0	0	0	0	0	0	0	0	0	0	0	0	0	0	0	0.015	0	0
1	Gm16284	8468426	8468825	-	ENSMUSG00000086235	400	0.166	0.183	0	0.627	0	0	0.24	0	0	0	0	0	0.891	0	0.142	0.536	0.98	0	0	0.106	1.08	0.221
1	Gm38259	8527780	8531313	-	ENSMUSG00000102253	3534	0	0	0	0	0	0	0	0	0	0	0	0	0	0	0	0	0	0	0	0	0	0
1	Gm23358	8588615	8588724	-	ENSMUSG00000093970	110	0	0	0	0	0	0	0	0	0	0	0	0	0	0	0	0	0	0	0	0	0	0
1	Gm37005	8643696	8644859	-	ENSMUSG00000103884	1164	0	0.109	0.078	0	0	0	0	0	0	0	0	0	0	0	0	0	0	0	0	0	0	0
1	Gm15452	8791923	8792162	-	ENSMUSG00000084353	240	0	0	0	0.132	0	0	0.117	1.523	0.929	0.344	0.613	0	0	0.14	0.237	1.127	0.485	2.196	0.601	0.466	0.6	1.763
1	Gm36964	8815842	8816039	+	ENSMUSG00000103933	198	0	0	0	0	0.233	0	0	0	0	0	0	0.292	0	0	0	0.242	0	0	0	0	0.727	0
1	Gm24276	8816138	8816247	+	ENSMUSG00000076135	110	0	0	0	0	0.336	0	0	0	0	0	0	0	0	0	0	0	0	0	0	0	0	1.264
1	Gm6152	8855928	8856267	-	ENSMUSG00000086195	340	0	0	0	0	0	0	0	0	0	0	0	0.17	0	0	0	0	0	0	0	0	0	0
1	Gm7445	8856763	8857102	+	ENSMUSG00000104504	340	0	0	0	0	0	0	0	0	0	0	0	0	0	0	0	0	0	0	0	0	0	0
1	Gm7493	8962996	8963621	-	ENSMUSG00000066693	626	0	0	0	0	0	0.115	0	0	0	0	0	0	0	0	0	0	0	0	0	0	0	0
1	Gm37629	9191067	9192116	-	ENSMUSG00000102316	1050	0.062	0.121	0	0	0	0	0	0	0	0	0	0	0	0	0	0.068	0	0.097	0	0.036	0	0
1	Gm38008	9258617	9259134	-	ENSMUSG00000103819	518	0	0	0	0	0	0	0	0	0	0	0	0	0	0	0	0	0	0	0	0	0	0
1	Gm37143	9286922	9290180	+	ENSMUSG00000102871	3259	0	0	0	0	0	0	0	0	0	0	0	0	0	0	0	0	0	0	0	0	0	0
1	Gm6187	9396773	9398687	-	ENSMUSG00000101571	960	0.064	0	0.109	0	0.038	0	0.1	0	0	0	0	0	0	0.035	0	0.074	0	0	0.184	0	0	0
1	Gm18299	9439741	9440376	-	ENSMUSG00000104428	636	0	0	0	0	0	0	0	0	0	0	0	0	0	0	0	0	0	0	0	0	0	0
1	Gm7512	9450579	9451748	+	ENSMUSG00000102272	1170	0	0	0.077	0	0.024	0	0	0.036	0	0	0	0	0.023	0	0	0	0	0	0	0	0	0
1	Gm24765	9458670	9458772	+	ENSMUSG00000065625	103	0	0	0	0	0	0	0	0	0	0	0	0	0	0	0	0	0	0	0	0	0	0
1	Gm18300	9499338	9501522	-	ENSMUSG00000103411	1406	0.408	0.246	0.229	0.386	0.204	0.1	0.584	0.59	0.71	0.117	0.112	0.224	0.396	0.245	0.213	0	0	0.082	0	0	0	0
1	Rrs1	9545408	9547455	+	ENSMUSG00000061024	2048	37.381	33.995	38.345	24.486	24.376	27.779	34.272	34.11	34.204	16.153	16.209	16.77	25.474	23.755	25.011	49.489	53.656	56.33	59.368	55.68	48.451	50.223
1	Adhfe1	9547948	9580673	+	ENSMUSG00000025911	3780	14.7	15.121	15.618	56.843	56.127	47.937	223.654	231.667	188.68	61.367	70.034	58.566	7.326	8.087	5.8	1.25	1.242	1.08	1.308	1.824	0.908	1.13
1	2610203C22Rik	9560832	9631175	-	ENSMUSG00000079671	4910	1.325	1.234	1.468	0.979	1.844	1.473	1.601	1.98	1.084	0.396	0.763	0.303	2.161	3.997	1.797	0.288	0.167	0.128	0.35	0.811	0.182	0.089
1	Gm6161	9574548	9575649	+	ENSMUSG00000081441	1102	0.342	0.585	0.281	0.462	0.714	0.591	2.662	2.673	3.605	0.601	0.978	0.121	0.122	0.346	0.22	0	0	0.198	0	0.035	0	0
1	Vxn	9601199	9627143	+	ENSMUSG00000067879	3256	308.098	287.602	275.021	0.068	0.157	0.11	0.085	0.139	0.09	0.032	0.14	0.04	0.238	0.368	0.174	0.044	0	0.031	0.099	0.081	0	0.082
1	Gm29520	9639255	9640582	-	ENSMUSG00000099827	1067	0	0.06	0	0	0	0	0	0	0	0	0	0	0	0	0	0	0	0	0	0	0	0
1	Mybl1	9667415	9700209	-	ENSMUSG00000025912	5402	4.443	4.912	4.934	0.502	0.532	0.728	1.56	1.616	0.952	0.31	0.276	0.295	1.302	1.132	0.741	3.319	2.918	4.424	6.202	4.827	3.061	2.593
1	Vcpip1	9718622	9748382	-	ENSMUSG00000045210	9749	41.92	40.773	41.512	6.808	6.946	6.336	14.506	14.742	9.075	12.029	13.597	8.36	17.168	15.906	10.28	40.049	34.575	39.817	36.958	38.895	27.71	23.542
1	1700034P13Rik	9747648	9791924	+	ENSMUSG00000097893	3101	0.188	0.17	0.26	0.038	0.03	0.07	1.34	1.631	1.352	0.766	1.057	0.942	0.144	0.068	0.155	2.078	0.95	0.688	1.253	0.578	1.27	1.675
1	Sgk3	9798107	9900845	+	ENSMUSG00000025915	14311	6.007	6.131	5.908	2.864	3.087	3.377	7.102	7.332	6.121	3.022	3.389	2.403	6.408	5.622	5.169	21.964	16.522	18.828	20.786	19.261	13.352	14.965
1	Gm6195	9802197	9802553	-	ENSMUSG00000046334	357	0	0.357	0	0	0	0.202	0	0.119	0	0	0.295	0	0	0.195	0	0.535	0	0.542	0.899	0.235	0	0.496
1	Gm22607	9834498	9834602	-	ENSMUSG00000088916	105	0	0	0	0	0.44	0	0	0	0	0	0	0	0	0.333	0	0.945	0	0	1.684	0.799	1.46	0.846
1	Mcmdc2	9908638	9942085	+	ENSMUSG00000046101	5916	2.401	1.76	2.358	0.098	0.04	0.096	0.248	0.148	0.359	0.075	0.134	0.086	0.15	0.128	0.115	1.122	0.552	0.946	0.906	0.436	0.713	0.929
1	Snhg6	9941959	9944118	-	ENSMUSG00000098234	1146	28.374	25.114	24.439	11.527	11.16	14.563	20.562	21.461	25.555	23.221	19.681	31.858	23.522	21.062	20.98	63.752	73.042	74.894	71.607	60.831	63.449	65.529
1	Snord87	9942463	9942549	-	ENSMUSG00000093178	87	0.706	0	0	0.365	0	0.807	1.328	1.623	0	0	0.581	1.496	0.616	3.507	3.562	6.994	14.621	12.701	7.38	8.154	5.288	2.397
1	Tcf24	9960163	9967932	-	ENSMUSG00000099032	4193	0.377	0.547	0.499	0.345	0.456	0.517	9.925	12.28	7.617	10.685	10.076	7.352	0.928	0.891	0.653	0.073	0.137	0.144	0.272	0.134	0.395	0.122
1	E330040D14Rik	9967314	9968687	+	ENSMUSG00000104025	1374	0	0	0.084	0.046	0	0	0.25	0.162	0.118	0.352	0.144	0.308	0	0.025	0	0	0	0	0	0	0	0
1	Ppp1r42	9968624	10009136	-	ENSMUSG00000025916	1523	1.576	1.678	1.791	0.187	0.264	0.234	0.493	0.314	0.515	1.031	1.186	1.035	3.481	3.067	3.104	0.262	0.272	0.143	0.495	0.285	0.491	0.86
1	Gm15818	9982387	9992366	+	ENSMUSG00000087199	656	0.271	0.194	0.275	0	0	0	0	0	0	0	0	0	0.082	0	0.102	0.275	0.178	0.312	0	0.332	0	0.135
1	Gm24674	10009814	10009917	-	ENSMUSG00000095780	104	0	0	0	0	0	0	0	0	0	0	0	0	0.258	0.346	0	0.477	0	0	2.773	0	0	0
1	Cops5	10024601	10038168	-	ENSMUSG00000025917	3766	73.597	74.482	76.35	41.952	42.711	44.176	50.383	52.276	45.832	41.768	40.542	42.696	42.711	42.652	39.109	56.731	52.845	56.502	59.184	56.881	46.492	56.201
1	Cspp1	10037987	10136768	+	ENSMUSG00000056763	17553	9.527	9.874	9.414	1.168	1.297	1.238	8.3	8.54	7.374	2.971	3.153	2.212	7.328	6.847	4.643	8.318	7.688	8.878	10.041	8.516	6.537	5.819
1	1700047N06Rik	10057025	10057944	-	ENSMUSG00000102356	920	0	0	0	0	0	0	0.04	0	0	0	0	0	0	0	0	0	0	0	0	0.099	0	0
1	Arfgef1	10137571	10232670	-	ENSMUSG00000067851	11318	58.7	57.138	60.875	33.492	32.571	29.533	52.848	57.343	35.379	22.829	25.64	16.239	42.342	38.205	28.239	55.993	51.158	60.558	56.01	61.781	38.234	37.798
1	Gm26348	10166539	10166778	+	ENSMUSG00000088153	240	0.529	1.853	1.293	1.11	0.234	0.593	1.444	1.042	0.901	0.907	0.219	0	0.805	0.863	1.023	4.753	6.192	5.466	2.539	2.151	1.278	1.765
1	Gm37569	10197081	10198802	-	ENSMUSG00000102556	1722	0	0.037	0	0	0	0	0.016	0	0	0	0	0	0.028	0	0	0.029	0	0.059	0.186	0.088	0	0
1	Cpa6	10324720	10719945	-	ENSMUSG00000042501	6840	0.646	0.626	0.542	0	0	0	0.005	0	0	0	0	0	0	0	0	0.025	0.034	0.034	0.042	0.035	0.085	0.141
1	Gm38005	10449245	10451989	-	ENSMUSG00000103810	2745	0	0	0	0	0	0	0.013	0	0	0	0	0	0	0	0	0	0	0	0	0	0	0
1	Gm15604	10554098	10555553	-	ENSMUSG00000083422	1456	0	0.044	0	0	0	0	0	0	0	0	0	0	0.025	0	0	0	0.124	0.07	0	0	0.106	0
1	Gm25253	10555554	10555660	-	ENSMUSG00000094979	107	0	0	0	0	0	0	0	0	0	0	0	0	0	0	0	0	0	0	0	0	0	0
1	Gm15603	10695123	10695614	+	ENSMUSG00000081417	492	0	0	0	0	0	0	0	0	0	0	0	0	0	0	0	0	0.237	0	0	0	0	0
1	Gm37133	10782456	10784377	-	ENSMUSG00000103448	1922	0	0	0	0	0	0	0	0	0	0	0	0	0	0	0	0	0	0	0	0	0	0
1	Gm5522	10805281	10806522	+	ENSMUSG00000100212	1242	0	0.051	0	0.268	0.088	0	0	0	0	0	0	0	0	0	0	0	0	0	0	0	0	0
1	Gm28659	10868688	10869446	+	ENSMUSG00000100648	759	0.081	0	0	0	0	0	0.037	0	0	0	0	0	0.035	0.182	0.08	0	0	0	0	0.116	0.392	0.092
1	Gm22963	10921670	10921760	+	ENSMUSG00000088585	91	0	0	0	0	0	0	0	0	0	0	0	0	0.406	0	0	0	0	0	0	0	0	0
1	Prex2	10993465	11303681	+	ENSMUSG00000048960	16609	26.675	23.767	24.337	9.411	8.137	7.177	6.521	6.027	2.719	1.29	1.868	0.621	68.071	56.461	29.276	4.123	2.494	3.078	4.264	5.252	2.39	2.453
1	Gm24173	11134111	11134238	-	ENSMUSG00000077318	128	0	0	0	0	0	0.57	0	0	0	0	0	0	0	0	0	0.388	0	0	0	0	0	0
1	Gm28686	11223566	11224174	-	ENSMUSG00000101827	609	0	0	0	0	0	0	0	0.07	0	0.068	0	0	0.08	0.166	0	0	0	0	0	0.132	0	0
1	Gm37410	11363926	11366964	-	ENSMUSG00000103494	3039	0	0	0	0	0	0	0	0	0	0	0	0	0	0	0	0	0.052	0	0	0	0	0
1	A830018L16Rik	11414105	11975901	+	ENSMUSG00000057715	9183	38.632	38.56	37.149	0.012	0.017	0.008	0.003	0.005	0.067	0.03	0	0.024	1.964	1.666	1.022	0.014	0.013	0	0.016	0.009	0.016	0
1	Gm38178	11416918	11419388	+	ENSMUSG00000103825	2471	0	0	0	0	0	0	0	0	0	0	0	0	0	0	0.023	0	0	0	0	0	0	0
1	Gm29273	11608139	11608400	-	ENSMUSG00000099845	262	0	0	0	0	0	0	0	0	0	0	0	0	0	0	0	0	0	0	0	0	0	0
1	Gm38069	11704207	11706350	+	ENSMUSG00000103561	2144	0	0	0	0	0	0	0	0	0	0	0	0	0	0	0	0	0	0	0	0	0	0
1	Gm7560	12120960	12121832	+	ENSMUSG00000101610	873	0	0	0	0	0	0	0.032	0.059	0	0	0	0	0.056	0	0	0	0	0	0	0.052	0	0
1	Gm22633	12374936	12375042	+	ENSMUSG00000093864	107	0	0	0	0	0	0	0	0	0	0	0	0	0	0	0	0	0	0	0	0	0	0
1	Mir6341	12425986	12426106	+	ENSMUSG00000098555	121	0	0	0	0	0	0	0	0	0	0	0	0	0	0	0	0	0	0	0	0	0	0
1	Gm2383	12565577	12566383	+	ENSMUSG00000097628	807	0.081	0.169	0	0.093	0.091	0.09	0.035	0	0.096	0	0.063	0	0	0	0	0	0	0	0	0	0.19	0
1	Gm6216	12655867	12656553	+	ENSMUSG00000098163	687	0	0	0	0	0	0	0	0	0	0	0	0	0	0	0	0	0	0	0	0	0	0
1	Gm17644	12667563	12673090	+	ENSMUSG00000097171	3200	0	0	0	0	0	0	0	0	0	0	0	0	0	0	0	0	0	0	0	0	0	0
1	Gm29663	12670324	12671176	-	ENSMUSG00000101314	853	0	0	0	0	0	0	0	0	0	0	0	0	0	0	0	0	0	0	0	0	0	0
1	Sulf1	12692277	12861192	+	ENSMUSG00000016918	11294	12.803	12.533	13.586	6.969	6.511	8.412	2.115	1.774	1.469	0.508	0.5	0.696	18.638	18.271	28.753	8.659	7.867	9.249	7.14	8.159	7.972	7.444
1	Slco5a1	12866549	12992650	-	ENSMUSG00000025938	13137	2.594	2.439	2.481	6.146	5.446	4.749	0.005	0.023	0.005	0.004	0.008	0	1.552	0.974	1.068	3.974	4.838	4.647	3.976	4.228	3.46	3.688
1	Gm37162	13059401	13059951	-	ENSMUSG00000104518	551	0	0	0	0	0	0	0	0	0	0	0	0	0	0	0	0	0	0	0	0	0	0
1	Gm5250	13062025	13062345	+	ENSMUSG00000069620	321	0	0	0	0	0	0	0	0	0	0	0	0	0	0	0	0	0	0	0	0	0	0
1	Gm29283	13068838	13078662	+	ENSMUSG00000099498	288	0	0	0	0	0	0	0	0	0	0	0	0	0.17	0	0	0	0	0	0	0	0	0
1	Prdm14	13113457	13127163	-	ENSMUSG00000042414	2564	0	0	0.041	0.013	0	0	0.012	0.047	0	0.094	0.092	0	0.043	0.027	0.046	0	0	0	0	0.052	0.056	0
1	Ncoa2	13139105	13374083	-	ENSMUSG00000005886	15642	37.132	36.032	36.644	12.613	13.662	11.095	18.515	19.403	10.69	10.09	12.693	6.632	16.563	15.463	9.534	23.98	21.284	24.462	21.848	26.967	18.299	12.696
1	Gm38376	13177462	13179714	-	ENSMUSG00000103506	2253	0.088	0.262	0.091	0	0	0	0.014	0.079	0	0	0	0.053	0.028	0.046	0	0.076	0.151	0.142	0.285	0.029	0	0.079
1	Gm37409	13234809	13236434	-	ENSMUSG00000103495	1626	0	0	0	0	0	0	0.045	0.028	0	0.025	0	0	0	0	0	0.061	0	0.063	0	0.067	0	0
1	Gm27881	13262198	13262279	+	ENSMUSG00000099183	82	0	0	0	0	0	0	0	0	0	0	0	0	0	0	0	0.741	0	0	0	0	0	0
1	Gm38223	13289812	13290506	-	ENSMUSG00000102639	695	0	0.092	0.166	0.063	0	0	0	0	0	0	0.076	0	0	0.048	0	0	0	0	0	0	0	0
1	Gm37702	13297036	13298907	-	ENSMUSG00000104170	1872	0.13	0.039	0.097	0.017	0	0	0	0	0	0	0	0	0.014	0.019	0	0.102	0.182	0.103	0	0.047	0	0
1	Gm23169	13334498	13334609	-	ENSMUSG00000087782	112	0	0	0	0	0	0	0	0	0	0	0.451	0	0	0.595	0	0	1.419	0	1.578	0.341	1.369	0
1	Gm38120	13343563	13348204	-	ENSMUSG00000103085	4642	0.077	0.098	0.062	0.01	0.008	0	0.078	0.022	0	0.053	0.048	0.013	0.019	0.053	0.012	0.192	0.409	0.406	0.501	0.216	0.093	0.072
1	Gm38380	13354483	13356730	-	ENSMUSG00000102664	2248	0.154	0.311	0	0.028	0.016	0	0.055	0.019	0.035	0.015	0.068	0.032	0.033	0.092	0	0.268	0.354	0.337	0.064	0.302	0	0.071
1	Gm29570	13376070	13388413	+	ENSMUSG00000101476	681	0.382	0.429	0.17	0	0.084	0	0.042	0.111	0.09	0	0.193	0.085	0	0.202	0	0.411	0.171	0.79	0.472	0.692	0.873	0
1	Gm7593	13407012	13407655	-	ENSMUSG00000101171	644	0	0	0	0.064	0	0	0	0	0.131	0.051	0.078	0	0	0.104	0	0	0	0	0	0.191	0	0
1	Tram1	13564698	13589910	-	ENSMUSG00000025935	3162	41.418	42.847	41.785	35.801	36.423	36.149	100.192	97.266	84.406	117.572	102.139	93.505	129.472	120.547	96.085	209.511	184.03	218.022	202.428	208.736	204.492	147.302
1	Lactb2	13623330	13660546	-	ENSMUSG00000025937	4566	21.549	21.036	21.523	17.07	17.919	15.424	401.224	383.573	286.799	167.77	171.013	141.714	33.426	31.6	22.744	18.047	17.469	17.997	19.995	19.408	15.479	12.307
1	Gm38319	13641483	13642748	-	ENSMUSG00000102982	1266	0.586	0.359	0.245	0.676	0.655	0.687	9.3	8.14	4.334	5.383	5.646	2.418	1.204	0.765	0.494	1.658	1.651	2.536	2.649	1.942	1.508	1.238
1	Xkr9	13668771	13701723	+	ENSMUSG00000067813	1926	0.032	0	0	0.032	0.015	0.073	0.716	0.905	0.732	28.254	26.71	32.402	0.067	0.07	0	0.057	0	0.113	0	0	0	0.082
1	Gm26273	13774334	13774464	-	ENSMUSG00000077368	131	0	0	0	0	0	0	0	0	0	0	0	0	0	0	0	0	0	0	0	0	0	0
1	Gm5523	13785883	13786879	-	ENSMUSG00000097711	997	0.466	0.328	0.091	0.236	0.298	0.288	0.102	0.097	0.061	0.045	0.051	0.134	0	0.069	0	0.05	0	0	0	0.215	0.452	0.158
1	Gm36947	13846871	13849119	-	ENSMUSG00000102166	2249	0.029	0.056	0.093	0	0	0	0	0	0	0	0	0	0	0	0	0	0	0	0	0	0	0
1	Gm25491	13932378	13932685	+	ENSMUSG00000089358	308	0	0	0	0	0	0	0	0	0	0	0	0	0	0	0	0	0	0	0	0	0	0
1	Gm37400	14109215	14112819	-	ENSMUSG00000104209	3605	0	0	0	0	0	0	0	0	0.022	0	0	0	0	0	0	0	0	0	0	0	0	0
1	Eya1	14168954	14310235	-	ENSMUSG00000025932	7808	4.956	5.152	4.493	0.488	0.413	0.57	0.182	0.13	0.171	0	0.006	0	2.482	2.192	1.466	3.6	2.553	3.194	2.822	3.51	2.055	1.496
1	Gm22616	14182578	14182677	+	ENSMUSG00000095853	100	1.27	0	0	0	0	0	0	0	0	0	0	0	0	0	0	0	0	2.179	1.442	1.47	0	0
1	Gm37444	14255552	14255990	-	ENSMUSG00000102588	439	0	0	0	0	0	0	0	0	0	0	0	0	0	0	0	0	0	0	0	0	0	0
1	Gm9947	14752937	14776931	+	ENSMUSG00000054493	3566	0.653	0.862	0.547	0.096	0.146	0.199	0	0	0	0.117	0.118	0.02	0.243	0.23	0.106	0.311	0.601	0.429	0.382	0.449	0.25	0.197
1	Msc	14753346	14755992	-	ENSMUSG00000025930	2546	1.663	1.464	1.322	1.41	1.605	1.663	0	0.058	0	0.222	0.178	0.145	1.401	0.989	1.153	11.105	16.159	17.868	12.344	12.615	12.226	11.209
1	Gm37412	14788645	14792965	+	ENSMUSG00000103492	4321	0.764	0.815	0.688	0.084	0.066	0.117	0	0	0	0.05	0.056	0.044	0.11	0.071	0.121	0.137	0.302	0.047	0.075	0.116	0.171	0.057
1	Smt3h2-ps4	14839869	14840156	-	ENSMUSG00000081201	288	0	0	0	0	0	0	0.215	0	0.212	0	0	0	0	0.121	0	0.378	0	0.355	0	0.133	0	0
1	Rpl5-ps1	14865072	14865965	+	ENSMUSG00000082193	894	0.143	0	0.101	0.106	0.082	0	0.082	0	0.155	0	0.086	0	0.204	0.34	0.342	0.378	0.438	0.129	0.162	0.357	0.332	0.53
1	Trpa1	14872648	14918862	-	ENSMUSG00000032769	4263	0.288	0.213	0.236	0.017	0.017	0.017	0.031	0	0.018	0	0	0	0	0.008	0	0	0	0.051	0.068	0.031	0.034	0.042
1	Gm26345	15019040	15019159	-	ENSMUSG00000088159	120	0	0	0	0	0	0	0	0	0	0	0	0	0	0	0	0	0	0	0	0	0	0
1	Gm10566	15268802	15269797	-	ENSMUSG00000073737	996	0.235	0	0	0.216	0.365	0.364	0.334	0	0	0.083	0.095	0.131	0	0	0	0.061	0.117	0	0.178	0	0.298	0.158
1	Kcnb2	15287254	15723750	+	ENSMUSG00000092083	15165	10.413	9.685	9.742	0.003	0.011	0.005	0.102	0.12	0.04	0	0.003	0	0.206	0.211	0.194	0.037	0.093	0.036	0.012	0.039	0.076	0.095
1	Gm38116	15364302	15365834	+	ENSMUSG00000102937	1533	0	0.131	0.068	0	0	0	0	0	0	0	0	0	0	0.023	0	0	0	0	0	0	0	0
1	Gm37138	15556249	15558337	+	ENSMUSG00000104149	2089	0.107	0.217	0.055	0	0	0	0.324	0.306	0.312	0.028	0.204	0.543	0.024	0	0	0	0	0	0	0	0	0
1	Gm25227	15685935	15686046	-	ENSMUSG00000088829	112	0	0	0	0	0	0	0	0	0	0	0	0	0	0	0	0	0	0	0	0	0	0
1	Gm25168	15757832	15757963	+	ENSMUSG00000077377	132	0	0.481	0	0	0	0	0	0	0	0	0	0	0	0	0	0	0	0	0	0	0	0
1	Gm6060	15760122	15760668	-	ENSMUSG00000101652	251	0.261	0	0	0	0	0	0	0	0	0	0	0	0	0	0	0	0	0	0	0	0	0
1	Gm28669	15760761	15760860	+	ENSMUSG00000100814	100	0	0	0	0	0	0	0	0	0	0	0	0	0	0	0	0	0	0	0	0	0	0
1	Terf1	15805646	15844052	+	ENSMUSG00000025925	4608	10.01	10.69	9.808	2.899	3.597	3.638	6.828	6.995	6.924	6.398	7.117	6.678	10.267	10.432	10.238	24.904	23.355	25.073	23.832	22.447	24.459	22.85
1	Gm37509	15853331	15856499	+	ENSMUSG00000104379	3169	0.848	0.78	0.69	0.07	0.12	0.114	0.329	0.412	0.17	0.023	0.038	0.041	0.23	0.38	0.173	0.251	0.304	0.475	0.248	0.294	0.143	0.168
1	Sbspon	15853862	15892722	-	ENSMUSG00000032719	2748	0.959	0.768	1.184	0.054	0.105	0.131	0.726	1.026	0.726	0.042	0.075	0.047	0.57	1.007	0.575	0.21	0.575	0.164	0.064	0.378	0.324	0.385
1	Gm23259	15879530	15879832	+	ENSMUSG00000088943	303	0	0	0	0	0	0	0	0	0	0	0	0	0	0	0	0	0	0	0	0	0	0
1	Gm7634	16053335	16053887	+	ENSMUSG00000100652	553	0.111	0	0	0	0	0	0	0	0	0	0	0	0	0	0	0	0	0	0	0	0	0
1	4930444P10Rik	16065979	16093325	-	ENSMUSG00000067795	2063	0.761	0.921	0.896	0	0	0	0.235	0.18	0.208	0	0	0	2.972	2.83	3.187	0.023	0	0	0	0.037	0	0
1	Rpl7	16101295	16104662	-	ENSMUSG00000043716	2687	277.189	283.373	287.565	281.317	281.785	341.088	445.369	463.564	496.291	291.568	270.828	340.544	650.112	695.123	688.07	1571.59	1699.83	1558.17	1513.3	1635.87	1887.13	1905.81
1	Rdh10	16105774	16133734	+	ENSMUSG00000025921	4160	12.885	12.912	12.524	4.017	4.131	4.618	27.05	27.37	22.309	17.592	16.793	17.423	22.712	22.254	18.847	35.587	31.332	36.93	38.909	43.838	23.349	26.866
1	Gm38249	16208197	16210517	-	ENSMUSG00000104165	2321	0.548	0.396	0.495	0.059	0.091	0.063	0.094	0.074	0.036	0	0	0	0	0	0	0	0.078	0	0	0	0	0
1	Gm28095	16228506	16244062	+	ENSMUSG00000100868	1515	0.416	0.744	0.555	0.136	0.134	0.048	0.27	0.354	0.04	0.087	0.067	0.048	0.068	0	0	0.04	0	0.076	0	0.114	0	0.117
1	Stau2	16228674	16520112	-	ENSMUSG00000025920	6747	82.826	86.44	87.087	20.42	22.344	21.961	11.928	12.989	9.497	1.859	2.548	1.962	4.629	5.436	3.513	3.887	4.354	3.491	3.316	4.633	3.176	2.855
1	Gm7568	16253592	16267921	+	ENSMUSG00000089982	1003	0.111	0.19	0.208	0.041	0.056	0	0.107	0.052	0	0.033	0.044	0.177	0	0.034	0	0.048	0.274	0	0	0	0	0
1	Ube2w	16540790	16619489	-	ENSMUSG00000025939	4930	47.257	45.346	46.087	9.039	9.394	9.598	23.852	24.445	21.275	10.427	10.91	9.8	22.086	21.938	19.843	25.88	29.035	29.423	26.339	28.69	24.034	22.984
1	Gm38342	16618560	16621539	+	ENSMUSG00000102457	2980	0.336	0.107	0.26	0.011	0.01	0.047	0.028	0.035	0.101	0.019	0.017	0	0.161	0.094	0.107	0.017	0	0.107	0.06	0.089	0	0
1	Eloc	16641725	16657042	-	ENSMUSG00000079658	3026	147.514	149.197	157.722	40.687	42.865	47.573	44.941	45.65	43.243	23.051	22.4	26.292	44.597	46.165	44.839	54.569	50.778	54.789	61.047	54.94	53.1	58.883
1	D030040B21Rik	16657552	16662278	+	ENSMUSG00000097744	2788	0.04	0	0	0	0	0	0.024	0.015	0	0	0	0	0.013	0.012	0.046	0.017	0	0	0.052	0	0	0
1	Gm7654	16662980	16663662	-	ENSMUSG00000100959	683	0	0	0	0	0	0.103	0.507	0.527	0.767	0.257	0.408	0.376	0	0	0	0	0	0	0	0	0	0
1	Tmem70	16665207	16678275	+	ENSMUSG00000025940	1820	80.244	73.651	81.11	118.868	110.958	115.429	111.724	106.681	98.305	53.099	49.334	50.857	36.672	29.933	32.084	46.946	41.417	51.119	45.646	48.072	36.032	46.911
1	Ly96	16688051	16709611	+	ENSMUSG00000025779	1021	2.971	2.904	2.421	5.359	5.124	5.972	10.772	8.299	13.18	5.81	7.115	7.791	9.576	7.63	11.98	20.091	16.828	19.766	17.613	21.339	16.855	17.747
1	Gm29649	16758205	16758623	-	ENSMUSG00000100093	419	0	0	0	0	0	0	0	0	0	0	0	0	0	0	0	0	0	0.276	0	0.109	0	0
1	Gm5828	16768279	16770138	-	ENSMUSG00000091020	1860	0.06	0.136	0	0	0.069	0	0.033	0.04	0	0	0.169	0	0.02	0.018	0	0.027	0	0.055	0	0.113	0.078	0
1	Gm28376	16898185	17091631	+	ENSMUSG00000101640	176	0	0	0	0	0	0	0	0	0	0	0	0	0	0	0	0	0	0	0	0	0	0
1	4921511E07Rik	16930970	16931796	+	ENSMUSG00000104133	827	0	0	0	0	0	0	0	0	0	0	0	0	0	0	0	0	0	0	0	0	0	0
1	Jph1	16964560	17097889	-	ENSMUSG00000042686	4998	17.734	18.919	20.163	13.689	14.109	12.211	1.48	1.462	0.999	0.606	0.586	0.523	1.466	1.316	1.106	0.77	0.425	0.616	0.487	0.808	0.413	0.566
1	Gm28783	17124747	17128956	+	ENSMUSG00000100110	359	0.183	0	0.322	0.088	0	0	0	0	0	0	0	0	0	0	0	0	0	0	0	0	0	0
1	Gdap1	17145362	17164271	+	ENSMUSG00000025777	7731	80.603	82.091	85.248	0.022	0.025	0.046	0.024	0	0.01	0	0	0	0.087	0.045	0.038	0.016	0	0	0.018	0.028	0.018	0.011
1	Gm28784	17168403	17173103	+	ENSMUSG00000099899	1011	0.729	1.107	0.679	0	0	0	0	0	0	0	0	0	0	0	0	0	0	0	0	0	0	0
1	Gm28785	17250114	17250492	-	ENSMUSG00000100272	379	0	0	0	0	0	0	0	0	0	0	0	0	0	0	0	0	0	0	0	0	0	0
1	Gm5251	17394958	17395429	+	ENSMUSG00000100398	472	0.141	0	0	0	0	0	0	0	0	0	0	0	0	0	0	0	0	0	0	0	0	0
1	Rbm6-ps1	17397412	17400281	-	ENSMUSG00000101589	2870	0.18	0.162	0.307	0.085	0.123	0.05	0.082	0.082	0.075	0.034	0.049	0.107	0.177	0.168	0.301	0.3	0.144	0.157	0.262	0.397	0.211	0.41
1	Gm6075	17429043	17429528	-	ENSMUSG00000102048	486	0	0	0	0	0	0	0	0	0	0	0	0	0	0	0	0	0	0	0	0.094	0	0
1	Gm25166	17520001	17520111	+	ENSMUSG00000089534	111	0	0	0	0	0	0	0	0	0	0	0	0	0	0	0	0	0	0	0	0	0	0
1	Pi15	17601901	17630939	+	ENSMUSG00000067780	6923	0.496	0.486	0.53	2.462	2.549	3.013	2.004	1.889	1.399	0.164	0.205	0.217	15.013	9.857	6.795	2.789	2.898	4.262	3.024	4.134	2.091	2.582
1	Gm28154	17615084	17641081	-	ENSMUSG00000100053	4218	0.697	0.498	0.666	0.078	0.088	0.068	0.11	0.094	0.086	0	0	0.014	0.126	0.049	0.072	1.174	0.631	1.138	2.127	1.677	0.528	0.635
1	Gm16070	17676027	17727646	-	ENSMUSG00000085125	8345	0.219	0.238	0.211	0.025	0.022	0.017	0.05	0.031	0.017	0	0	0	0.009	0.013	0.015	0.277	0.071	0.163	0.184	0.243	0.073	0.072
1	Crispld1	17727045	17766344	+	ENSMUSG00000025776	4515	5.15	3.915	4.656	1.256	1.244	1.254	1.462	1.454	1.204	0.01	0	0	1.804	1.466	0.995	8.383	5.278	7.582	9.413	12.622	4.242	5.395
1	Gm28153	17741915	17805417	-	ENSMUSG00000099895	629	0.988	0.42	0.166	0.069	0	0	0	0	0	0	0	0	0.043	0	0	0.272	0	0	0.74	0.14	0.244	0.14
1	Gm7690	17947041	17948439	+	ENSMUSG00000100554	1399	0.135	0.234	0.24	0	0	0	0	0	0	0	0	0	0	0	0	0	0	0	0	0	0	0
1	Gm18775	17993010	17999622	-	ENSMUSG00000099473	586	0.224	0.434	0.154	0	0	0	0	0	0	0	0	0	0	0	0	0	0	0	0	0	0	0
1	Gm17969	17993813	17997483	+	ENSMUSG00000099591	2557	0.235	0.273	0.232	0	0	0	0	0	0	0	0	0	0	0	0	0	0	0	0	0	0	0
1	Gm28756	17994462	18059056	-	ENSMUSG00000109887	2570	2.086	2.265	2.651	0	0	0	0	0	0	0	0	0	0	0	0	0	0	0	0	0	0	0
1	Gm28755	18005961	18016186	-	ENSMUSG00000102001	199	0.33	0	0	0	0	0	0	0	0	0	0	0	0	0	0	0	0	0	0	0	0	0
1	Gm45784	18048100	18058269	-	ENSMUSG00000101717	142	0	0.448	0	0	0	0	0	0	0	0	0	0	0	0	0	0	0	0	0	0	0	0
1	Crisp4	18115191	18145902	-	ENSMUSG00000025774	2737	0	0	0	0	0	0	0	0	0	0	0	0	0	0	0	0	0	0	0	0	0	0
1	Defb44-ps	18210053	18223564	-	ENSMUSG00000070977	219	0.3	0	0	0	0	0	0	0	0	0	0	0	0	0	0	0	0	0	0	0	0	0
1	Defb18	18236473	18237443	-	ENSMUSG00000073735	258	0	0	0	0	0	0	0	0	0	0	0	0	0	0	0	0	0	0	0	0	0	0
1	Defb41	18250980	18265138	-	ENSMUSG00000067773	610	0	0	0.189	0	0	0	0	0	0	0	0	0	0	0	0	0	0	0	0	0	0	0
1	Gm17837	18262395	18263379	-	ENSMUSG00000101685	985	0.062	0	0	0.042	0	0	0	0	0	0	0.044	0	0	0	0	0	0	0	0	0	0	0
1	Gm5252	18708428	18709336	+	ENSMUSG00000101306	909	0	0	0	0	0	0	0	0	0	0	0	0	0	0	0	0	0	0	0	0	0	0
1	Gm24075	18969762	18969833	-	ENSMUSG00000088800	72	0	0	0	0	0	0	0	0	0	0	0	0	0	0	0	0	0	0	0	0	0	0
1	Gm28343	19037266	19037377	+	ENSMUSG00000101644	112	0	0	0	0	0	0	0	0	0	0	0	0	0	0	0	0	0	0	0	0	0	0
1	Gm28344	19062857	19063135	+	ENSMUSG00000099433	279	0.22	0	0	0	0	0	0	0	0	0	0	0	0	0	0	0	0	0	0	0	0	0
1	Gm15825	19063300	19104840	-	ENSMUSG00000089787	918	0.205	0.208	0.311	0	0	0	0	0	0	0	0	0	0	0	0	0	0	0	0	0	0	0
1	Tfap2d	19103022	19166346	+	ENSMUSG00000042596	1954	4.13	3.425	3.056	0	0	0	0	0	0	0	0	0	0	0	0	0	0	0	0	0	0	0
1	Gm10075	19153422	19153966	-	ENSMUSG00000100720	545	0.113	0.116	0.424	0.058	0.156	0	0.108	0.095	0	0	0	0	0.09	0.258	0.105	0.112	0.974	0	0	0.232	0	0.291
1	Tfap2b	19208914	19238576	+	ENSMUSG00000025927	6338	7.402	7.679	7.929	0.006	0.025	0.011	36.139	37.246	27.474	0	0	0	0	0.011	0.01	0.015	0	0.018	0	0.024	0	0
1	Gm28340	19242725	19243769	+	ENSMUSG00000100538	202	0	0	0	0	0	0	0.671	0.84	0.302	0	0	0	0	0	0	0	0	0	0	0	0	0
1	Gm28341	19320226	19320697	-	ENSMUSG00000101117	472	0	0	0	0	0	0	0	0	0	0	0	0	0	0	0	0	0	0	0	0	0	0
1	Gm4849	19330939	19333184	+	ENSMUSG00000100204	2246	0	0.235	0	0	0.049	0.064	0.194	0.085	0.243	0	0	0	0.012	0.03	0	0.027	0.071	0.046	0.207	0.104	0.064	0.04
1	Gm24633	19513855	19513919	-	ENSMUSG00000084668	65	0	0	0	0	0	0	0	0	0	0	0	0	0	0	0	0	0	0	0	0	0	0
1	Gm38382	19614269	19616767	+	ENSMUSG00000102597	2499	0	0	0	0	0	0	0	0	0	0	0	0	0	0	0	0	0	0	0	0	0	0
1	Pkhd1	20057779	20618064	-	ENSMUSG00000043760	14310	0.044	0.051	0.034	0	0	0	75.052	83.148	40.849	3.605	3.51	2.177	0.18	0.19	0.089	0.004	0.011	0	0.01	0.006	0	0.006
1	Gm37315	20062070	20065548	-	ENSMUSG00000104095	3479	0	0	0	0	0	0	0.643	0.578	0.507	0.016	0.029	0.021	0	0.01	0	0	0	0	0	0	0	0
1	4930486I03Rik	20356452	20392300	+	ENSMUSG00000089914	788	0	0.162	0	0	0	0	0.229	0.054	0.309	0	0	0	0	0	0	0	0	0	0	0	0	0
1	Gm15795	20444258	20444810	-	ENSMUSG00000090142	553	0	0	0	0	0	0	0.933	0.725	0.973	0.26	0	0.804	0	0.242	0	0	0	0	0	0.069	0.26	0
1	Gm24162	20444811	20444912	-	ENSMUSG00000070175	102	0	0	0	0	0	0	1.384	0.439	0	0	0	0	0	0	0	0	0	0	0	0	0	0
1	Gm28653	20669882	20684298	+	ENSMUSG00000099906	5551	0.135	0.177	0.219	0	0	0	0.005	0	0	0	0	0	0.005	0	0	0	0	0	0	0	0	0
1	Mir206	20679010	20679082	+	ENSMUSG00000065559	73	0	0	0	0	0	0	0	0	0	0	0	0	0	0	0	0	0	0	0	0	0	0
1	Mir133b	20682769	20682887	+	ENSMUSG00000065480	119	0	0	0	0	0	0	0	0	0	0	0	0	0	0	0	0	0	0	0	0	0	0
1	Il17a	20730905	20734496	+	ENSMUSG00000025929	1171	0	0	0	0	0	0	0	0	0	0	0	0	0	0	0	0	0	0	0	0	0	0
1	Il17f	20777146	20790617	-	ENSMUSG00000041872	2022	0.156	0.063	0.052	0.021	0.05	0	2.353	1.95	1.377	0	0	0	0.013	0.034	0	0.487	0.315	0.311	0.389	0.2	0.076	0.253
1	Mcm3	20802968	20820312	-	ENSMUSG00000041859	3752	3.643	3.33	3.423	4.774	5.294	6.623	4.68	5.688	4.424	3.241	4.346	2.789	18.084	18.643	18.433	118.055	108.784	92.771	130.698	97.381	120.684	162.228
1	Gm20587	20821331	20822516	+	ENSMUSG00000099714	1186	0	0	0	0	0	0	0	0	0	0	0	0	0	0	0	0	0	0	0	0	0	0
1	Gm28065	20836661	20839689	+	ENSMUSG00000102121	833	0	0	0	0	0	0	0	0	0	0	0	0	0.059	0	0	0	0	0	0	0	0	0
1	Gm24723	20842535	20842666	-	ENSMUSG00000088858	132	0	0	0	0	0	0	0	0	0	0	0	0	0	0	0	0	0	0	0	0	0	0
1	6720483E21Rik	20888650	20890473	-	ENSMUSG00000097934	1120	1.802	2.176	2.529	0.21	0.191	0.321	0.222	0.192	0.124	0	0	0.11	1.204	1.51	1.841	0.107	0.104	0.838	0.316	0.404	0.257	0.299
1	Paqr8	20890606	20939650	+	ENSMUSG00000025931	5488	160.806	149.723	153.359	1.195	1.232	1.36	1.057	1.429	0.961	0.292	0.353	0.192	23.359	21.335	18.09	3.72	3.367	3.645	2.661	4.524	2.918	3.362
1	Gm24171	20915410	20915540	-	ENSMUSG00000077314	131	0	0	0.882	0	0.218	0	0	0	0	0	0	0	0	0	0	0	0	0	0	0	0	0
1	Gm28064	20945711	20946914	+	ENSMUSG00000100929	858	1.815	1.23	1.405	0	0	0	0	0	0	0	0	0	0.146	0.082	0.078	0	0	0	0	0.05	0	0
1	Efhc1	20951626	20990841	+	ENSMUSG00000041809	2208	3.653	3.271	4.073	1.009	1.154	1.362	1.121	1.112	0.71	0.293	0.378	0.345	29.094	28.773	25.332	2.027	1.667	1.744	2.122	2.181	0.938	1.89
1	Tram2	20996299	21079229	-	ENSMUSG00000041779	6661	1.476	1.646	1.77	4.426	4.5	4.09	5.648	5.78	3.941	4.915	7.372	4.309	15.159	15.234	12.398	14.197	15.593	16.177	14.81	17.586	12.31	9.749
1	Gm28287	21080114	21081748	+	ENSMUSG00000099971	546	0	0	0	0	0.051	0	0	0.082	0	0	0	0	0	0	0	0	0	0	0	0	0	0
1	Gm2693	21178988	21187427	+	ENSMUSG00000100819	571	1.438	1.881	2.332	1.606	0.839	1.261	1.788	1.329	2.74	0.266	0.334	0.209	0.906	0.617	1.063	0.255	0.278	0	0.562	0.116	0.504	0
1	Tmem14a	21218575	21230167	+	ENSMUSG00000025933	1351	79.412	81.232	83.712	5.372	5.599	6.143	15.48	14.948	13.926	9.347	8.129	7.661	20.145	17.948	18.513	7.034	7.946	8.255	7.236	7.737	5.44	6.911
1	Gm38224	21234722	21236821	+	ENSMUSG00000102633	2100	0.147	0.065	0.227	0.03	0	0.069	0	0	0	0	0	0	0	0.048	0	0.023	0.142	0.055	0	0.05	0.068	0.033
1	Gsta3	21240589	21265661	+	ENSMUSG00000025934	4344	1.73	1.683	1.789	5.476	2.804	5.071	70.104	74.135	72.908	832.437	726.638	813.204	111.092	85.07	89.151	5.689	1.993	3.385	5.617	5.03	3.677	4.933
1	Gm28836	21250359	21271593	-	ENSMUSG00000099343	633	0.396	1.236	0.736	0.184	0.059	0.341	0.431	0.212	0.379	18.912	17.916	6.351	2.276	2.219	0.605	1.001	0.858	0.485	0.28	1.039	0.455	0.718
1	Gm7094	21272403	21272906	+	ENSMUSG00000096375	366	0.945	0.348	1.38	0	0	0	0.833	0.445	0.628	0	0	0	1.031	0.849	0.488	0.326	0	0	0.966	0.241	0	0.482
1	Gm4956	21285246	21298312	-	ENSMUSG00000025936	1365	0	0	0	4.397	1.507	3.575	14.054	7.433	8.611	0.791	0.827	0.517	172.559	95.762	115.013	45.122	22.925	35.643	27.312	39.68	20.992	32.804
1	Gm21909	21312517	21316320	-	ENSMUSG00000093963	439	0	0	0	0	0	0	0	0	0	0	0	0	0.061	0.08	0	1.79	1.356	1.925	0	1.993	1.312	1.238
1	Khdc1a	21349641	21352200	+	ENSMUSG00000067750	1987	0.031	0	0	0	0	0.177	0.014	0	0	0	0.022	0	0.379	0.556	0.218	1.463	0.897	1.189	0.801	2.278	0.652	1.056
1	Gm16329	21354005	21355116	+	ENSMUSG00000086194	371	0	0	0	0	0	0.189	0.13	0	0	0	0	0	1.564	0.658	1.339	3.718	0.916	4.189	0.953	5.289	0.776	2.789
1	Gm16327	21364803	21365030	+	ENSMUSG00000094436	228	0	0	0	0	0	0	0	0	0	0	0	0	0.162	0	0	0.966	0	0	0	0.186	0.631	0
1	Khdc1c	21368331	21370845	+	ENSMUSG00000041722	1946	0.102	0.168	0.278	0	0	0	0	0	0	0	0	0	0.144	0.106	0.323	0.32	0.239	0.211	0.272	0.66	0.074	0.198
1	Gm2709	21372670	21373764	+	ENSMUSG00000085507	350	0	0	0.855	0	0	0.201	0	0	0	0	0	0	0.153	0.1	0	0	0	0.553	0	0	0	0.252
1	Gm16533	21379555	21379782	+	ENSMUSG00000094926	228	0.292	0.279	0	0	0	0	0	0	0	0	0	0	0	0	0	0	0.697	0	0	0.335	0	0
1	Khdc1b	21383556	21386373	+	ENSMUSG00000085079	2236	0.05	0	0.087	0	0	0.031	0.016	0	0	0.026	0	0	0.134	0.218	0.117	0.301	0.275	0.357	0.158	0.374	0	0.07
1	Gm16328	21390906	21391101	+	ENSMUSG00000085679	196	0	0	0	0	0	0	0	0	0	0	0	0	0	0	0	0	0	0	0	1	0	0.45
1	Kcnq5	21398403	21961942	-	ENSMUSG00000028033	7689	43.719	41.118	41.729	0.27	0.347	0.325	0.03	0.019	0.01	0.048	0.096	0.071	5.05	4.406	2.627	4.176	4.398	4.618	4.069	4.827	2.957	2.334
1	Gm36949	21454691	21457017	-	ENSMUSG00000104138	2327	0	0.059	0	0	0	0	0	0	0	0	0	0	0	0	0.024	0.021	0	0	0	0	0	0
1	Gm7658	21511933	21513056	-	ENSMUSG00000082935	1124	0.747	0.712	0.61	0.606	0.642	0.827	0.836	0.516	0.177	0.215	0.364	0.431	0.469	0.588	0.44	1.035	0.936	0.833	0.728	1.69	0.922	1.255
1	Gm38243	21838948	21840514	-	ENSMUSG00000103748	1567	0.081	0	0	0	0	0	0	0	0	0	0	0	0	0.065	0	0.039	0	0.213	0.092	0.079	0	0.113
1	Gm5696	22030064	22030615	-	ENSMUSG00000099692	552	0	0	0	0	0.084	0	0.138	0	0	0	0	0	0	0	0	0	0	0	0	0	0	0
1	Gm28239	22237849	22238295	+	ENSMUSG00000100418	447	0	0	0	0	0	0	0	0	0	0	0	0	0	0	0	0	0	0	0	0	0	0
1	Rims1	22286251	22805994	-	ENSMUSG00000041670	7821	138.418	128.988	132.339	0.028	0.038	0.018	0.024	0.021	0.028	0.03	0	0	0.11	0.153	0.102	0.025	0.02	0.038	0.018	0	0.074	0.027
1	Gm26866	22740764	22741565	+	ENSMUSG00000097642	802	0.139	0	0	0	0	0	0	0	0	0	0	0	0	0	0.071	0	0	0	0	0	0	0
1	Gm7761	22984863	22987125	-	ENSMUSG00000101468	921	0.471	0.207	0.239	0	0	0	0	0	0	0	0	0	0	0	0	0	0	0	0	0	0	0
1	Gm29506	23048295	23235673	-	ENSMUSG00000101227	2078	0.094	0.153	0	0	0.014	0	0.018	0	0	0	0	0	0	0.049	0	0	0	0	0	0	0	0
1	Ppp1r14bl	23100473	23102253	-	ENSMUSG00000073730	1781	0	0	0	0	0	0	0	0	0	0	0	0	0.088	0	0.034	0	0	0	0	0	0	0
1	Gm24176	23245211	23245331	+	ENSMUSG00000089553	121	0	0	0	0	0	0	0	0	0	0	0	0	0	0	0	0	0	0	0	0	0	0
1	Gm6420	23255685	23256407	-	ENSMUSG00000102766	723	0	0	0	0	0.064	0	0.039	0	0	0	0	0	0.037	0.048	0.168	0	0.22	0	0	0	0	0
1	Mir30a	23272269	23272339	+	ENSMUSG00000065405	71	0	0	0	0	0	0	0	0	0	0	0	0	0	0	0	0	0	0	0	0	0	0
1	Gm27028	23291537	23291935	+	ENSMUSG00000097970	399	7.23	7.32	6.591	12.666	10.122	8.646	20.269	18.398	12.681	6.075	5.702	5.616	60.497	44.881	30.165	7.226	0.69	1.862	2.25	2.777	1.514	3.012
1	Mir30c-2	23291701	23291784	+	ENSMUSG00000065567	84	0	0	0	0	0	0	0	0	0	0	0	0	0	0	0	0	0	0	0	0	0	0
1	Gm29107	23293729	23294075	+	ENSMUSG00000100775	347	0	0	0.593	0.4	0.938	0.825	0.912	0.781	0.838	0	0.721	0.417	2.581	1.807	1.636	0.138	0.336	0.666	0.416	0.445	0	0.711
1	Gm20954	23345956	23346599	-	ENSMUSG00000101226	644	0	0.099	0	0	0	0	0	0.23	0	0	0	0	0	0	0	0	0	0	0	0	0	0
1	Ogfrl1	23366424	23397772	-	ENSMUSG00000026158	8109	85.871	81.745	88.643	9	8.834	9.547	7.785	7.245	5.71	4.463	4.412	5.441	11.174	10.826	9.254	28.566	22.349	29.237	28.59	27.382	22.506	24.012
1	Gm7784	23479539	23480527	+	ENSMUSG00000097920	989	0.066	0.074	0.211	0	0.066	0	0.037	0.128	0.085	0	0	0	0.027	0	0	0	0.183	0	0	0	0	0
1	Gm28822	23574587	23596664	+	ENSMUSG00000099503	778	0.505	0.409	0.25	0	0	0	0	0	0	0	0	0	0	0	0	0	0	0	0	0	0	0
1	B3gat2	23761753	23849158	+	ENSMUSG00000026156	6203	6.685	7.075	6.065	0.274	0.268	0.415	21.833	21.613	16.847	0.334	0.28	0.396	1.507	1.229	0.922	1.76	1.428	2.261	2.41	1.605	1.23	1.685
1	Smap1	23844846	23922317	-	ENSMUSG00000026155	3575	39.496	38.49	39.739	4.033	4.007	3.507	15.011	14.453	9.85	5.618	5.874	4.352	13.851	13.092	9.553	22.621	13.731	15.723	15.758	17.014	13.534	14.7
1	Sdhaf4	23995939	24005656	-	ENSMUSG00000026154	874	46.882	44.971	48.811	53.398	50.99	71.229	38.823	40.136	51.694	29.678	26.481	35.126	25.368	26.28	31.87	29.379	30.218	25.815	33.233	32.694	15.432	37.134
1	Gm26524	24005505	24005894	+	ENSMUSG00000102495	390	0.17	0.187	0	0.112	0.095	0.18	0.072	0.109	0.572	0.368	0	0	0	0	0	0.312	0	0.262	0	0.109	0	0
1	Fam135a	24011093	24100341	-	ENSMUSG00000026153	7773	31.12	31.175	32.841	12.878	14.31	12.563	17.291	19.158	11.988	10.514	11.082	6.891	17.253	15.217	9.687	3.766	3.724	3.508	5.797	4.85	2.741	2.017
1	Gm37580	24100625	24103424	+	ENSMUSG00000102398	2800	0.354	0.4	0.434	0.064	0.066	0.026	0.074	0.078	0.06	0	0.037	0.026	0.037	0.025	0.024	0.035	0.042	0	0	0.03	0	0
1	Gm26607	24125275	24126141	+	ENSMUSG00000097670	867	0	0	0	0	0	0	0	0.06	0	0	0	0	0	0	0	0	0	0	0	0	0	0
1	Col9a1	24177610	24252684	+	ENSMUSG00000026147	5068	0.991	1.004	1.069	0	0.028	0.058	0.012	0.01	0.017	0	0.01	0.026	0.005	0.079	0	0	0	0.023	0.028	0.009	0.028	0
1	Col19a1	24261890	24587472	-	ENSMUSG00000026141	6887	12.582	11.508	12.487	0.006	0.015	0	0.085	0.039	0.009	0	0	0	0.039	0.02	0	0.244	0.08	0.088	0.046	0.3	0.066	0.153
1	Gm26418	24548841	24548977	-	ENSMUSG00000077463	137	0	0	0	0	0	0	0	0	0	0	0	0	0	0	0	0	0	0	0	0	0	0
1	Tubb4b-ps2	24594087	24595423	-	ENSMUSG00000099997	1337	0.19	0.252	0.086	0.078	0.077	0.055	0.059	0.034	0	0.031	0.076	0	0.209	0.157	0.136	0.073	0.206	0	0.24	0.194	0	0.17
1	Gm28439	24611535	24612410	-	ENSMUSG00000100131	876	1.214	0.551	0.783	3.561	4.227	2.13	2.022	2.26	1.011	1.026	0.96	0.355	0.229	0.36	0.341	0.372	0.207	0.264	0.935	0.316	0.843	0.181
1	Gm10222	24612407	24612700	-	ENSMUSG00000067736	294	1.093	0.433	2.207	1.815	1.77	2.455	0.671	0.8	1.207	0.307	0.149	0.394	0.292	0	0.641	0	0	0.348	0.49	0.156	0.49	0.3
1	Gm28438	24612775	24613119	-	ENSMUSG00000101939	345	0.754	0.764	1.17	4.456	4.216	2.307	3.059	2.342	1.891	1.911	2.124	0.523	0.594	0.603	0	0.207	1.446	71.693	0.93	0.132	0	0
1	Gm28437	24613189	24613971	-	ENSMUSG00000101111	783	1.54	1.08	0.231	3.195	4.171	3.668	1.896	2.668	1.925	1.13	0.726	0.494	0.275	0.526	0.399	0.437	0.352	0.395	0.861	0.522	0.368	0.631
1	Gm10925	24613974	24614651	-	ENSMUSG00000100862	678	0.957	1.556	2.038	4.39	4.501	2.635	2.984	3.442	2.945	1.902	1.974	1.332	0.808	1.069	0.272	0.639	0.234	0.456	0.474	0.425	1.103	0.905
1	Gm28661	24614885	24615565	-	ENSMUSG00000102070	681	1.537	1.204	0.927	4.082	4.002	4.18	2.425	3.414	2.134	1.446	1.266	1.199	0.934	0.662	0.257	1.11	0.874	0.64	0.943	0.77	0	0.595
1	Gm29216	24615706	24616197	-	ENSMUSG00000101249	492	4.264	3.436	3.36	11.239	12.154	11.366	4.733	6.724	5.001	2.826	2.784	1.293	1.104	1.624	0.831	1.831	1.856	0.859	3.49	0.875	1.209	0.539
1	Lmbrd1	24678630	24766301	+	ENSMUSG00000073725	5960	161.06	158.536	159.384	22.075	22.97	20.926	58.928	61.106	36.888	32.856	36.811	24.356	51.934	46.987	34.502	69.185	65.222	72.003	61.24	77.565	46.619	38.182
1	Gm28594	24910461	24911659	-	ENSMUSG00000100808	661	0	0	0	0	0	0	0	0	0	0	0	0	0	0	0	0	0	0	0	0	0	0
1	Gm28237	24963209	24965158	-	ENSMUSG00000100483	1216	0	0	0	0	0	0	0	0	0	0	0	0	0	0	0	0	0	0	0	0	0	0
1	Gm9443	25011941	25012756	+	ENSMUSG00000100450	816	0	0	0	0	0	0	0	0	0	0	0	0	0	0	0	0	0	0	0	0	0	0
1	Gm29414	25026581	25027232	-	ENSMUSG00000099392	448	0	0	0	0	0	0	0	0	0	0	0	0	0	0	0	0	0	0	0	0	0	0
1	Adgrb3	25067476	25829707	-	ENSMUSG00000033569	18559	27.707	26.396	28.238	0	0	0.004	0.052	0.112	0.033	0	0	0	0.006	0	0.015	0.066	0.048	0.074	0.034	0.097	0.032	0.017
1	Gm15702	25223730	25224173	+	ENSMUSG00000080849	444	0	0.329	0	0	0	0	0	0	0	0	0	0	0	0	0	0	0	0	0	0.103	0	0
1	Gm20172	25276404	25277954	-	ENSMUSG00000104257	1551	0	0.047	0	0	0	0	0	0	0	0	0	0	0	0	0	0	0	0	0	0	0	0
1	Gm22260	25279445	25279551	-	ENSMUSG00000096866	107	0	0	0	0	0	0	0	0	0	0	0	0	0	0	0	0	0	0	0	0	0	0
1	Gm37543	25284218	25285248	-	ENSMUSG00000102296	1031	0.064	0.203	0.088	0	0	0	0	0	0	0	0	0	0	0	0	0	0	0	0	0	0	0
1	Gm37331	25296512	25299886	-	ENSMUSG00000103209	3375	0.02	0.019	0.096	0	0	0	0	0	0	0	0	0	0	0	0	0	0	0	0	0	0	0
1	Gm37211	25314276	25317708	-	ENSMUSG00000104027	3433	0.039	0.055	0	0	0	0	0	0	0	0	0	0	0	0	0	0	0	0	0	0	0	0.026
1	Gm37862	25325866	25328398	-	ENSMUSG00000102407	2533	0.103	0.079	0.158	0	0	0	0	0	0	0	0	0	0	0	0	0	0	0	0	0	0	0
1	Gm38286	25345978	25349082	-	ENSMUSG00000103214	3105	0.061	0	0	0	0	0	0	0	0	0	0	0	0	0	0	0	0	0	0	0	0	0
1	Gm37880	25362564	25365820	-	ENSMUSG00000104100	3257	0.034	0.123	0.035	0	0	0	0	0.014	0	0	0	0	0	0	0	0	0	0	0	0	0	0
1	Gm25294	25451071	25451174	+	ENSMUSG00000084740	104	0	0.612	0	0	0	0	0	0	0	0	0	0	0	0	0	0	0	0	0	0	0	0
1	Gm37011	25608250	25611184	-	ENSMUSG00000103889	2935	0.045	0.022	0.075	0	0	0	0	0	0	0	0	0	0	0	0	0	0	0	0	0	0	0
1	Gm29214	25614946	25615515	-	ENSMUSG00000101301	570	0.347	0.223	0.203	0	0	0	0.084	0	0	0	0	0	0	0	0	0	0	0	0	0	0	0
1	Gm37051	25620238	25623180	-	ENSMUSG00000104221	2943	0.022	0.043	0	0	0	0	0	0.015	0	0	0	0	0	0	0	0	0	0	0	0	0	0
1	Gm38260	25672245	25676239	-	ENSMUSG00000102250	3995	0.076	0.1	0.029	0	0	0	0	0	0	0	0	0	0	0	0	0	0	0.026	0	0	0	0
1	Gm37628	25686062	25691501	-	ENSMUSG00000102317	5440	0.057	0.025	0.121	0	0	0	0	0	0	0	0	0	0	0	0	0	0	0	0	0	0	0
1	8030445P17Rik	25722038	25724778	-	ENSMUSG00000103563	2741	0.089	0.096	0.042	0	0	0	0	0	0.028	0	0	0	0	0	0	0	0	0	0	0	0	0
1	Gm38198	25735389	25738969	-	ENSMUSG00000102465	3581	0.374	0.592	0.288	0	0	0	0	0	0.024	0	0	0	0	0	0	0.02	0	0	0	0.018	0	0
1	Gm37077	25755343	25759033	-	ENSMUSG00000102659	3691	0.098	0.089	0.063	0	0	0	0	0	0	0	0	0	0	0	0	0	0	0	0	0	0	0
1	Gm37895	25775757	25780306	-	ENSMUSG00000103924	4550	0	0.028	0.023	0	0	0	0	0	0	0	0	0	0	0	0	0	0	0	0	0	0	0
1	Gm36952	25797281	25800905	-	ENSMUSG00000104132	3625	0.067	0.018	0.029	0	0	0	0	0	0	0	0	0	0	0	0	0	0	0	0	0	0.04	0
1	Gm37602	25804097	25807406	-	ENSMUSG00000102747	3310	0.114	0.066	0.124	0	0	0	0	0.014	0	0	0	0	0	0	0.02	0	0	0	0	0	0	0
1	2900022M07Rik	25808956	25809972	-	ENSMUSG00000102386	1017	0.426	0.787	0.507	0	0	0	0	0.042	0.076	0	0	0	0	0	0.056	0	0	0.19	0	0	0	0.174
1	2900002M20Rik	25824390	25824719	-	ENSMUSG00000103004	330	0	0	0	0	0	0	0	0	0	0	0	0	0	0	0	0	0	0	0	0	0	0
1	Gm9884	25830657	25831878	+	ENSMUSG00000104516	1222	4.247	4.185	4.272	0	0	0	0	0.131	0	0	0	0	0	0	0	0.05	0	0.095	0	0	0	0
1	Gm18443	25996604	25997159	-	ENSMUSG00000101618	556	0	0	0	0	0	0	0	0	0	0	0	0	0	0	0	0	0	0	0	0	0	0
1	Gm19123	26466236	26466886	+	ENSMUSG00000099458	651	0	0	0	0	0	0	0	0	0	0	0	0	0	0	0	0	0	0	0	0	0	0
1	Gm24064	26566833	26566938	+	ENSMUSG00000088111	106	0	0	0	0	0	0	0	0	0	0	0	0	0	0	0	0	0	0	0	0	0	0
1	4931408C20Rik	26681814	26687460	-	ENSMUSG00000073722	4318	0	0	0	0	0.034	0	0	0.012	0	0	0	0	0	0.192	0	0.078	0.456	0.217	0.398	0.765	0.171	0.139
1	n-R5s209	26959103	26959221	-	ENSMUSG00000095256	119	0	0	0	0	0	0	0	0	0	0	0	0	0	0	0	0	0	0	0	0	0	0
1	Gm19641	27336352	27336768	-	ENSMUSG00000100310	417	0	0	0	0	0	0	0	0	0	0	0	0	0	0	0	0	0	0	0	0	0	0
1	Gm5524	27884046	27902396	+	ENSMUSG00000101514	2002	0	0	0	0	0	0	7.464	8.225	5.286	14.75	18.663	13.185	0	0	0	0.03	0	0	0	0.019	0	0
1	Gm18776	27900419	27901072	-	ENSMUSG00000101033	654	0	0	0	0	0	0	0	0	0	0	0	0	0	0	0	0	0	0	0	0	0	0
1	Gm19028	27989910	27991782	+	ENSMUSG00000101372	1873	0	0	0	0	0	0	0.015	0.024	0	0.024	0.023	0	0	0	0.03	0	0	0	0	0	0	0
1	Gm38089	28569918	28571431	+	ENSMUSG00000103241	1514	0	0	0	0	0	0	0	0	0	0	0	0	0	0	0	0	0	0	0	0	0	0
1	Gm7846	28580499	28580772	-	ENSMUSG00000086240	274	1.823	2.192	1.594	1.676	2.88	2.355	2.377	2.314	1.987	1.258	1.065	2.824	4.618	4.068	4.089	13.31	11.077	4.488	12.124	11.966	6.546	11.471
1	Gm597	28776117	28780252	-	ENSMUSG00000048411	2887	0	0	0	0	0	0	0	0	0	0	0	0	0	0	0	0	0	0	0	0	0	0
1	Gm5697	28800240	28802721	-	ENSMUSG00000081557	2482	0	0	0	0	0.011	0.029	0	0	0	0	0	0	0	0	0	0	0	0	0	0	0	0
1	Gm6462	28938036	28938339	+	ENSMUSG00000058590	304	0	0	0	0	0	0	0	0	0	0	0	0	0	0	0	0	0	0	0	0	0	0
1	Gm18033	29219700	29220249	+	ENSMUSG00000101235	550	0	0	0	0	0	0	0	0	0	0	0	0	0	0	0	0	0	0	0	0	0	0
1	Gm25586	29280964	29281075	-	ENSMUSG00000064433	112	0	0	0	0	0	0	0	0	0	0	0	0	0	0	0	0	0	0	0	0	0	0
1	Gm22679	29301480	29301579	+	ENSMUSG00000080625	100	0	0	0	0	0	0	0	0	0	0	0	0	0	0	0	0	0	0	0	0	0	0
1	Gm23785	29361275	29361370	-	ENSMUSG00000080391	96	0	0	0	0	0	0	0	0	0	0	0	0	0	0	0	0	0	0	0	0	0	0
1	Mir6342	29421488	29421612	+	ENSMUSG00000099257	125	0	0	0	0	0	0	0	0	0	0	0	0	0	0	0	0	0	0	0	0	0	0
1	Gm5525	29484604	29485915	-	ENSMUSG00000099492	1312	0.201	0.242	0.275	0.138	0.113	0.218	0.456	0.187	0.059	0.181	0.15	0.091	0.266	0.209	0.34	0.423	0.121	0.697	0.49	0.246	1.118	0.188
1	Gm7858	29930094	29930715	+	ENSMUSG00000101726	622	0	0	0	0	0	0	0	0	0	0	0	0	0	0	0	0	0	0	0	0	0	0
1	Gm23771	29985934	29986043	+	ENSMUSG00000096829	110	0	0	0	0	0	0	0	0	0	0	0	0	0	0	0	0	0	0	0	0	0	0
1	Gm27430	30333291	30333397	-	ENSMUSG00000098883	107	0	0	0	0	0	0	0	0	0	0	0	0	0	0	0	0	0	0	0	0	0	0
1	Gm9898	30718560	30719962	-	ENSMUSG00000053185	1161	0.11	0.164	0	0	0	0	0	0	0	0	0	0	1.719	0.979	1.351	0.043	0.1	0	0	0.037	0	0.289
1	Gm6473	30769687	30771815	+	ENSMUSG00000100261	1210	0.159	0.06	0.086	0.036	0	0	0.056	0.072	0.05	0.048	0	0	0.053	0.202	0	0.081	0.131	0	0	0.063	0	0.073
1	Gm2914	30794548	30794875	-	ENSMUSG00000101180	328	0.203	0	0	0	0	0	0	0	0.443	0	0	0	0	0	0.204	0	0	0.353	0	0	0	0
1	Phf3	30802339	30873921	-	ENSMUSG00000048874	14190	33.694	33.245	33.51	10.995	11.432	9.946	21.086	21.638	16.15	12.149	12.894	9.401	26.834	23.649	17.661	34.989	29.272	35.232	30.735	34.915	28.098	22.541
1	Gm37522	30833548	30836431	-	ENSMUSG00000103783	2884	0.021	0.066	0.036	0	0.022	0.049	0.068	0.105	0.05	0	0.018	0.021	0.128	0.071	0.02	0.16	0.04	0.173	0.484	0.279	0	0.055
1	Gm37906	30865504	30868538	-	ENSMUSG00000104315	3035	0.117	0.147	0.068	0.014	0.028	0	0.068	0	0	0.014	0.066	0.043	0.018	0.071	0.042	0.188	0.038	0.131	0.059	0.155	0.196	0.14
1	Ptp4a1	30940302	30949309	-	ENSMUSG00000026064	5541	0.27	0.301	0.207	0.192	0.182	0.11	0.136	0.12	0.069	0.571	0.504	0.34	0.576	0.371	0.173	0.355	0.258	0.45	0.42	0.27	0.137	0.19
1	Ptp4a1	30940302	30949770	-	ENSMUSG00000117310	4145	0.27	0.301	0.207	0.192	0.182	0.11	0.136	0.12	0.069	0.571	0.504	0.34	0.576	0.371	0.173	0.355	0.258	0.45	0.42	0.27	0.137	0.19
1	Gm5698	30977243	30977968	-	ENSMUSG00000117091	726	0	0	0	0	0	0	0	0	0	0	0	0	0.088	0.144	0.084	0	0	0	0	0	0	0
1	Gm9458	30986225	30986953	-	ENSMUSG00000086726	729	0	0	0	0	0	0	0	0	0	0	0	0	0	0	0	0	0	0	0	0	0	0
1	4931428L18Rik	30997842	31222684	-	ENSMUSG00000086727	3751	0	0	0	0.089	0.044	0.058	0	0	0	0.376	0.466	0.547	0.12	0.109	0.063	0.039	0	0	0	0.018	0	0.047
1	Gm28644	31041919	31043675	+	ENSMUSG00000100237	585	0	0	0	0	0.427	0	0.082	0.088	0.277	0.645	0.81	0.204	0	0.058	0	0	0	0	0	0	0	0
1	Gm27362	31122725	31122862	-	ENSMUSG00000098529	138	0	0	0	0	0	0	0	0	0	0	0	0	0	0	0	0	0	0	0	0	0	0
1	Gm29128	31136026	31150105	+	ENSMUSG00000100910	2858	0.039	0	0.04	0.041	0.078	0.05	0	0.026	0	0.016	0.015	0	0.049	0.071	0.087	0.039	0	0	0	0.016	0	0
1	Gm7893	31164549	31164773	+	ENSMUSG00000099796	225	0	0.325	0	0.279	0.454	0	0.214	0	1.293	0	0	0	2.883	2.732	4.576	0	0	0	0	0	0	0
1	Lgsn	31176401	31204725	+	ENSMUSG00000050217	1937	0	0	0	0	0	0	0	0	0	0	0	0	0.078	0.053	0.133	0	0	0	0.074	0	0	0
1	Pih1d3	31222838	31224288	+	ENSMUSG00000026063	1451	0	0	0	0	0	0	0	0	0	0	0	0	0.018	0	0	0	0	0	0	0	0	0
1	Gm26145	31259593	31259719	-	ENSMUSG00000077664	127	0	0	0	0	0	0	0	0	0	0	0	0	0	0	0	0	0	0	0	0	0	0
1	Gm4850	31267326	31267884	+	ENSMUSG00000100205	559	0	0	0	0	0	0	0	0	0	0	0	0	0	0	0	0	0	0	0	0	0	0
1	Gm28645	31274892	31275455	+	ENSMUSG00000100592	564	0	0	0	0	0	0	0	0	0	0	0	0	0	0	0	0	0	0	0	0	0	0
1	Gm6489	31286945	31287640	+	ENSMUSG00000094215	696	0	0	0	0	0	0	0	0	0	0	0	0	0	0	0	0	0	0	0	0	0	0
1	Eef1a1-ps2	31559540	31561400	+	ENSMUSG00000101093	1337	0	0	0	0	0	0	0	0	0	0	0	0	0	0	0	0	0	0	0	0	0	0
1	Gm19680	31615149	31616661	+	ENSMUSG00000070960	1513	0.118	0.042	0.06	0.056	0.049	0.096	0.201	0.126	0.04	0.645	0.473	0.31	0.208	0.068	0.122	0.347	0.12	0.212	0.213	0.304	0.292	0.104
1	Gm23032	31656632	31656738	-	ENSMUSG00000088620	107	0	0	0	0	0	0	0	0	0	0	0	0	0	0	0	0	0	0	0	0	0	0
1	Gm7910	31736057	31736891	+	ENSMUSG00000082159	835	0	0	0	0	0	0	0	0	0	0	0	0	0	0	0.073	0	0	0	0	0	0	0
1	Khdrbs2	32172714	32658568	+	ENSMUSG00000026058	10291	3.564	3.914	3.612	0	0	0	0.032	0.004	0.018	0	0	0	0	0	0	0	0	0	0.014	0	0	0.034
1	Gm25814	32213133	32213239	-	ENSMUSG00000064688	107	0	0	0	0	0	0	0	0	0	0	0	0	0	0	0	0	0	0	0	0	0	0
1	Gm37999	32473757	32475565	+	ENSMUSG00000103482	1809	0.264	0.543	0.445	0	0	0	0	0	0	0	0	0	0	0	0	0	0	0	0	0	0	0
1	Gm37110	32485315	32486942	+	ENSMUSG00000104498	1628	0	0.039	0	0	0.018	0	0.017	0	0	0	0	0	0	0	0.037	0	0	0	0.108	0	0	0
1	Gm37911	32496444	32497988	+	ENSMUSG00000104313	1545	0	0.082	0	0	0	0	0	0	0	0	0	0	0	0	0	0	0	0	0	0	0	0
1	Gm9839	32519563	32520999	-	ENSMUSG00000102865	1437	0.706	1.227	0.55	0	0	0	0.034	0	0	0	0	0	0	0	0	0	0	0	0	0	0	0
1	Gm37792	32539028	32542440	+	ENSMUSG00000102321	3413	0.38	0.328	0.162	0	0	0	0	0	0	0	0	0	0	0	0	0	0	0	0	0	0.042	0
1	Gm5415	32543686	32547294	-	ENSMUSG00000091318	3609	0.694	0.636	0.338	0	0	0	0	0	0	0	0	0	0.028	0	0.016	0	0	0	0	0	0	0
1	Gm24732	32568359	32568421	-	ENSMUSG00000089489	63	0	0	0	0	0	0	0	0	0	0	0	0	0	0	0	0	0	0	0	0	0	0
1	Gm37426	32710179	32712648	+	ENSMUSG00000104433	2470	0.235	0.368	0.25	0	0	0	0	0	0	0	0	0	0	0	0	0	0	0	0	0	0	0
1	Gm23024	32726639	32726930	+	ENSMUSG00000089395	292	0	0	0	0	0	0	0	0	0	0	0	0	0	0	0	0	0	0	0	0	0	0
1	Gm37151	32967484	32972490	-	ENSMUSG00000102926	5007	0	0	0	0	0	0	0	0	0	0	0	0	0	0	0	0	0	0	0	0	0	0
1	Gm28624	33028160	33030290	-	ENSMUSG00000100497	2131	0	0	0	0	0	0	0	0	0	0	0	0	0	0	0	0	0	0	0	0	0	0
1	Gm37724	33065130	33066350	+	ENSMUSG00000102917	1221	0	0	0	0	0	0	0	0	0	0	0	0	0	0	0	0	0	0	0	0	0	0
1	Gm7114	33100907	33102695	+	ENSMUSG00000100481	1789	0.134	0.153	0.109	0.042	0.068	0	0.05	0.152	0.087	0.018	0.029	0	0.021	0.038	0	0	0.065	0	0	0.021	0	0
1	Gm4785	33108905	33109655	-	ENSMUSG00000100590	751	0.087	0	0	0	0	0	0	0	0	0	0	0	0.049	0	0	0	0	0	0	0	0	0
1	Gm24901	33191993	33192102	+	ENSMUSG00000088750	110	0	0	0	0	0	0	0	0	0	0	0	0	0	0	0	0	0	0	0	0	0	0
1	Gm37591	33212774	33215475	-	ENSMUSG00000104230	650	0	0	0	0	0	0	0	0	0	0	0	0	0	0	0	0	0	0	0	0	0	0
1	Gm2987	33235939	33237631	+	ENSMUSG00000101754	1693	0	0	0	0	0	0	0	0	0	0	0	0	0	0	0	0	0	0	0	0	0	0
1	Gm25792	33293676	33293775	+	ENSMUSG00000065223	100	0	0	0	0	0	0	0	0	0	0	0	0	0	0.36	0	0	0	0	0	0	0	0
1	Gm18799	33315670	33316582	-	ENSMUSG00000100318	913	0	0.139	0	0	0	0	0	0	0	0	0	0	0.04	0	0.062	0	0	0	0	0	0	0.152
1	Gm7933	33371331	33373585	+	ENSMUSG00000101612	2255	0	0	0	0.126	0.544	0.222	0	0	0	0	0	0	0.046	0.031	0.027	0	0	0	0	0	0	0
1	Gm23453	33422733	33422838	+	ENSMUSG00000065260	106	0	0	0	0	0	0	0	0	0	0	0	0	0	0	0	0	0	0	0	0	0	0
1	Prim2	33453810	33669795	-	ENSMUSG00000026134	5938	4.906	5.071	5.489	1.062	1.048	1.43	2.639	2.294	2.013	1.115	1.227	1.209	3.202	3.687	2.938	16.523	12.782	11.56	16.241	11.136	14.542	17.257
1	Gm29228	33482101	33482518	+	ENSMUSG00000101682	418	0.159	0	0	0	0	0	0	0	0	0	0	0	0	0.086	0.136	0.316	0.433	0	0	0	0	0.212
1	Gm37618	33613758	33616832	-	ENSMUSG00000102714	3075	0	0.044	0.034	0	0	0	0	0	0	0	0.016	0	0	0	0	0.115	0	0.126	0.047	0.069	0	0.097
1	Gm17813	33657781	33658108	+	ENSMUSG00000102093	328	0	0	0	0	0	0	0	0	0	0	0	0	0	0	0	0	0	0.705	0	0	0	0
1	1700001G17Rik	33669824	33670712	+	ENSMUSG00000103746	889	1.718	2.352	1.726	0.199	0.272	0.322	1.208	1.115	1.191	0.226	0.45	0.232	0.636	1.194	1.09	1.595	2.424	2.574	1.769	1.434	1.866	1.842
1	Gm38173	33671915	33674228	-	ENSMUSG00000102198	2314	0.028	0.055	0.095	0	0	0	0.042	0.018	0	0	0	0	0.016	0	0.026	0.021	0	0	0	0	0	0
1	Rab23	33719887	33742564	+	ENSMUSG00000004768	8285	18.24	17.757	18.244	3.335	3.47	3.413	6.167	6.698	5.741	4.035	3.929	3.315	9.25	8.397	7.827	4.431	4.952	5.13	4.181	4.163	3.985	3.407
1	Bag2	33745484	33757795	-	ENSMUSG00000042215	3059	10.874	9.996	9.528	27.878	28.778	29.64	13.907	13.669	12.009	2.533	2.124	1.88	6.563	6.806	5.226	8.977	5.774	6.076	9.5	6.392	8.125	12.08
1	Gm37905	33748007	33748347	+	ENSMUSG00000103072	341	1.087	0.186	0.339	0.846	0.793	0.426	0.936	0.559	0.813	0	0	0	1.04	0.805	0.334	0.852	1.274	0	0.942	0.224	0.45	0
1	Zfp451	33761545	33814595	-	ENSMUSG00000042197	15839	19.793	19.539	20.726	3.916	4.25	3.934	6.213	6.377	5.196	2.548	3.004	2.253	10.041	9.182	7.106	15.706	14.87	17.186	16.262	15.629	11.563	9.862
1	Gm15455	33836124	33838680	-	ENSMUSG00000081402	2557	0.264	0.103	0.193	0.059	0.07	0.083	0.076	0.088	0.094	0.061	0.06	0.095	0.107	0.151	0.092	0.25	0.179	0.045	0.333	0.194	0.352	0.178
1	Bend6	33852052	33907816	-	ENSMUSG00000042182	3421	205.245	208.242	230.337	0.584	0.864	1.042	0.212	0.216	0.24	0.141	0.086	0.053	1.056	0.869	0.766	1.73	1.39	1.551	1.412	2.037	1.354	1.326
1	Gm37067	33889490	33891117	-	ENSMUSG00000104416	1628	2.706	2.982	3.033	0	0	0.088	0	0	0	0	0.027	0	0.023	0.063	0.037	0.061	0	0.119	0	0	0	0
1	Dst	33908225	34308661	+	ENSMUSG00000026131	41619	70.535	71.878	72.289	50.97	51.224	45.482	44.708	51.752	25.568	7.914	8.689	4.497	23.7	21.168	11.912	5.803	5.751	5.526	5.694	6.922	4.838	4.111
1	Gm37354	33922455	33924838	+	ENSMUSG00000103596	2384	0.122	0.08	0.048	0.017	0	0	0.012	0	0	0	0	0	0.058	0.028	0.028	0	0.067	0	0.074	0	0	0
1	Gm28631	33963352	33963685	-	ENSMUSG00000099382	334	0	0	0.271	0	0	0	0	0	0	0	0	0	0	0	0	0	0	0	0	0	0	0
1	Gm23792	33981410	33981502	-	ENSMUSG00000084506	93	0	0	0	0	0	0	0	0	0	0	0	0	0	0	0	0	0	0	0	0	0	0
1	Gm38157	34032100	34033797	+	ENSMUSG00000103364	1698	0.168	0.284	0.364	0.061	0.213	0.084	0	0.03	0.267	0	0	0.111	0.446	0.396	0.747	0.489	0.338	0.908	1.409	0.692	0.176	0.848
1	Mir6896	34117359	34117431	+	ENSMUSG00000105982	73	0	0	0	0	0	0	0.424	0	0	0	0	0	0	0	0	0	0	0	0	0	0	0
1	Gm26788	34165856	34178446	-	ENSMUSG00000096992	4782	0.191	0.178	0.295	0.201	0.193	0.12	0.081	0.121	0.106	0.019	0.02	0	0.184	0.124	0.122	0.058	0	0.04	0.178	0.046	0.03	0.037
1	A930005N03Rik	34269882	34271128	-	ENSMUSG00000103001	1247	0.09	0	0	0.033	0	0	0	0	0	0.036	0	0	0.021	0	0	0	0	0	0	0	0	0
1	Gm37958	34329433	34330307	-	ENSMUSG00000104397	430	0	0	0	0	0.107	0	0	0	0	0	0	0	0	0	0	0	0	0	0	0	0	0
1	Gm37385	34350775	34351161	+	ENSMUSG00000102839	387	0	0	0	0	0	0	0	0	0	0	0	0	0	0	0	0	0	0	0	0	0	0
1	Gm5266	34367371	34369003	+	ENSMUSG00000101206	1162	0	0	0	0.063	0	0.188	0	0	0	0	0	0	0	0	0	0.043	0	0	0	0.036	0	0
1	Gm3052	34415050	34417986	-	ENSMUSG00000101462	2937	1.04	0.972	0.779	0.302	0.287	0.466	0.138	0.104	0.363	0.075	0.018	0.104	0.935	0.913	1.4	1.244	1.525	1.57	0.988	0.893	1.515	1.339
1	Gm37233	34427002	34433264	-	ENSMUSG00000102336	6263	2.868	2.876	3.301	0.652	0.614	0.675	0.396	0.323	0.115	0.075	0.128	0.073	1.403	1.153	0.401	1.639	1.451	1.399	1.722	1.43	1.136	0.519
1	Mir5103	34433121	34433199	-	ENSMUSG00000092852	79	0	0	0	0	0	0	0	0	0	0	0	0	0	0	0	0	0	0	0	0	0	0
1	Ccdc115	34436670	34439672	-	ENSMUSG00000042111	2543	24.92	26.303	28.352	17.948	16.913	19.116	20.124	22.041	22.851	9.669	11.238	10.501	26.33	29.515	27.312	42.918	43.477	44.308	46.267	47.342	49.016	44.845
1	Gm28306	34439511	34444730	-	ENSMUSG00000101711	529	0.126	0.12	0	0	0	0	0.053	0	0.115	0	0	0.341	0.051	0	0	0	0	0.193	0.334	0.08	0	0
1	Imp4	34439851	34449356	+	ENSMUSG00000026127	8553	13.948	13.633	13.286	6.476	6.495	6.193	13.575	14.276	11.008	6.825	7.342	5.636	12.949	13.164	10.956	21.618	22.811	23.704	23.404	23.276	19.376	17.966
1	Ptpn18	34459762	34475733	+	ENSMUSG00000026126	6492	0.479	0.477	0.549	0.614	0.64	1.091	7.255	7.98	7.129	0.3	0.341	0.27	6.544	6.6	6.819	18.337	20.632	21.86	18.896	19.801	18.332	20.631
1	Gm28417	34468834	34473148	-	ENSMUSG00000100280	2409	0.177	0.132	0.57	0.242	0.254	0.267	3.454	3.821	2.988	0.014	0.083	0.121	3.174	3.031	2.083	4.555	5.862	7.647	6.795	5.415	4.771	4.757
1	4930568A12Rik	34477167	34485933	-	ENSMUSG00000101223	1298	0.047	0.211	0.178	0.162	0.221	0.054	0.115	0.174	0	0.168	0.034	0.047	0.559	0.372	0.181	4.401	3.142	6.472	3.412	4.792	3.282	2.195
1	Prss39	34498410	34503063	+	ENSMUSG00000026125	1333	0	0	0	0	0.041	0	0	0	0	0	0	0	0	0.078	0.046	0.561	0.478	0.453	0.831	0.42	0.432	0.579
1	Gm28416	34523716	34524007	-	ENSMUSG00000101116	292	0	0	0	0	0	0	0	0	0	0	0	0	0	0	0	0	0	0	0	0	0	0
1	Cfc1	34535648	34544313	+	ENSMUSG00000026124	1040	0.185	0.061	0	0	0	0	0	0	0	0	0	0	0	0.034	0	0	0	0	0	0	0	0.067
1	Gm28419	34538086	34538560	-	ENSMUSG00000101803	475	0	0	0	0	0	0	0	0	0	0	0	0	0	0	0	0	0	0	0	0	0	0
1	Prss40	34543968	34560943	-	ENSMUSG00000037529	2105	0	0.035	0.05	0	0	0	0	0	0	0	0	0	0.036	0.032	0	0	0	0	0	0	0	0
1	1700101I19Rik	34579202	34579711	-	ENSMUSG00000045815	510	0	0.143	0	0	0	0	0	0	0	0	0	0	0	0	0	0	0	0	0	0	0	0
1	Amer3	34579657	34590944	+	ENSMUSG00000045174	4392	34.814	35.561	37.591	0	0	0	0	0	0	0	0	0	0.029	0.023	0.013	0	0	0.073	0.033	0.032	0.035	0.068
1	Gm28418	34607297	34607719	-	ENSMUSG00000100524	423	0.145	0	0	0	0	0	0	0	0	0	0	0	0	0	0	0	0	0	0	0	0	0
1	Gm36984	34610572	34610806	-	ENSMUSG00000102499	235	0	0	0	0	0	0	0	0	0	0	0	0	0	0	0	0	0	0	0	0	0	0
1	Gm29730	34610908	34612303	-	ENSMUSG00000103521	1396	0.08	0	0	0	0	0	0	0	0	0	0	0	0	0	0	0	0	0	0	0	0	0
1	AA619741	34635544	34636189	-	ENSMUSG00000104098	646	0	0	0	0	0	0	0	0	0	0	0	0	0	0	0	0	0	0	0	0	0	0
1	Arhgef4	34678188	34813309	+	ENSMUSG00000037509	9861	25.368	24.901	26.342	0.058	0.056	0.094	0.285	0.34	0.312	0.038	0.042	0.022	0.815	0.816	0.723	1.208	1.269	1.218	1.342	1.404	1.187	1.12
1	Gm37224	34752775	34752922	+	ENSMUSG00000102537	148	0.443	0.429	0	0	0.186	0	0	0	0	0	0	0	0	0	0	0	0	0	0	0.448	0	0
1	Gm37845	34753123	34753477	+	ENSMUSG00000102612	355	0.314	0.179	0.255	0	0	0	0	0	0	0	0	0	0	0	0	0	0	0	0	0	0	0
1	Arhgef4	34801794	34801964	+	ENSMUSG00000118272	171	25.368	24.901	26.342	0.058	0.056	0.094	0.285	0.34	0.312	0.038	0.042	0.022	0.815	0.816	0.723	1.208	1.269	1.218	1.342	1.404	1.187	1.12
1	Gm38336	34809360	34811908	-	ENSMUSG00000104002	2549	1.521	2.248	2.243	0.154	0.197	0.195	0.324	0.169	0.433	0.042	0.094	0.098	0.938	1.037	0.644	1.704	3.087	2.564	3.172	2.204	1.795	1.461
1	Fam168b	34813219	34843065	-	ENSMUSG00000037503	5219	300.99	304.712	303.991	42.867	44.597	42.535	80.16	86.012	64.568	32.174	39.529	28.15	133.682	132.054	108.449	192.789	195.028	197.249	186.004	221.475	153.242	147.106
1	Gm37127	34823525	34826560	+	ENSMUSG00000104358	3036	2.355	2.118	2.589	0.531	0.432	0.683	0.81	0.769	0.603	0.418	0.316	0.163	0.771	0.934	0.139	3.368	3.103	4.365	2.717	2.916	1.611	0.958
1	Plekhb2	34849976	34879580	+	ENSMUSG00000026123	7987	147.506	144.675	147.461	37.584	37.271	34.904	107.896	120.827	98.88	4.565	5.516	3.704	47.005	44.992	44.004	29.064	28.545	31.097	27.92	33.548	23.667	21.079
1	Gm19430	34928509	34930645	+	ENSMUSG00000103716	2137	0	0	0	0	0	0	0	0	0	0	0	0	0	0	0	0	0	0	0	0	0	0
1	Gm37670	34969627	34969855	-	ENSMUSG00000103548	229	0.29	0	0.504	0	0.202	0.622	0.246	0	0	0	0	0	0.331	0	0.265	0.21	0	0	0	0	0	0.692
1	Gm8009	34970065	34970500	+	ENSMUSG00000103760	436	0	0	0	0	0	0.167	0	0	0	0	0	0	0	0	0	0	0	0	0	0	0	0
1	Gm38027	34985656	34985890	+	ENSMUSG00000103997	235	0	0	0	0	0	0	0	0	0	0	0	0	0	0	0	0	0	0	0	0	0	0
1	Gm25096	35178956	35179084	-	ENSMUSG00000077231	129	0	0	0	0	0	0	0	0	0	0	0	0	0	0	0	0	0	0	0	0	0	0
1	Gm37068	35625606	35651297	-	ENSMUSG00000104417	640	0.2	0	0.322	0	0	0.11	0.15	0.07	0.132	0	0	0	0.058	0.052	0	3.507	3.319	2.429	4.188	2.972	1.14	2.083
1	Gm25634	35761602	35761706	+	ENSMUSG00000064601	105	0	0	0	0	0	0	0	0	0	0	0	0	0	0	0	0	0	0	0	0	0	0
1	Gm28415	35806974	35810462	+	ENSMUSG00000101714	452	0.147	0	0	0	0	0	0	0.094	0	0	0	0	0	0	0	0	0	0	0	0.231	0	0
1	1110002O04Rik	35879845	35881119	+	ENSMUSG00000102531	566	1.448	1.814	0.868	1.713	1.693	2.035	0	0	0	0	0	0	0.086	0.713	0.403	0	0.412	0.204	0	0.198	0	0.28
1	Gm8022	35958919	35959822	+	ENSMUSG00000103096	904	0	0	0	0	0.092	0	0	0	0	0	0	0	0	0	0	0	0	0	0	0.042	0	0
1	Gm37146	35981960	35986373	-	ENSMUSG00000102279	463	0	0	0	0	0	0	0	0	0	0	0	0	0	0	0	0	0	0	0	0	0	0
1	Gm33222	36002985	36011044	-	ENSMUSG00000103708	761	0.167	0.288	0	0	0	0	0	0	0	0	0	0	0	0	0	0	0	0	0	0	0	0.091
1	4930535G08Rik	36011072	36011894	+	ENSMUSG00000104201	425	0	0	0	0	0	0.165	0	0	0	0	0	0	0	0	0	0	0	0	0	0	0	0
1	Gm38049	36029647	36031018	-	ENSMUSG00000102434	1372	0	0.092	0	0.023	0	0.053	0.068	0	0.101	0	0.032	0	0.036	0	0.049	0	0.085	0	0	0.031	0	0.115
1	Hs6st1	36068400	36106446	+	ENSMUSG00000045216	5542	41.267	42.013	42.728	12.623	13.088	10.869	72.315	76.609	50.027	57.921	58.403	41.025	18.054	15.601	11.823	48.478	30.487	33.367	35.747	38.836	29.419	32.907
1	Gm37335	36105384	36106446	-	ENSMUSG00000104523	447	0	0	0	0	0	0	0	0	0	0	0	0	0	0	0	0	0	0	0	0	0	0
1	Gm33280	36132042	36138746	+	ENSMUSG00000102202	4340	0.217	0.333	0.289	0.167	0.165	0.248	0.756	0.732	0.827	0.42	0.515	0.361	1.066	1.043	0.763	7.191	4.514	4.476	6.986	4.969	4.742	7.273
1	Uggt1	36140027	36244720	-	ENSMUSG00000037470	12853	28.978	28.242	27.758	14.987	14.906	13.394	20.375	20.861	15.554	19.341	18.828	12.76	28.544	25.491	19.867	36.984	36.166	39.207	33.218	39.77	32.117	27.138
1	Mir6897	36144252	36144313	-	ENSMUSG00000098752	62	0	0	0	0	0	0	0	0	0	0	0.815	0	0.432	0	0	0	0	0	0	0	0	0
1	Neurl3	36264597	36274679	-	ENSMUSG00000047180	3217	1.381	1.312	1.512	6.033	6.232	8.69	8.068	8.992	8.626	5.266	5.725	4.928	25.776	29.59	25.2	150.276	163.382	186.279	131.189	169.317	139.943	136.762
1	Arid5a	36307733	36324029	+	ENSMUSG00000037447	12540	4.525	4.214	4.713	2.458	1.979	2.215	0.922	0.928	0.806	0.366	0.404	0.482	8.212	6.641	7.942	19.904	24.457	24.402	19.255	21.884	20.184	15.416
1	4930403P22Rik	36332708	36333420	+	ENSMUSG00000102762	713	0.791	0.766	0.308	0.432	0.416	0.507	1.136	0.628	0.735	0.287	0.317	0.244	1.139	0.828	0.085	0.68	0	1.3	0.45	0.468	0.417	0.124
1	Kansl3	36335730	36369181	-	ENSMUSG00000010453	6742	63.272	64.284	65.09	32.525	34.578	31.916	66.644	69.404	71.159	24.762	24.898	20.998	47.023	41.995	34.946	48.791	44.675	49.902	41.89	47.341	40.286	37.635
1	Mir6898	36348682	36348758	-	ENSMUSG00000098680	77	0	0	0	0	0	0	0	0	0	0	0	0	0	0	0	0	0	0	0	0	0	0
1	Fer1l5	36372291	36422110	+	ENSMUSG00000037432	6356	8.411	7.473	8.238	2.415	2.496	2.833	5.051	5.547	5.552	1.409	1.696	1.542	3.97	3.875	3.171	5.941	6.296	6.955	4.778	6.027	4.174	4.538
1	Lman2l	36419871	36445271	-	ENSMUSG00000001143	7359	28.256	27.526	26.585	11.192	10.792	10.968	23.009	23.973	23.059	6.057	6.172	5.23	14.397	14.336	11.579	17.603	19.237	21.784	16.632	21.604	12.624	14.165
1	Cnnm4	36471620	36508764	+	ENSMUSG00000037408	4829	13.98	13.813	15.306	3.324	3.212	3.048	16.272	15.864	13.41	2.251	1.718	1.324	6.147	6.328	5.065	9.152	10.158	10.81	8.114	10.981	9.063	7.126
1	Gm37909	36473952	36476110	+	ENSMUSG00000104316	2159	0.052	0.097	0.053	0	0	0	0.087	0.024	0.036	0.019	0	0.084	0.042	0.127	0.031	1.278	1.366	1.016	0.862	1.623	1.093	1.083
1	Gm47280	36506562	36506702	+	ENSMUSG00000106081	141	0	0	0	0	0	0	0	0	0	0	0	0	0	0	0	0	0	0	0	0	0	0
1	Cnnm3	36511867	36528237	+	ENSMUSG00000001138	6420	23.788	26.116	24.83	6.675	8.064	7.42	15.021	16.937	13.807	5.45	6.402	5.027	16.424	16.571	12.531	15.469	15.386	17.356	15.074	16.997	12.056	12.792
1	Gm38033	36527534	36528237	-	ENSMUSG00000102845	269	0	0	0	0	0	0	0	0	0	0	0	0	0	0	0	0	0	0	0	0	0	0
1	Ankrd23	36530188	36536883	-	ENSMUSG00000067653	2697	1.104	0.982	0.6	6.946	6.213	6.911	0.966	0.828	0.958	0.433	0.264	0.209	0.994	0.793	0.578	2.499	2.518	2.748	3.054	2.486	2.312	0.935
1	Gm42417	36530193	36539429	-	ENSMUSG00000109510	2327	0	0	0	0	0	0	0	0	0	0	0	0	0	0	0	0	0	0	0	0	0	0
1	Ankrd39	36537507	36547445	-	ENSMUSG00000079610	4654	6.976	7.848	7.082	3.718	3.759	3.352	4.492	5.052	3.781	1.25	1.306	1.273	4.801	4.805	3.544	8.628	9.873	10.768	9.829	9.339	5.677	4.974
1	Sema4c	36548639	36558349	-	ENSMUSG00000026121	4593	15.947	18.375	17.867	11.363	11.396	11.294	10.296	11.799	7.627	2.513	3.61	1.597	27.664	26.943	23.374	12.514	13.706	15.303	14.198	17.499	10.363	11.696
1	D430040D24Rik	36557701	36565613	+	ENSMUSG00000087589	2830	1.684	2.635	1.866	1.357	1.434	1.958	0.895	1.12	0.941	0.216	0.475	0.128	3.92	4.184	3.336	1.323	1.795	1.167	1.441	2.015	1.674	1.699
1	Fam178b	36562692	36683183	-	ENSMUSG00000046337	3190	0.327	0.251	0.373	0.067	0.116	0.159	0.094	0.096	0.089	0.013	0.024	0.018	1.389	1.794	1.701	0.233	0.6	0.387	0.1	0.511	0.415	0.349
1	Gm6428	36601802	36602146	+	ENSMUSG00000089906	345	0	0.212	0	0.126	0.083	0	0	0	0	0	0	0	0	0.193	0	0.139	0	0	0	0	0	0
1	Gm24133	36663965	36664039	+	ENSMUSG00000077939	75	0	0	0	0	0	0	0	0	0	0	0	0	0	0	0	0	0	0	0	0	0	0
1	Cox5b	36691449	36693681	+	ENSMUSG00000061518	1587	260.421	251.376	253.933	587.496	539.816	634.724	407.562	367.761	511.287	137.768	123.378	175.388	82.964	79.026	96.193	135.242	147.022	138.822	140.466	128.305	166.868	171.052
1	Actr1b	36698114	36714422	-	ENSMUSG00000037351	4274	277.166	274.88	290.899	66.101	64.987	70.703	103.605	101.833	96.264	43.939	42.608	39.718	77.4	70.748	62.868	61.281	71.023	72.554	72.972	68.166	55.486	55.176
1	4933424G06Rik	36710149	36757953	+	ENSMUSG00000102416	1744	2.201	2.31	2.595	0.079	0.102	0	0.018	0.14	0.07	0	0	0	0.058	0	0.146	0.188	0.365	0.412	0.102	0.212	0.165	0.051
1	Gm33533	36739048	36744792	-	ENSMUSG00000104237	1633	5.186	4.456	4.719	0	0	0	0	0	0	0	0	0	0	0	0	0	0	0	0.088	0.04	0	0
1	Zap70	36761798	36782818	+	ENSMUSG00000026117	2992	2.41	2.401	2.605	0.178	0.128	0.452	0.404	0.363	0.571	8.306	9.157	12.235	6.699	6.553	6.62	42.576	51.451	50.762	47.222	44.23	47.919	42.638
1	Gm18828	36764863	36765874	-	ENSMUSG00000097291	1012	0.237	0.126	0	0	0	0	0.036	0	0	0.041	0.043	0.057	0.085	0	0.066	0.544	0.515	1.689	0.602	0.554	0.587	0.225
1	Tmem131	36792191	36943666	-	ENSMUSG00000026116	9413	47.225	50.025	45.774	19.639	20.402	18.581	28.269	30.682	18.533	10.87	12.025	6.95	25.985	24.415	15.168	53.587	40.538	47.237	42.318	55.58	41.308	34.533
1	Gm37506	36871903	36872045	-	ENSMUSG00000103016	143	0	0	0	0	0	0	0.197	0	0	0	0	0	0.259	0.466	0.823	0.347	1.266	0	2.245	1.811	0	1.235
1	Gm38115	36913601	36916539	-	ENSMUSG00000102930	2413	0	0	0.043	0	0.023	0	0	0	0	0	0	0	0	0.014	0	0.04	0	0.122	0.146	0.018	0	0.037
1	F830112A20Rik	36922797	36926348	-	ENSMUSG00000103159	3552	0.032	0	0	0.012	0.024	0	0	0.012	0	0.009	0	0.02	0	0	0	0.031	0.155	0	0.131	0.07	0	0.025
1	Rpl12-ps1	36957930	36958427	-	ENSMUSG00000080054	498	0	0	0	0	0	0	0.074	0	0	0	0.102	0	0	0	0	0	0	0.205	0	0.266	0	0
1	n-R5s210	37005439	37005557	+	ENSMUSG00000095944	119	0	0	0	0	0	0	0	0	0	0	0	0	0	0	0	2.627	2.857	7.773	6.881	5.477	0	3.393
1	Vwa3b	37026596	37187613	+	ENSMUSG00000050122	5964	1.422	1.521	1.304	0.147	0.053	0.084	0.082	0.094	0.01	0.152	0.285	0.242	5.118	5.538	5.824	0.191	0.237	0.366	0.366	0.26	0.469	0.31
1	Gm37020	37132273	37133264	-	ENSMUSG00000103603	992	0.543	0.596	0.939	0	0	0	0	0	0	0	0	0	0.05	0	0	0	0.16	0	0	0	0	0
1	Cnga3	37214434	37263384	+	ENSMUSG00000026114	3957	0.318	0.469	0.379	2.138	1.65	2.324	0	0	0	0	0	0	0.007	0	0	0.489	0.967	0.785	0.531	0.979	0.451	0.802
1	1700074A21Rik	37299352	37299697	-	ENSMUSG00000102231	346	0	0	0	0	0	0	0	0	0	0	0	0	0	0	0	0	0	0	0	0	0	0
1	Inpp4a	37299865	37410736	+	ENSMUSG00000026113	10387	72.655	80.834	70.345	6.762	7.511	6.505	4.266	5.26	4.41	5.546	7.41	5.393	14.533	14.671	11.159	16.916	16.483	19.699	15.464	19.211	10.829	12.53
1	4930439A04Rik	37329667	37334172	-	ENSMUSG00000086064	861	0	0.221	0.121	0	0	0	0	0	0	0	0	0	0	0	0	0	0	0	0	0.094	0	0
1	Gm37135	37330971	37331504	-	ENSMUSG00000102879	534	0	0	0	0	0	0	0	0	0	0	0	0	0	0.063	0	0	0	0	0	0	0	0
1	Coa5	37417084	37430103	-	ENSMUSG00000026112	5220	77.828	74.72	75.513	92.015	89.407	88.61	83.06	85.704	65.203	47.548	44.938	42.274	43.382	41.701	40.695	83.929	72.687	80.738	78.79	87.929	70.186	79.557
1	Unc50	37430139	37439124	+	ENSMUSG00000026111	1579	90.846	86.48	89.744	32.83	31.93	37.487	66.605	71.903	60.102	36.555	37.766	39.115	100.144	93.525	89.077	94.53	86.376	94.145	95.322	96.83	61.112	84.563
1	Mgat4a	37439340	37541016	-	ENSMUSG00000026110	12881	17.662	17.906	17.043	5.636	5.513	5.611	17.294	19.631	11.846	0.337	0.38	0.255	5.87	5.784	4.879	23.384	25.341	25.629	23.258	24.024	17.105	16.99
1	4930594C11Rik	37485851	37488605	-	ENSMUSG00000103948	2755	0	0.026	0.038	0.016	0.011	0.025	0	0.016	0	0	0	0	0.027	0.074	0.066	0.361	0.524	0.237	0.518	0.537	0.478	0.42
1	Gm43213	37487193	37488982	-	ENSMUSG00000087233	1790	0	0	0	0.018	0	0	0	0	0	0	0	0	0	0	0.034	0.176	0.178	0.179	0.198	0.092	0.086	0.149
1	2010300C02Rik	37611677	37720085	-	ENSMUSG00000026090	5075	153.477	146.189	148.502	0.38	0.351	0.538	0.847	1.248	1.145	0.17	0.181	0.13	28.704	25.325	24.837	0.887	1.33	0.959	1.133	1.246	1.473	1.315
1	4930556I23Rik	37614259	37615372	+	ENSMUSG00000089767	560	8.189	5.782	8.225	0.112	0.051	0.383	0.086	0.416	0	0.08	0	0	4.4	2.907	2.934	0.588	0.492	0	0	0.068	0.274	0.124
1	4930470B04Rik	37660722	37662647	+	ENSMUSG00000104365	1926	0	0.038	0.101	0	0	0	0	0	0	0	0	0	0.067	0.036	0.03	0.032	0	0	0	0	0	0
1	Gm19863	37694447	37696664	-	ENSMUSG00000102650	2218	0	0.115	0.052	0	0	0	0	0.044	0	0	0	0	0.104	0.201	0.113	0	0	0	0	0	0	0
1	Tsga10	37754776	37866429	-	ENSMUSG00000060771	10662	8.948	8.995	9.355	1.442	1.586	1.872	2.309	2.575	1.947	0.597	0.468	0.435	6.544	5.877	4.491	3.533	2.998	3.809	3.851	4.223	2.459	2.694
1	Gm26805	37865299	37871388	+	ENSMUSG00000097268	3089	3.163	3.203	2.683	0.01	0.012	0	0	0.024	0	0	0	0	0.009	0.033	0.022	0	0	0	0.057	0.012	0	0
1	Lipt1	37871738	37876228	+	ENSMUSG00000037216	2051	5.838	7.518	6.784	5.934	5.591	6.158	6.071	7.163	7.606	5.082	6.303	6.339	3.265	4.391	3.824	4.609	8.022	4.664	7.434	6.147	5.851	5.546
1	Mitd1	37874801	37890411	-	ENSMUSG00000026088	2770	11.345	12.57	12.877	4.627	4.569	5.888	10.93	11.704	11.863	7.789	7.84	8.546	21.27	20.028	20.12	43.183	47.785	48.237	46.984	43.182	45.07	37.048
1	Mrpl30	37890477	37898535	+	ENSMUSG00000026087	3226	43.056	40.055	41.219	80.762	76.938	91.448	47.425	46.678	57.979	28.509	29.233	36.084	24.169	25.014	25.111	47.778	52.624	46.287	47.806	50.08	45.21	51.518
1	Lyg2	37905923	37916493	-	ENSMUSG00000061584	2564	0.305	0.156	0.227	0	0	0	0	0	0	0	0	0	0	0.013	0	0	0	0	0	0	0	0
1	Gm15457	37933596	37954136	+	ENSMUSG00000087374	3990	0	0.016	0	0	0	0	0	0	0	0	0	0	0	0	0	0	0	0	0	0	0	0
1	Lyg1	37946736	37957759	-	ENSMUSG00000026085	888	0	0	0	0	0	0	0	0	0	0	0	0	0	0	0	0	0	0	0	0	0	0
1	Gm23409	37973967	37974203	+	ENSMUSG00000089141	237	0	0	0	0	0	0	0	0	0	0	0	0	0	0	0	0	0	0	0	0	0	0
1	Txndc9	37985189	37997893	-	ENSMUSG00000058407	9102	20.304	20.455	21.464	12.902	11.575	13.314	18.311	19.33	17.391	9.952	10.676	10.494	20.003	19.462	18.318	26.613	25.156	26.934	25.364	25.369	28.136	26.54
1	Eif5b	37998010	38055579	+	ENSMUSG00000026083	9753	42.597	41.869	38.947	33.526	34.651	33.812	35.069	35.563	28.461	20.845	21.776	19.527	39.06	36.503	29.959	55.224	58.59	64.528	57.472	58.164	41.406	47.475
1	Rev1	38052786	38129801	-	ENSMUSG00000026082	6168	19.143	18.98	18.367	7.406	7.042	6.513	8.955	8.729	6.868	6.244	5.599	5.077	10.756	9.353	6.119	17.773	14.948	16.998	18.412	16.894	11.145	11.653
1	Gm37062	38076295	38077305	-	ENSMUSG00000103804	701	6.142	5.034	5.92	1.24	0.698	0.915	1.938	2.385	1.075	1.111	0.831	0.629	1.521	1.689	0.872	2.098	3.707	3.02	4.374	1.813	1.491	2.209
1	Gm5099	38132083	38159892	+	ENSMUSG00000102716	1848	0	0.103	0	0	0	0	0	0	0	0	0	0	0	0.018	0.036	0	0	0.167	0.192	0.18	0.161	0.113
1	Aff3	38177326	38664955	-	ENSMUSG00000037138	6654	35.489	35.205	37.044	2.163	1.897	2.619	0.815	0.673	0.641	0.129	0.234	0.225	26.149	20.943	16.025	49.592	52.115	56.841	47.508	61.843	45.172	37.567
1	Gm16150	38235420	38246666	+	ENSMUSG00000085391	912	1.215	1.258	1.373	0	0	0	0	0	0	0	0	0	0.754	0.602	0.397	1.998	1.85	3.279	1.091	1.574	1.777	1.787
1	Gm16151	38307902	38311930	+	ENSMUSG00000085280	639	0	0	0	0	0	0	0	0	0	0.07	0.148	0	0.276	0.104	0.267	0.285	0.466	0.48	1.055	0.589	0	0.276
1	Gm16152	38384949	38393974	+	ENSMUSG00000087131	1853	0.315	0.295	0.397	0.017	0	0	0.035	0.082	0	0	0.027	0	0.131	0	0.067	0.272	0.493	0.493	0.52	0.312	0.166	0
1	Gm34727	38487519	38488047	+	ENSMUSG00000102984	529	0	0	0	0	0	0	0	0	0	0	0	0	0.051	0.194	0	0.091	0	0	0.272	0.225	0	0
1	Gm38135	38722620	38723121	+	ENSMUSG00000102541	502	0	0	0	0	0	0	0	0	0	0	0	0	0	0	0	0	0	0	0	0	0	0
1	2610300A13Rik	38767184	38767686	+	ENSMUSG00000103531	503	0	0	0	0	0	0	0	0	0	0	0	0	0	0.07	0	0	0	0	0	0	0	0.177
1	Lonrf2	38793645	38836711	-	ENSMUSG00000048814	7506	126.213	119.563	123.177	3.444	3.408	3.359	0.186	0.259	0.175	0	0.007	0.008	0.392	0.349	0.331	0.124	0.287	0.171	0.139	0.123	0.08	0.265
1	Chst10	38863867	38898161	-	ENSMUSG00000026080	11964	26.419	27.149	26.145	0.107	0.154	0.156	0.072	0.08	0.079	0.023	0.02	0.011	0.242	0.33	0.242	8.199	12.501	8.062	8.261	6.884	5.643	5.723
1	Gm37707	38884754	38888072	+	ENSMUSG00000103647	325	0.686	0.391	0.355	0	0	0	0	0	0	0	0	0	0	0	0	0.368	0	0.356	0.444	0	0	0.759
1	Gm6621	38907945	38908716	+	ENSMUSG00000102447	772	0	0	0	0	0	0	0	0.067	0	0	0	0	0	0.09	0	0	0	0	0	0.109	0	0
1	Nms	38939149	38950276	+	ENSMUSG00000067604	1001	0.564	0.474	0.31	0	0	0	0	0	0	0	0	0	0	0	0	0	0	0	0	0	0	0
1	Pdcl3	38985608	38997238	+	ENSMUSG00000026078	4219	22.418	22.378	25.829	27.23	26.478	30.142	28.2	28.483	25.646	9.637	8.776	9.305	44.726	44.727	44.49	31.069	32.212	34.502	31.672	32.069	35.48	31.319
1	Gm37309	38992678	38994316	+	ENSMUSG00000103046	1639	6.98	7.368	6.204	1.966	2.073	3.32	4.396	4.229	3.555	1.153	1.178	0.801	5.321	4.614	2.611	6.373	6.823	8.987	8.698	6.776	4.326	3.909
1	Gm37821	39048648	39057637	-	ENSMUSG00000104188	1843	0	0.034	0.049	0	0	0	0	0	0	0	0	0	0	0	0	0	0	0	0	0	0	0
1	Gm37091	39081252	39083338	-	ENSMUSG00000103182	2087	0.032	0	0	0	0	0	0	0	0	0	0	0	0	0	0	0	0	0	0	0	0.069	0
1	Mir6349	39186896	39186992	-	ENSMUSG00000098833	97	0	0	0	0	0	0	0	0	0	0	0	0	0	0	0	0	0	0	0	0	0	0
1	Npas2	39193731	39363236	+	ENSMUSG00000026077	4791	27.528	25.483	24.225	2.657	2.392	2.127	2.768	2.086	1.413	1.335	1.273	0.673	3.794	2.932	2.719	0.68	0.896	1.273	0.358	1.098	0.748	0.739
1	Gm20428	39276283	39276565	-	ENSMUSG00000092553	283	0	0	0.688	0	0.097	0	0	0.425	0	0	0	0	0	0.119	0.237	0	0	0.362	0	0.15	0	0
1	Gm3617	39314899	39315453	+	ENSMUSG00000092563	555	0.201	0.115	0.208	0.149	0.133	0.519	0.087	0.076	0	0	0	0	0.273	0.24	0.736	0.304	0	0.184	0	0	0	0
1	Rpl31	39367842	39371911	+	ENSMUSG00000073702	1662	182.518	177.679	212.022	113.892	122.122	187.506	171.851	179.976	284.838	113.269	99.705	176.318	264.777	300.848	346.498	703.482	784.157	618.668	665.587	730.278	843.036	932
1	Tbc1d8	39371492	39478755	-	ENSMUSG00000003134	5239	27.862	29.372	29.985	5.895	6.242	6.606	4.709	5.782	5.059	12.307	14.67	7.212	35.506	29.271	25.164	39.674	41.715	42.503	39.022	42.709	40.9	37.037
1	Gm37265	39419048	39419932	-	ENSMUSG00000102607	885	0.292	0.154	0.102	0	0	0	0	0	0	0	0	0	0	0	0	0	0.132	0	0.2	0	0	0
1	Gm24826	39519533	39519747	+	ENSMUSG00000065629	215	0	0	0	0	0	0	0	0	0	0	0	0	0	0	0	0	0	0	0	0	0	0
1	Gm24826	39519533	39519748	+	ENSMUSG00000104827	216	0	0	0	0	0	0	0	0	0	0	0	0	0	0	0	0	0	0	0	0	0	0
1	Cnot11	39534992	39546889	+	ENSMUSG00000003135	3508	31.413	31.487	31.04	14.705	15.294	15.099	30.284	29.786	25.01	10.7	12.104	10.51	23.34	21.321	17.499	31.529	33.76	32.868	33.379	34.837	30.959	26.975
1	Gm15832	39547570	39552002	-	ENSMUSG00000085894	1832	5.777	5.081	5.521	1.319	1.43	1.644	3.491	3.29	3.752	4.872	3.772	4.896	5.533	5.127	3.419	13.012	12.981	16.67	10.961	14.492	9.162	9.865
1	Snord89	39548745	39548854	-	ENSMUSG00000077704	110	13.652	11.495	4.92	1.825	4.475	0.656	7.288	5.975	5.012	6.535	6.062	6.934	11.667	12.706	13.025	25.515	25.559	30.183	30.199	26.411	32.352	15.16
1	Rnf149	39551296	39577405	-	ENSMUSG00000048234	2838	30.184	28.969	29.339	5.327	5.84	5.902	58.002	60.794	37.237	53.178	55.852	44.286	23.527	23.439	16.969	32.091	23.985	33.226	31.587	39.371	18.03	18.595
1	Gm23722	39573746	39573875	-	ENSMUSG00000064936	130	2.025	1.467	3.167	1.215	0.284	0.54	1.905	1.958	0.469	1.23	2.327	1.5	2.646	1.099	0.515	5.26	1.393	4.927	2.219	8.268	1.107	4.625
1	Gm5100	39597417	39598005	-	ENSMUSG00000102471	589	0	0	0.153	0	0	0	1.222	1.076	0.689	1.394	1.372	0.662	0	0.059	0	0.252	0	0.502	0	0.072	0	0.118
1	Creg2	39618406	39651474	-	ENSMUSG00000050967	6091	80.556	80.651	77.446	0.007	0.034	0.012	0.108	0.101	0.106	0	0.021	0.01	0.09	0.171	0.276	0.196	0.134	0.274	0.187	0.167	0.124	0.138
1	D930019O06Rik	39650176	39657390	+	ENSMUSG00000097083	3663	2.646	2.788	3.058	0	0	0	0.009	0	0	0	0	0	0	0.018	0.017	0	0	0.032	0.096	0.018	0.084	0
1	Rfx8	39665301	39720997	-	ENSMUSG00000057173	2139	0.699	0.697	0.326	0.493	0.364	0.606	0.049	0.061	0.104	0.015	0.024	0	0.18	0.631	0.673	0.057	0.085	0.282	0	0.227	0.211	0.189
1	Gm3646	39804148	39805332	-	ENSMUSG00000091937	352	0.363	0	0	35.518	34.608	33.066	0.08	0.127	0	0	0	0	0.355	0.285	0.352	0	0	0	0	0	0.409	0
1	1700066B17Rik	39839175	39847334	-	ENSMUSG00000101634	1068	0.166	0.476	0.301	0.826	0.861	1.335	0	0	0.079	0	0	0	0	0	0.063	0.114	0	0	0	0.043	0	0.13
1	Map4k4	39900913	40026310	+	ENSMUSG00000026074	9579	89.209	90.596	90.027	56.785	58.73	55.804	20.42	20.975	13.373	3.517	4.322	2.968	75.241	69.931	54.6	69.793	75.536	74.891	71.768	77.586	65.498	47.548
1	4930456G14Rik	40049039	40050368	-	ENSMUSG00000102985	1330	2.548	2.439	3.594	0	0	0.055	0.057	0	0.046	0	0	0	0.048	0.026	0.131	0.054	0	0.077	0.108	0.095	0	0.066
1	Il1r2	40074079	40125231	+	ENSMUSG00000026073	1908	0.858	1.054	1.045	0.076	0.18	0.037	0.35	0.295	0.241	0.139	0.028	0.063	1.53	1.01	1.036	5.472	3.171	4.2	3.953	6.302	4.549	5.962
1	Gm16894	40076228	40085851	-	ENSMUSG00000097899	842	7.211	7.094	7.565	0.098	0.077	0.083	0.225	0.308	0.165	0	0	0	0.198	0.043	0	0.402	0.215	0.367	0.21	0.374	0.524	0.187
1	Gm37347	40088511	40091581	+	ENSMUSG00000102975	3071	0	0	0	0	0	0	0.009	0	0	0	0	0	0.024	0	0	0.032	0.052	0.038	0	0.12	0	0
1	Il1r1	40225080	40317257	+	ENSMUSG00000026072	6363	3.995	4.513	4.674	7.809	7.763	8.685	5.643	6.694	5.313	16.296	22.283	12.543	29.578	28.492	22.892	24.516	23.509	26.105	24.51	24.864	18.246	16.946
1	Gm38070	40238020	40244499	+	ENSMUSG00000103560	6480	0.01	0	0	0	0.004	0.011	0.012	0.029	0.021	0.06	0.109	0.236	0.067	0.021	0.03	0.096	0.071	0.051	0.077	0.071	0.024	0.09
1	Il1rl2	40324610	40367562	+	ENSMUSG00000070942	6812	0.647	0.555	0.887	1.757	1.697	1.853	1.256	1.438	1.004	0.157	0.232	0.143	11.212	9.73	8.656	6.701	6.339	6.968	7.306	7.457	5.49	4.788
1	Gm17970	40353852	40354536	+	ENSMUSG00000103230	685	0.573	0.385	0	0.999	1.029	0.73	0.502	0.262	0.34	0	0.15	0.106	2.866	2.981	0.642	1.994	1.568	1.555	2.812	2.27	1.946	1.498
1	Il1rl1	40429570	40465415	+	ENSMUSG00000026069	6894	0.093	0.123	0.168	0.76	0.737	0.985	0.272	0.304	0.199	0.006	0	0.008	3.405	2.468	2.721	8.225	4.126	3.524	6.969	3.171	5.371	8.052
1	Il18r1	40465552	40500854	+	ENSMUSG00000026070	4817	0.063	0.066	0.046	0.171	0.267	0.493	0.724	0.939	0.754	0.161	0.358	0.322	84.677	92.213	63.702	18.715	15.937	19.254	18.3	20.943	17.098	13.705
1	Il18rap	40515362	40551705	+	ENSMUSG00000026068	6752	0.081	0.088	0.084	0.109	0.186	0.221	0.303	0.371	0.335	0.144	0.143	0.109	3.799	4.479	3.711	12.547	8.736	12.607	13.72	16.774	8.318	10.137
1	Gm35801	40572188	40580662	-	ENSMUSG00000104441	479	0	0	0	0	0	0	0	0	0	0	0	0	0	0	0	0	0	0	0	0	0	0
1	Slc9a4	40580081	40630725	+	ENSMUSG00000026065	4562	2.135	1.843	1.661	0.092	0.078	0.078	2.186	2.26	2.799	0	0	0	3.605	3.359	3.113	0.059	0	0.025	0	0.031	0.094	0.039
1	Gm37435	40582895	40586841	-	ENSMUSG00000102676	3947	0	0	0.026	0.069	0.057	0.09	0.068	0.046	0.037	0	0	0	0	0	0.043	0	0	0	0	0	0	0
1	Slc9a2	40680574	40769273	+	ENSMUSG00000026062	6984	4.862	4.645	5.291	1.849	2.318	3.362	24.264	26.189	22.207	0.012	0.006	0.031	1.108	1.107	1.008	0.102	0.16	0.108	0.184	0.173	0.125	0.113
1	Gm37623	40691442	40697636	-	ENSMUSG00000103679	803	0	0.237	0.113	0	0	0.09	0.734	0.933	0.742	0	0	0	0	0	0	0	0	0	0	0	0	0
1	Gm37915	40771385	40785343	+	ENSMUSG00000103270	3261	0.112	0.098	0.162	0	0.028	0.022	0.311	0.49	0.458	0	0.016	0.019	0.041	0.084	0.06	0.509	0.071	0.366	0.394	0.176	0.182	0.595
1	Mfsd9	40772038	40790687	-	ENSMUSG00000041945	5125	1.433	1.658	1.44	0.173	0.197	0.126	5.796	6.794	3.326	0.26	0.413	0.229	0.906	0.786	0.52	0.967	0.612	0.335	1.202	0.684	0.642	0.781
1	Tmem182	40805601	40856887	+	ENSMUSG00000079588	2716	0.416	0.459	0.367	219.314	225.821	193.979	1.679	1.327	1.426	0	0	0	2.611	2.899	2.092	0.058	0.102	0.114	0	0.017	0.056	0.058
1	Gm5973	40863737	40864232	-	ENSMUSG00000094136	496	0	0.128	0	0	0	0	0	0.104	0	0	0	0	0	0	0	0	0	0	0	0	0	0
1	4930448I06Rik	41167587	41181252	-	ENSMUSG00000104072	546	0	0	0	0	0	0	0	0	0	0	0	0	0	0	0	0	0	0	0	0	0	0
1	Gm28634	41526931	41529543	-	ENSMUSG00000100185	2613	0	0	0	0	0	0	0	0	0	0	0	0	0	0	0	0	0	0	0	0	0	0
1	Gm29260	41781808	41939560	+	ENSMUSG00000100832	3198	0.646	0.162	0.263	0.02	0	0	0	0.013	0	0	0	0	0	0	0	0	0	0	0	0	0	0
1	Gm5267	42103289	42104333	+	ENSMUSG00000100178	1045	0	0	0	0	0	0	0	0.041	0	0	0	0	0	0	0	0.058	0.111	0	0	0	0	0
1	Gm8176	42179290	42180388	-	ENSMUSG00000101877	1099	0	0	0	0	0	0	0	0	0	0	0	0	0	0	0	0	0	0	0	0	0	0
1	Gm9915	42229726	42231108	+	ENSMUSG00000053640	1383	0.191	0.053	0.232	0	0	0	0	0.065	0	0	0	0	0	0	0	0	0	0	0	0	0	0
1	Gm29664	42238233	42238695	-	ENSMUSG00000101919	463	0	0	0	0	0	0	0	0	0	0	0	0	0	0	0	0	0	0	0	0	0	0
1	Gm28175	42261855	42304412	+	ENSMUSG00000101299	1734	4.7	6.231	6.098	0	0	0	0.128	0.08	0.084	0	0	0	0	0	0	0	0	0	0	0	0	0
1	Gm28140	42324590	42355937	-	ENSMUSG00000100180	1271	0.088	0	0	0	0	0	0	0	0	0	0	0	0	0	0	0	0	0	0	0	0	0
1	Gm37047	42491813	42495663	+	ENSMUSG00000103106	533	0.115	0	0	0	0	0	0.148	0.584	0.374	0	0	0	0	0	0	0	0	0	0	0	0	0
1	Pantr1	42590782	42694842	-	ENSMUSG00000060424	4458	22.885	20.988	19.266	0	0	0	8.413	8.083	8.764	0	0	0	0.03	0.068	0.029	0	0	0	0	0.009	0	0
1	4930420N18Rik	42651726	42652401	+	ENSMUSG00000104199	676	0.739	0.742	0.304	0	0	0	0.546	0.394	0.115	0	0	0	0	0	0	0	0	0	0	0	0	0
1	Pou3f3	42694925	42703176	+	ENSMUSG00000045515	7733	49.786	47.621	45.976	0	0.017	0.009	62.104	63.472	42.42	0	0	0	0.231	0.094	0.056	0	0	0	0	0	0	0
1	Gm20646	42694925	42744791	+	ENSMUSG00000093436	1712	5.854	6.213	5.388	0	0	0	0.956	1.38	1.07	0	0	0	0	0	0.033	0	0	0	0	0	0	0
1	Pantr2	42707061	42713454	-	ENSMUSG00000097063	1257	8.996	8.795	9.014	0	0	0	16.245	13.177	16.189	0	0	0	0.021	0.056	0	0	0	0	0	0	0	0
1	Dalir	42750712	42752881	+	ENSMUSG00000099784	2170	3.43	4.174	3.277	0	0	0	0.247	0.332	0.393	0	0	0	0	0.016	0	0	0	0	0	0	0	0
1	Mrps9	42851233	42905683	+	ENSMUSG00000060679	5763	21.823	22.78	21.775	29.868	29.754	35.037	20.134	21.758	23.414	9.075	10.115	11.865	15.735	16.238	18.888	26.685	29.558	29.802	29.438	27.709	30.818	28.477
1	Gm23126	42866685	42866818	-	ENSMUSG00000077448	134	0	0	0.779	0.308	0	0	0.21	0.564	0	0	0	0	0	0	0	0	0	1.443	0	0	0	0
1	Gpr45	42952872	43035456	+	ENSMUSG00000041907	7238	6.87	6.993	7.194	0.033	0.043	0.02	0.009	0.049	0.021	0	0	0	0.142	0.062	0.059	0.07	0.126	0.087	0.089	0.1	0.14	0.138
1	Gm24001	43036845	43036929	+	ENSMUSG00000089088	85	0	0	0	0	0	0	0	0	0	0	0	0	0	0	0	0	0	0	0	0	0	0
1	Tgfbrap1	43047200	43098637	-	ENSMUSG00000070939	10972	29.45	28.216	27.137	7.974	7.848	7.066	25.453	25.226	18.648	11.483	11.64	7.821	24.678	22.636	17.305	15.498	15.337	16.515	15.899	18.306	12.916	11.737
1	Gm28782	43056267	43057134	+	ENSMUSG00000100269	414	0.158	0.353	0	0	0	0	0.116	0.102	0	0	0	0	0.179	0.084	0	0	0	0	0	0	0	0
1	8430432A02Rik	43092588	43093835	+	ENSMUSG00000041878	1248	1.879	1.874	2.444	0.405	0.21	0.174	1.532	1.658	1.254	0.552	0.726	0.567	1.338	1.293	1.122	1.637	1.556	1.164	1.659	1.171	0.938	0.521
1	AI597479	43098710	43115947	+	ENSMUSG00000010290	3458	54.763	52.81	58.811	26.798	27.01	27.443	18.636	18.701	14.872	9.599	10.876	9.77	32.453	31.307	23.926	28.588	26.715	29.306	28.907	30.163	19.415	21.676
1	Fhl2	43123074	43196984	-	ENSMUSG00000008136	1897	55.639	52.421	49.134	2427.71	2201.44	2484.91	45.563	43.891	34.994	0.959	0.644	1.305	9.859	11.05	10.852	3.965	6.321	4.385	4.625	5.223	8.88	11.744
1	Gm8210	43189156	43189638	+	ENSMUSG00000094497	483	0.127	0	0	3.522	2.216	2.679	0.415	0	0.161	0.136	0	0.12	0	0.21	0	0.205	0	0	0	0.167	0	0
1	Gm29040	43250156	43302925	-	ENSMUSG00000099576	1188	0	0	0.076	1.467	1.722	1.388	0.244	0.194	0	0	0	0	0.086	0.059	0.107	0.469	0.536	0.595	0.149	0.222	0.364	0.607
1	Gm29610	43270683	43271135	+	ENSMUSG00000099694	453	0	0	0	0	0.286	0	0	0	0	0	0	0	0	0	0	0	0	0	0	0	0	0
1	Gm29041	43409584	43409963	+	ENSMUSG00000101923	380	0	0	0	0	0	0	0	0	0	0	0	0	0	0	0	0	0	0	0	0	0	0
1	Nck2	43444579	43570515	+	ENSMUSG00000066877	4455	25.376	25.375	23.909	10.369	9.624	10.656	14.398	15.283	12.95	1.611	2.538	1.518	28.059	28.758	22.085	20.221	20.459	22.299	21.368	24.658	19.496	17.711
1	Gm37536	43488447	43490937	+	ENSMUSG00000103422	2491	0	0	0	0	0	0	0.013	0	0	0	0	0	0	0	0	0	0.064	0	0.071	0	0.062	0
1	Gm38228	43560273	43561565	+	ENSMUSG00000103945	1293	2.466	3.003	2.444	1.011	1.169	1.274	1.514	1.494	1.205	0.155	0.284	0	2.222	2.122	0.512	5.745	6.978	4.766	5.188	5.773	2.9	2.356
1	Ecrg4	43730602	43742578	+	ENSMUSG00000026051	902	45.159	51.003	45.04	1.682	2.536	6.126	3.41	4.372	3.969	0.365	0	0.225	2.545	4.261	3.756	13.834	12.976	13.598	8.114	11.122	11.101	13.416
1	Gm29155	43741961	43743895	-	ENSMUSG00000100764	458	1.043	2.164	0.899	0.164	0.445	0	0.332	0.572	1.092	0.188	0.11	0.418	1.303	1.192	0.969	1.397	0.65	1.068	1.087	1.736	0.649	0.496
1	Gm29157	43742915	43743526	+	ENSMUSG00000100635	612	0.741	1.366	1.149	0	0.136	0.115	0.599	0.581	0.437	0.161	0.126	0	0.388	0.171	0.099	0.944	0.815	0.672	1.049	0.922	0.47	0.288
1	Gm29156	43745784	43746282	-	ENSMUSG00000100480	499	3.34	5.1	4.765	0.312	0.352	0.431	1.638	2.47	1.044	0.297	0.414	1.014	1.345	1.382	0.976	0.893	1.044	2.081	1.8	1.949	0	0.912
1	Uxs1	43746966	43827800	-	ENSMUSG00000057363	5097	37.752	36.368	36.751	5.342	5.734	6.266	29.395	27.505	21.432	5.017	4.643	4.364	15.504	15.905	14.795	11.447	11.225	11.86	13.052	13.153	9.746	10.228
1	Gm16103	43785910	43787188	+	ENSMUSG00000090243	1279	0	0.298	0.082	0	0	0	0	0.035	0.217	0.064	0	0.057	0.021	0.104	0.095	0.095	0.124	0.322	0.138	0.069	0	0
1	Gm19587	43888051	43888595	+	ENSMUSG00000100701	545	0.477	0.367	0.735	0.076	0.225	0.265	0.662	0.682	0.521	0.143	0.186	0.219	0.336	0.39	0.111	0.513	0	0.543	0.529	0.461	0.264	0.255
1	Gm8241	43898294	43899109	+	ENSMUSG00000101395	816	0	0	0	0	0	0	0.097	0.23	0	0	0	0	0.033	0	0	0	0	0	0	0	0	0
1	Gm26352	43902928	43903052	+	ENSMUSG00000088848	125	0	0	0	0	0	0	0	0	0	0	0	0	0	0	0	0	0	0	0	0	0	0
1	Gm24180	43918777	43918886	-	ENSMUSG00000095757	110	0	0	0	0	0	0	0	0	0	0	0	0	0	0	0	0	0	0	0	0	0	0
1	Tpp2	43933647	44003000	+	ENSMUSG00000041763	10078	32.173	31.487	33.71	15.916	16.658	14.821	15.347	15.788	10.914	11.876	12.642	9.472	19.508	17.873	12.908	35.403	32.107	36.396	34.943	37.76	25.615	21.34
1	Mettl21c	44009408	44020034	-	ENSMUSG00000047343	4300	0.231	0.414	0.325	0.035	0.069	0.034	0.06	0.058	0.094	0.031	0.03	0.056	0.119	0.096	0.076	0.357	0.274	0.296	0.414	0.3	0.346	0.245
1	Gm15838	44018470	44018649	-	ENSMUSG00000090106	180	0	0	0	0	0	0	0	0	0	0	0	0	0	0	0	0.276	0	0	0	0	0	0
1	Gm8251	44055872	44079746	-	ENSMUSG00000091844	20036	0.021	0.02	0.028	0.011	0.005	0.007	0.058	0.028	0.036	0.05	0.071	0.078	0.068	0.032	0.019	0.788	0.357	0.684	0.412	0.395	0.397	0.329
1	Tex30	44086613	44102441	-	ENSMUSG00000026049	1926	7.235	6.287	6.611	4.13	3.271	3.528	5.732	4.854	4.021	4.13	3.874	4.793	8.008	6.622	5.603	25.073	22.033	26.692	26.048	22.932	18.407	19.732
1	Gm29247	44091463	44110790	-	ENSMUSG00000101104	676	0	0	0	0	0	0	0	0	0	0	0	0	0	0	0	0	0	0	0	0	0	0
1	Poglut2	44106546	44118808	-	ENSMUSG00000026047	3199	11.034	11.663	11.349	13.19	13.53	12.536	14.503	14.106	11.926	5.892	6.016	4.953	16.705	16.256	12.247	8.428	7.465	9.01	9.768	10.07	6.095	6.169
1	Bivm	44118957	44144770	+	ENSMUSG00000041684	4206	28.426	31.113	28.954	7.063	8.374	7.137	16.39	19.647	14.89	9.213	10.558	8.841	11.881	13.259	10.014	7.648	7.589	8.311	8.077	9.488	5.556	5.836
1	Ercc5	44147744	44181260	+	ENSMUSG00000026048	5864	20.094	20.113	22.866	11.513	11.27	12.058	15.48	15.554	14.561	10.455	11.142	11.508	26.752	21.767	20.45	21.444	23.437	24.157	21.316	21.394	18.58	16.27
1	Mettl21e	44204070	44218961	-	ENSMUSG00000046828	3961	0.045	0.034	0	0.032	0.037	0.036	0.007	0	0	0	0	0.018	5.95	3.974	2.622	0.018	0	0.029	0	0.048	0	0
1	Gm15833	44212162	44213118	+	ENSMUSG00000089703	957	0.207	0	0	0	0.03	0	0	0	0	0.227	0.055	0	2.612	3.212	1.116	0	0	0	0	0	0.16	0
1	Gm5700	44330048	44331036	-	ENSMUSG00000100966	989	0	0	0	0	0	0	0	0	0	0	0	0	0	0	0	0	0	0	0	0	0	0
1	Gm28893	44392809	44394447	+	ENSMUSG00000100769	1108	0	0	0	0	0	0	0	0	0	0	0	0	0	0	0	0	0	0	0	0	0	0
1	Txn-ps1	44463923	44464231	-	ENSMUSG00000101567	309	0	0.206	0	0.103	0.089	0.234	0.156	0.145	0.525	0.145	0.142	0.631	0.245	0.441	0.381	0.197	0	0	0.466	0.5	0	0.511
1	Gulp1	44551511	44796838	+	ENSMUSG00000056870	3758	6.623	7.125	6.846	4.379	4.82	4.757	7.247	6.863	4.241	0.339	0.178	0.359	21.256	21.361	12.591	8.557	6.374	7.86	8.296	12.241	5.508	4.345
1	Gm37626	44560885	44565447	+	ENSMUSG00000102319	4563	0	0.028	0	0	0	0.016	0.049	0.011	0	0	0	0	0.036	0.022	0	0.011	0.102	0.067	0.071	0.029	0	0.035
1	Gm16102	44644279	44644698	+	ENSMUSG00000089877	420	0	0	0	0.174	0.088	0	0	0.18	0	0	0	0	0.332	1.128	0.865	0.513	0.277	0	0.686	0.515	0	0.542
1	4930521E06Rik	44739676	44744949	-	ENSMUSG00000101701	905	0	0.07	0	0	0	0	0.096	0.178	0	0	0	0	0.029	0.04	0.215	0.055	0.129	0	0	0.229	0	0.077
1	Gm38110	44756942	44758492	+	ENSMUSG00000103071	1551	0.042	0.082	0	0	0	0	0.031	0	0	0	0	0	0	0.044	0	0.032	0	0	0.114	0	0	0.045
1	Gm3489	44839171	44839698	+	ENSMUSG00000100434	528	0	0	0	0.06	0	0	0	0	0	0	0	0	0	0	0	0	0	0	0	0.086	0	0
1	Gm19480	44873486	44874152	-	ENSMUSG00000100013	667	0	0	0	0	0	0	0	0	0	0	0	0	0	0	0	0	0	0	0	0	0	0
1	Gm3496	44924149	44924893	-	ENSMUSG00000101251	745	0	0	0	0	0	0	0	0	0	0	0	0	0	0	0	0	0	0	0	0	0	0
1	Gm5268	45178067	45179006	+	ENSMUSG00000101937	940	0	0	0	0	0	0	0	0	0	0	0	0	0	0	0	0	0	0	0	0	0	0
1	Col3a1	45311538	45349706	+	ENSMUSG00000026043	9816	3.658	4.473	5.044	123.809	131.886	153.592	36.845	36.914	26.644	24.074	18.236	43.091	292.798	287.689	250.589	53.861	83.245	70.393	63.034	72.243	74.232	88.247
1	Gm47302	45311673	45311813	+	ENSMUSG00000105211	141	0	0	0	0	0	0	0	0	0	0	0	0	0	0	0	0	0	0	0	0	0	0
1	Col5a2	45374321	45503282	-	ENSMUSG00000026042	9591	4.021	4.539	4.333	19.524	17.715	19.546	20.452	11.705	24.485	2.435	2.049	3.267	56.156	51.95	41.412	11.822	13.129	12.094	13.759	15.512	10.514	12.451
1	Gm38211	45485836	45493052	-	ENSMUSG00000104476	7217	0	0	0	0.004	0.016	0.01	0.018	0.02	0.011	0	0	0	0.048	0.043	0.091	0	0	0.041	0.02	0.006	0	0.01
1	Gm8296	45513532	45514055	-	ENSMUSG00000100218	524	0	0	0	0	0	0	0	0	0	0	0	0	0	0	0	0	0	0	0	0	0	0
1	Gm7063	45519774	45520754	-	ENSMUSG00000100361	981	0	0	0	0	0	0	0	0	0	0	0	0	0	0	0.058	0	0	0	0	0	0	0.091
1	Gm8304	45602026	45602753	+	ENSMUSG00000100894	584	0	0	0	0	0	0	0	0	0.133	0	0	0	0	0	0	0	0	0	0	0	0	0
1	Gm23216	45685456	45685562	-	ENSMUSG00000095121	107	0	0	0	0	0	0	0.342	0	0	0	0.818	0	0	0	0	0	0	0	0	0.398	0	0
1	Gm23974	45746895	45747025	+	ENSMUSG00000065255	131	0	0	0	0	0	0.536	0	0	0	0	0	0	0	0	0	0	0	0	0	0	0	0
1	Gm8307	45768337	45769486	+	ENSMUSG00000100843	1150	0	0.055	0.079	0	0	0	0	0	0	0	0	0	0	0.031	0	0	0	0	0	0	0	0
1	Gm23984	45772962	45773164	+	ENSMUSG00000087764	203	0	0	0	0	0	0	0	0	0	0	0	0	0	0	0	0	0	0	0	0	0	0
1	Wdr75	45795166	45823619	+	ENSMUSG00000025995	4900	27.757	27.531	28.961	8.955	9.638	9.207	12.485	12.949	12.133	6.802	6.776	5.844	17.208	16.694	15.528	39.011	40.299	42.214	43.052	41.262	35.265	35.006
1	Gm28906	45833800	45836788	-	ENSMUSG00000099850	1779	0.074	0.077	0	0	0	0	0	0	0	0	0.043	0	0	0	0	0	0	0	0.081	0.067	0	0
1	Gm5526	45857332	45857754	-	ENSMUSG00000084817	423	5.925	3.809	2.875	1.098	1.106	1.195	4.82	4.795	7.09	2.396	1.001	2.034	7.673	8.117	9.126	11.007	7.302	7.017	5.081	11.902	14.081	7.997
1	Gm5269	45889525	45890273	-	ENSMUSG00000098549	749	0	0.098	0	0.058	0	0	0.17	0.069	0	0.044	0.117	0.082	0.036	0	0	0.41	0.156	0.84	1.391	0.314	1.396	0.592
1	Gm18303	45905623	45906798	+	ENSMUSG00000099381	1176	0.402	0.054	0.089	0	0.024	0	2.026	1.722	1.136	0.136	0.288	0.102	0	0	0	0.673	0.198	0.766	0.368	0.817	0.253	0.327
1	Slc40a1	45908068	45926523	-	ENSMUSG00000025993	9000	6.021	6.387	7.1	7.284	7.942	6.807	34.527	37.83	30.396	47.534	65.29	48.858	3.647	4.811	2.247	131.876	56.892	95.576	93.452	181.479	63.227	94.874
1	Gm9496	45971182	45976975	+	ENSMUSG00000099946	1601	0	0	0	0	0	0	0	0	0	0	0	0	0	0	0	0	0	0	0	0	0	0
1	Rpl23a-ps1	45981548	45982012	+	ENSMUSG00000070896	465	0	0.157	0.194	0.135	0.08	0	0	0.207	0	0	0	0	0.08	0.072	0	0.388	0.251	0	0	0.813	0	0
1	Gm3852	46011757	46012020	-	ENSMUSG00000090682	264	0	0	0	0.165	0	0	0	0.196	0	0	0	0	0	0	0	0	0	0	0	0	0	0
1	Stk-ps2	46020072	46030469	-	ENSMUSG00000044457	4667	0.038	0	0	0	0	0	0.006	0.026	0.013	0	0	0	0	0.007	0.013	0	0	0	0	0	0	0
1	Gm18849	46056310	46058986	+	ENSMUSG00000099432	560	0	0	0	0	0	0	0	0	0	0	0	0	0	0.184	0	0	0	0	0	0	0	0
1	Dnah7b	46066315	46373550	+	ENSMUSG00000041144	19984	2.511	2.399	3.032	0.269	0.244	0.272	2.818	2.868	2.465	0.035	0.026	0.007	2.486	2.035	1.188	0.096	0.036	0.11	0.05	0.151	0.096	0.079
1	n-R5s211	46374197	46374315	+	ENSMUSG00000096047	119	0	0	0	0	0	0	0	0	0	0	0	0	0.412	0	0	0	0	0	0	0	0	0
1	Gm8326	46414502	46416932	+	ENSMUSG00000101262	1953	0.13	0.038	0.177	0.071	0.062	0.074	0.098	0.094	0.106	0.078	0.026	0	0.158	0.105	0.065	0.205	0.141	0.059	0.074	0.041	0.078	0.34
1	Dnah7c	46425592	46807476	+	ENSMUSG00000101337	12603	1.515	1.368	1.407	0.031	0.039	0.051	0.632	0.484	0.684	0.014	0.007	0	3.46	2.21	1.697	0.083	0.045	0.036	0.06	0.054	0.082	0.043
1	Slc39a10	46807544	46892852	-	ENSMUSG00000025986	6095	167.592	160.687	153.522	8.552	9.342	8.285	18.002	17.978	11.879	1.856	2.024	1.406	24.57	23.042	15.542	23.093	19.907	22.753	21.38	25.117	14.236	12.519
1	Gm28151	46849529	46850479	-	ENSMUSG00000100213	951	23.898	20.672	22.693	3.409	3.763	3.542	10.206	9.973	9.724	3.516	2.186	4.625	14.234	12.027	13.802	30.286	32.653	37.431	24.843	27.736	25.764	32.613
1	Gm37393	46877203	46881072	-	ENSMUSG00000103129	3870	0	0	0	0	0	0	0	0	0	0	0	0	0	0	0	0.013	0	0	0	0	0.037	0
1	Gm28527	46896583	46896879	-	ENSMUSG00000100160	297	0.207	0	0.389	0.146	0	0	0.162	0.174	0	0	0.177	0	0.215	0.459	0.409	2.512	4.219	2.47	2.647	2.926	4.88	3.492
1	Gm28825	47067788	47068025	+	ENSMUSG00000101921	238	0	0	0	0	0	0	0	0	0	0	0	0	0	0	0	0	0	0	0	0	0	0
1	Gm28826	47153461	47189071	+	ENSMUSG00000101447	488	0	0.13	0	0	0	0	0	0	0	0	0	0	0	0	0	0	0	0	0	0	0	0
1	Gm4852	47365644	47366372	-	ENSMUSG00000081185	729	0.264	0	0.282	0	0.051	0.096	0	0.071	0	0	0.06	0	0	0.192	0	0	0	0	0	0.063	0	0
1	Gm38090	47433824	47435765	-	ENSMUSG00000103246	1942	0	0	0	0	0	0	0	0	0	0	0	0	0	0	0	0	0	0	0	0	0	0
1	Mir6350	47467021	47467125	-	ENSMUSG00000098876	105	0	1.21	0	0	0	0	0	0	0	0	0	0	0	0	0	0	0	0	0	0	0	0
1	Gm18117	47478868	47480198	+	ENSMUSG00000100530	742	0	0	0	0	0	0	0	0	0	0	0	0	0	0	0	0	0	0	0	0	0	0
1	Gm37196	47605996	47606901	+	ENSMUSG00000104067	906	0	0	0	0	0	0	0	0	0	0	0	0	0	0	0	0	0	0	0	0	0	0
1	Gm8337	47657693	47659630	+	ENSMUSG00000100033	1938	0.261	0.234	0.114	0.068	0.077	0.074	0.304	0.319	0.084	0.063	0.09	0.037	0.058	0.198	0.059	0.125	0.06	0.053	0.091	0.156	0.074	0
1	Gm22419	47749279	47749399	-	ENSMUSG00000094968	121	0.549	0	0	0	0	0	0	0	0	0	0	0	0	0	0	0	0	0	0	0	0	0
1	Gm23829	47751299	47751568	-	ENSMUSG00000088017	270	0	0	0	0	0	0	0	0	0	0	0	0	0	0	0	0	0	0	0	0	0	0
1	Gm19206	47914989	47915815	-	ENSMUSG00000101996	827	0	0	0	0	0	0	0	0	0	0	0	0	0	0	0	0	0	0	0	0	0	0
1	Gm5974	48313866	48314851	-	ENSMUSG00000096973	986	0	0	0	0	0	0	0	0	0	0	0	0	0	0	0	0	0	0	0	0	0	0
1	Gm23240	48462173	48462293	-	ENSMUSG00000064943	121	0	0	0	0	0	0	0	0	0	0	0	0	0	0	0	0	0	0	0	0	0	0
1	Gm28830	48527639	48527851	+	ENSMUSG00000100866	213	0	0	0	0	0	0	0	0	0	0	0	0	0	0	0	0	0	0	0	0	0	0
1	Gm8354	48731579	48733090	-	ENSMUSG00000101721	1373	0	0	0	0	0	0	0	0	0	0	0	0	0	0	0	0	0	0	0	0	0	0
1	Gm19124	48783663	48784593	+	ENSMUSG00000099376	832	0	0	0.126	0	0	0	0	0	0	0	0	0	0	0	0	0	0	0	0	0	0	0
1	Gm8357	48881713	48882723	+	ENSMUSG00000097883	1011	0	0	0	0	0	0	0	0	0	0	0.043	0	0	0	0	0	0	0	0	0	0	0
1	Gm22693	49095444	49095885	+	ENSMUSG00000092790	442	0	0	0	0	0	0	0	0	0	0	0	0	0	0	0	0	0	0	0	0	0	0
1	Gm28740	49173160	49173374	-	ENSMUSG00000099698	215	0	0	0	0	0	0	0	0	0	0	0	0	0	0	0	0	0	0	0	0	0	0
1	Gm8367	49236252	49237244	+	ENSMUSG00000099454	887	0	0	0	0	0	0	0	0	0	0	0	0	0	0	0	0	0	0	0	0	0	0
1	C230029F24Rik	49244616	49340443	+	ENSMUSG00000051616	582	0	0	0	0	0	0	0	0	0	0	0	0	0	0	0	0	0	0	0	0	0	0
1	Gm6757	49399024	49400729	-	ENSMUSG00000099627	1706	0	0	0	0	0	0	0	0	0	0	0	0	0	0	0	0	0	0	0	0	0	0
1	Gm3605	49498553	49498992	+	ENSMUSG00000099577	440	0	0	0	0	0	0	0	0	0	0	0	0	0	0	0	0	0	0	0	0	0	0
1	Gm28388	49579150	49579586	-	ENSMUSG00000099882	437	0	0	0	0	0	0	0	0	0	0	0	0	0	0	0	0	0	0	0	0	0	0
1	Gm8384	50056782	50058490	+	ENSMUSG00000101760	704	0	0	0	0	0	0	0	0	0	0	0	0	0	0	0	0	0	0	0	0	0	0
1	4933411E06Rik	50107470	50108962	+	ENSMUSG00000099608	1493	0	0	0	0	0	0	0	0	0	0	0	0	0	0	0	0	0	0	0	0	0	0
1	Gm8391	50177566	50178291	-	ENSMUSG00000099864	726	0	0	0	0	0	0	0	0	0	0	0	0	0	0	0	0	0	0	0	0	0	0
1	Gm27330	50222389	50222520	-	ENSMUSG00000098249	132	0	0	0	0	0	0	0	0	0	0	0	0	0	0	0	0	0	0	0	0	0	0
1	Gm29665	50397552	50398079	-	ENSMUSG00000100451	528	0	0	0	0	0	0	0	0	0	0	0	0	0	0	0	0	0	0	0	0	0	0
1	Gm20118	50533030	50533191	+	ENSMUSG00000099941	162	0	0	0	0	0	0	0	0	0	0	0	0	0	0	0	0	0	0	0	0	0	0
1	Gm25843	50559762	50560075	+	ENSMUSG00000084531	314	0	0	0	0	0	0	0	0	0	0	0	0	0	0	0	0	0	0	0	0	0	0
1	Gm28321	50815375	50817701	+	ENSMUSG00000100816	2327	0.055	0	0	0	0	0	0	0	0	0	0	0	0.016	0	0.029	0	0	0	0	0	0	0
1	Tmeff2	50900647	51187270	+	ENSMUSG00000026109	6707	51.366	49.488	52.458	0.115	0.132	0.16	0.12	0.034	0.083	0.017	0.008	0.009	4.327	3.387	3.501	0.058	0.133	0	0.021	0.027	0.134	0.147
1	Gm28322	50904444	50905918	+	ENSMUSG00000100671	1475	1.016	1.442	0.675	0	0	0	0	0	0	0	0	0	0	0	0	0	0	0	0	0	0	0
1	Gm25736	51015313	51015413	+	ENSMUSG00000092906	101	1.299	0	0	0	0	0	0	0	0	0	0	0	0	0	0	0	0	0	0	0	0	0
1	Gm28319	51138281	51141222	-	ENSMUSG00000101242	226	0.562	0	1.422	0	0.248	0.639	0	0	0	0	0	0	0.834	0	0	0	0	0	0	0	0	0
1	Gm28320	51148309	51150581	+	ENSMUSG00000099924	2273	0.083	0.2	0.308	0.028	0.057	0	0	0	0	0	0	0	0.066	0.046	0.059	0	0	0	0	0	0	0
1	Gm29325	51195221	51197748	+	ENSMUSG00000099625	2528	0.575	0.5	0.744	0	0	0	0	0	0	0	0	0	0.015	0	0	0	0	0	0	0	0	0
1	9330175M20Rik	51218386	51333779	-	ENSMUSG00000101799	2552	0.57	0.879	1.078	0.081	0.051	0.028	0.033	0	0.03	0	0	0	0.126	0.15	0.101	0	0	0	0	0	0	0.027
1	Cavin2	51289126	51302960	+	ENSMUSG00000045954	3055	18.064	17.106	23.578	196.556	179.658	210.446	53.731	50.261	47.621	18.99	21.772	11.704	997.033	863.402	636.341	75.624	46.142	62.616	71.078	94.116	44.236	57.001
1	Gm5253	51317528	51318552	-	ENSMUSG00000099741	1025	0.298	0	0.567	0.238	0.082	0.278	0.047	0	0	0.032	0	0	0.096	0.065	0.111	0	0.29	0.288	0	0.037	0	0
1	1700072G22Rik	51457932	51458931	-	ENSMUSG00000101702	548	0	0	0	0	0.185	0.396	0.176	0.078	0	0	0	0	0	0	0	0	0.33	0	0	0.268	0.262	0
1	Nabp1	51465862	51478425	-	ENSMUSG00000026107	8498	6.893	6.308	6.78	23.866	25.631	21.891	43.108	35.498	31.713	7.398	6.538	6.386	10.82	11.797	8.562	30.278	26.657	30.95	34.318	33.904	19.196	17.561
1	Gm17767	51507086	51596718	-	ENSMUSG00000099413	3979	0.21	0.055	0.254	0.042	0.04	0.072	5.615	5.151	5.493	0.258	0.204	0.27	0.149	0.294	0.14	0.326	0.296	0.281	0.432	0.286	0.183	0.327
1	Gm37535	51527005	51529369	-	ENSMUSG00000103424	2365	0	0	0	0	0.012	0	0	0	0	0	0	0	0	0	0	0.026	0	0	0	0.028	0	0
1	Gm28055	51696324	51746943	-	ENSMUSG00000101741	1420	0.182	0.224	0.221	0.045	0.071	0	0	0.066	0.043	0.086	0.234	0.125	0.676	0.627	0.411	0	0	0	0	0.074	0	0.125
1	Myo1b	51749765	51916071	-	ENSMUSG00000018417	10792	18.894	19.489	18.413	11.306	12.663	10.511	6.531	8.333	3.699	45.118	50.15	34.314	116.702	112.04	80.879	4.664	4.368	5.749	4.757	5.905	3.799	3.383
1	Gm29453	51847840	51849118	-	ENSMUSG00000101724	1279	0.048	0	0	0	0	0	0	0	0	0.058	0	0	0.029	0	0.1	0	0	0.08	0	0	0	0
1	Gm28323	51877110	51879608	-	ENSMUSG00000100313	2499	0	0	0	0	0.011	0	0	0	0.024	0.016	0	0	0.092	0.084	0	0	0	0	0	0	0	0
1	Gm8419	51938254	51938665	-	ENSMUSG00000100696	412	0.42	0.663	0.719	0	0	0	0	0	0	0	0	0	0	0	0.163	0	0	0	0	0	0	0.214
1	Gm27607	51938974	51939095	-	ENSMUSG00000099135	122	0	1.121	0	0	0	0	0.231	0	0	0	0	0	0	0	0	0	0	0	0	0	0	0
1	Gm8420	51940664	51941261	-	ENSMUSG00000072324	598	0.621	0.425	0	0	0	0	0	0	0	0	0	0	0.062	0	0.095	0	0	0	0	0.199	0.256	0
1	Stat4	51987148	52107189	+	ENSMUSG00000062939	3872	0.599	0.434	0.558	0.071	0.115	0.093	0.137	0.136	0.103	0.158	0.14	0.179	1.374	1.582	1.413	25.55	20.906	28.756	20.292	22.187	26.439	20.218
1	Gm28177	52077261	52156087	+	ENSMUSG00000101628	3532	0	0.018	0.051	0.046	0.024	0.04	0.018	0	0.024	0.026	0.015	0.034	0.046	0.048	0.019	0.272	0.658	0.323	0.504	0.26	0.125	0.298
1	Gm3940	52090635	52091066	-	ENSMUSG00000078291	432	0	0.338	0	0	0	0	0	0	0	0.096	0.218	0	0	0	0.141	0.333	1.913	2.141	0.744	0.91	1.377	0.161
1	Gm31812	52108121	52113751	-	ENSMUSG00000109599	1170	1.558	1.377	1.225	0.54	0.735	0.919	1.065	1.367	0.907	1.463	1.127	1.202	0.774	0.61	0.881	4.44	4.401	5.204	3.511	3.235	2.886	1.292
1	Stat1	52119440	52161865	+	ENSMUSG00000026104	7105	6.062	6.475	5.976	5.571	6.252	9.243	6.426	7.417	8.091	6.909	7.629	7.754	19.358	20.647	18.993	57.241	65.278	62.283	61.826	63.716	49.832	61.478
1	Gm18301	52134443	52135330	-	ENSMUSG00000099569	888	0	0.072	0	0.046	0	0	0.076	0.048	0.441	0.134	0.057	0	0.157	0.122	0.137	1.052	0.956	1.387	0.923	1.392	0.172	0.535
1	Gls	52163448	52233232	-	ENSMUSG00000026103	15057	116.756	116.633	113.723	16.525	15.892	14.367	63.218	67.401	46.081	1.463	1.607	0.965	25.764	23.851	18.004	39.954	39.003	44.511	45.907	42.275	24.644	26.55
1	Gm5975	52287697	52289095	-	ENSMUSG00000099648	1399	0	0	0	0	0	0	0.048	0	0.044	0	0	0	0	0	0	0	0	0	0	0	0	0
1	Gm23460	52444436	52444544	-	ENSMUSG00000065192	109	0	0	0	0	0	0	0	0	0	0	0	0	0	0	0	0	0	0	0	0	0	0
1	Nab1	52457294	52500679	-	ENSMUSG00000002881	4100	38.759	35.321	37.205	20.486	21.801	20.045	29.544	31.033	19.922	51.563	52.55	40.018	62.695	56.652	42.859	62.794	61.414	68.611	62.069	66.203	46.164	41.133
1	Gm5976	52503234	52504229	-	ENSMUSG00000097833	996	0.384	0.348	0.232	0.759	0.438	0.501	0.524	0.472	0.73	0.202	0.2	0.378	2.1	2.012	1.417	2.547	3.474	3.161	1.868	1.95	2.062	0.495
1	Rps27a-ps1	52522239	52522701	+	ENSMUSG00000101501	463	1.178	0.844	0.646	0.343	0.479	0.465	0.797	0.357	0.577	0.452	0.431	0.508	3.405	4.108	2.16	3.503	2.958	4.02	3.538	1.967	2.839	3.344
1	Gm553	52522902	52582679	+	ENSMUSG00000100120	701	0.181	0.844	0.845	0.212	0.118	0.615	0.35	0	0.308	0.298	0.282	0.165	2.539	1.286	1.786	2.047	2.284	2.309	1.878	1.847	2.08	1.749
1	Gm28178	52570014	52580291	-	ENSMUSG00000099878	2943	0.022	0	0	0	0	0.025	0	0	0	0	0.018	0	0.831	0.742	0.371	0.1	0.155	0.21	0.158	0.145	0.052	0.09
1	Gm5527	52584518	52585159	+	ENSMUSG00000100007	642	0.302	0.198	0.163	0	0.215	0.112	0.123	0.414	0.095	0.064	0.082	0	0.354	0.209	0.465	0	0.564	0	0.224	0.192	0.717	0
1	Nemp2	52630703	52651919	+	ENSMUSG00000043015	7078	5.361	6.1	5.107	1.222	1.228	1.448	1.652	2.203	1.498	0.412	0.482	0.408	6.221	6.29	5.346	37.455	42.433	43.43	46.741	41.391	27.528	29.848
1	Gm37242	52653808	52655892	-	ENSMUSG00000103630	2085	1.035	1.038	0.882	0.116	0.102	0.139	0.046	0.072	0	0	0.072	0	0.095	0.114	0.029	0.106	0	0.166	0.085	0.05	0	0.042
1	Mfsd6	52656286	52727462	-	ENSMUSG00000041439	8231	60.504	58.323	59.221	9.986	9.877	10.675	10.78	11.243	7.432	4.324	3.963	3.505	30.715	29.653	24.4	9.109	8.518	10.111	8.275	10.551	7.544	7.118
1	Gm29670	52702272	52704762	-	ENSMUSG00000100302	2491	0.045	0	0.042	0	0	0	0	0	0	0	0	0	0	0	0	0	0	0	0.071	0.026	0	0
1	Gm28650	52756719	52757129	+	ENSMUSG00000100230	411	0.162	0	0	0	0.137	0	0	0	0	0	0	0	0	0	0	0	0	0	0	0	0	0.215
1	Inpp1	52785427	52817688	-	ENSMUSG00000026102	6460	32.606	32.025	33.476	8.076	8.214	7.987	5.397	6.297	5.254	6.592	7.079	4.662	10.62	10.537	8.199	21.58	22.444	24.705	25.114	24.523	20.246	15.929
1	Hibch	52844929	52920986	+	ENSMUSG00000041426	6059	12.13	11.721	13.197	37.689	37.405	38.506	28.549	28.873	23.546	39.034	44.426	39.131	8.151	8.506	7.244	10.514	9.336	9.935	10.221	11.459	8.09	9.863
1	Gm16107	52873137	52873998	-	ENSMUSG00000089802	862	0	0	0.105	0	0	0	0.056	0	0	0	0	0.067	0	0	0	0	0	0	0	0	0	0
1	1700019D03Rik	52922324	53020179	-	ENSMUSG00000043629	4330	12.993	13.3	13.624	1.228	1.225	1.189	1.575	1.528	1.099	0.167	0.224	0.179	0.855	0.907	0.694	0.604	0.476	0.875	0.905	0.535	0.507	0.561
1	Mstn	53061640	53068079	+	ENSMUSG00000026100	2705	0.426	0.507	0.468	0.323	0.49	0.58	0	0	0	0	0.019	0	0.028	0.074	0.021	0	0	0	0	0	0	0
1	Gm24349	53100050	53100150	+	ENSMUSG00000089334	101	0	0	0	0	0	0	0	0	0	0	0	0	0	0	0	0	0	0	0	0	0	0
1	1700019A02Rik	53158577	53187636	-	ENSMUSG00000060715	777	0.992	1.567	2.201	0.097	0.214	0.187	0.265	0.121	0	0.312	0.065	0.079	0	0	0.073	0.142	0.383	0.298	0.599	0.411	0.568	0.431
1	Pms1	53189187	53297018	-	ENSMUSG00000026098	7542	3.103	3.07	3.403	1.186	1.272	1.398	1.967	2.127	1.579	1.655	1.674	1.274	1.073	1.102	0.77	5.094	4.524	4.506	5.739	5.155	3.518	3.601
1	Gm28777	53196113	53197695	+	ENSMUSG00000100763	535	0.37	0.73	0.169	0	0.26	0.403	0.496	0.551	0.518	0.229	0	0.115	0.142	0.063	0	0.796	0	1.538	1.2	0.89	0.269	1.087
1	Ormdl1	53297095	53310309	+	ENSMUSG00000026097	4711	5.923	6.197	6.227	4.835	4.749	5.347	8.174	8.081	7.152	9.945	11.384	11.679	6.367	6.925	5.832	19.596	16.172	18.764	20.509	19.799	14.387	17.561
1	Gm28778	53297111	53318035	+	ENSMUSG00000100679	785	0	0	0	0	0	0	0	0	0	0	0	0	0	0	0	0	0	0	0	0	0	0
1	Osgepl1	53313624	53326343	+	ENSMUSG00000026096	6147	9.23	9.823	9.709	17.104	17.948	18.206	8.132	8.818	5.678	4.338	5.337	4.131	5.103	4.552	3.152	8.532	6.95	9.174	10.377	8.723	6.281	5.532
1	Gm28551	53325507	53352667	-	ENSMUSG00000099913	3142	0.697	0.735	0.717	0.251	0.26	0.318	0.29	0.271	0.392	0.141	0.179	0.225	0.501	0.465	0.223	0.86	0.909	0.605	0.74	0.785	0.757	0.791
1	Gm18800	53326206	53342186	-	ENSMUSG00000101838	1319	0.738	0.544	0.391	0.072	0.098	0.055	0.16	0.125	0.169	0.044	0.04	0	0.056	0.105	0.046	0.319	0.137	0.147	0.328	0.099	0.109	0.173
1	Asnsd1	53344617	53352752	-	ENSMUSG00000026095	3528	1.765	1.831	1.751	3.785	3.86	5.608	2.299	2.618	4.066	2.244	1.663	3.507	2.442	2.983	3.658	10.379	12.408	10.041	11.778	10.008	12.222	13.869
1	Gm50478	53348479	53352619	-	ENSMUSG00000117809	300	0	0	0	0	0	0	0	0	0	0	0	0	0	0	0	0	0	0	0	0	0	0
1	Gm28779	53362149	53362471	-	ENSMUSG00000100267	323	0	0	0	0	0	0	0	0	0	0	0	0	0	0	0	0	0	0	0	0	0	0
1	Gm6799	53363114	53363686	+	ENSMUSG00000099450	573	0	0	0	0	0	0	0	0	0	0	0	0	0	0	0	0	0	0	0	0	0	0
1	Gm6801	53390415	53392585	+	ENSMUSG00000100069	339	0.194	0	0	0	0	0	0	0	0	0	0	0	0	0	0	0	0	0	0	0	0	0
1	Dnah7a	53397006	53706784	-	ENSMUSG00000096141	12767	0.741	0.584	0.724	0.002	0	0.017	0.007	0.007	0	0	0	0	2.364	2.296	1.617	0.106	0.098	0.074	0.112	0.092	0.163	0.109
1	Gm25240	53443271	53443395	-	ENSMUSG00000092657	125	0.892	0	0	0	0	0	0	0	0	0	0	0	0	0	0	0	0	0	0	0	0	0
1	Stk17b	53755506	53785224	-	ENSMUSG00000026094	5185	17.528	17.678	20.039	9.252	7.747	10.602	8.313	7.436	6.349	4.072	3.909	3.484	36.039	32.562	30.14	302.806	307.71	363.173	270.67	309.081	214.002	199.551
1	Gm37863	53791201	53792657	+	ENSMUSG00000102405	1457	0	0	0	0	0	0	0	0	0	0	0	0	0	0.025	0	0.082	0.109	0	0.22	0.199	0.205	0.36
1	Hecw2	53806876	54195168	-	ENSMUSG00000042807	12947	22.017	22.892	23.248	3.769	4.392	3.429	2.642	3.421	1.298	0.64	1.116	0.356	18.025	17.65	10.379	1.097	0.907	1.092	1.207	1.349	0.992	0.726
1	Mir7681	53849424	53849495	+	ENSMUSG00000098443	72	0	0.884	1.255	0	0	0	0	0	0	0	0	0	0	0.5	0	0	0	0	2.003	0	0	0
1	Gm24251	53886828	53886941	-	ENSMUSG00000087949	114	0	0	0	0	0	0	0	0	0	0	0	0	0	0.316	0	0	0	0	0	0	0	0
1	Gm37633	54152397	54155096	-	ENSMUSG00000102868	2700	0.023	0.024	0	0	0	0	0	0	0	0	0	0	0	0	0	0	0	0	0	0	0	0
1	Gm25829	54249102	54249208	-	ENSMUSG00000094013	107	0.613	0.595	0	0	0	0	0	0	0	0	0	0	0	0	0.568	0	0	0	0	0	0	0
1	Ccdc150	54250683	54368727	+	ENSMUSG00000025983	5021	0.356	0.34	0.313	0.127	0.156	0.243	0.147	0.176	0.17	0.027	0.044	0	2.98	2.909	2.669	1.19	1.114	1.013	1.899	0.945	0.648	1.309
1	Gtf3c3	54396004	54438971	-	ENSMUSG00000041303	4925	42.822	41.59	42.755	10.098	10.371	10.082	17.045	18.646	12.368	8.679	10.198	6.725	14.666	14.306	11.352	18.095	16.26	19.548	19.238	20.002	13.093	12.893
1	Gm34066	54443404	54456763	-	ENSMUSG00000109809	825	0.228	0.243	0.28	0	0.033	0	0	0.062	0.094	0	0.061	0	0	0	0	0.207	0	0.374	0	0.285	0.36	0.574
1	Pgap1	54472994	54557684	-	ENSMUSG00000073678	16611	18.434	16.877	16.885	1.248	1.355	1.01	7.984	9.104	6.242	3.832	3.985	3.466	2.732	2.458	1.587	22.256	18.132	25.25	19.858	24.247	12.499	9.443
1	Gm36955	54518610	54520270	-	ENSMUSG00000104136	1661	1.102	0.541	0.126	0	0	0	0.12	0.158	0.102	0	0	0.035	0.016	0.063	0	0.488	0.702	0.944	0.194	0.504	0.086	0.16
1	Gm19637	54566703	54567281	+	ENSMUSG00000101130	579	0	0	0	0	0	0.247	0.083	0	0	0	0	0	0.046	0	0	0.086	0.313	0	0	0	0	0
1	Ankrd44	54645340	54926387	-	ENSMUSG00000052331	14175	5.731	5.982	5.45	3.002	3.029	2.854	5.215	5.501	3.397	0.935	1.399	0.715	36.161	31.198	22.427	48.634	49	54.001	45.997	56.081	38.221	28.812
1	4930444A19Rik	54681729	54767524	+	ENSMUSG00000101674	2666	0.042	0.174	0	0.012	0	0	0.034	0	0	0.041	0	0.022	0.227	0.038	0	0.132	0.171	0.308	0.12	0.132	0	0.059
1	Gm37370	54737166	54738575	-	ENSMUSG00000102503	1410	0.312	0.464	0.284	0	0.02	0	0.096	0.115	0.086	0	0	0.041	0.983	0.918	0.306	0.565	0.663	0.984	1.264	0.449	0.32	0.3
1	Gm24053	54769218	54769322	+	ENSMUSG00000089245	105	0	0	0	0	0	0	0	0	0	0	0	0	0	0	0	0	0	0.974	0	0.405	0	0
1	A130048G24Rik	54913845	54916594	-	ENSMUSG00000102642	2750	0	0	0	0	0	0	0	0	0	0.012	0	0	0.027	0.05	0.022	0.189	0.483	0.265	0.338	0.106	0	0.057
1	Sf3b1	54985169	55027481	-	ENSMUSG00000025982	11370	135.007	132.734	133.183	52.776	51.6	48.243	73.914	75.844	61.197	38.262	41.005	31.408	118.84	109.783	85.517	277.301	280.871	316.9	315.404	282.856	225.447	199.453
1	E330011M16Rik	55051319	55053112	-	ENSMUSG00000103030	1794	0.232	0	0.223	0.241	0.36	0.401	0.865	0.906	0.882	0.466	0.753	1.164	1.283	1.213	1.188	0.306	0.421	0.459	0.161	0.239	0.337	0.127
1	Coq10b	55052770	55072702	+	ENSMUSG00000025981	4805	23.291	20.925	23.475	34.402	28.163	25.413	38.524	39.544	31.967	33.77	34.198	30.384	38.597	31.571	33.556	15.171	13.088	13.232	13.12	13.552	10.964	12.777
1	Gm17971	55066264	55067069	+	ENSMUSG00000101122	806	5.624	4.084	4.172	6.304	6.246	8.535	6.858	7.511	5.978	8.537	8.592	7.875	12.412	9.288	9.079	6.415	5.664	5.399	6.713	5.204	4.784	2.47
1	Hspd1	55077835	55088243	-	ENSMUSG00000025980	2642	271.684	261.985	277.802	434.235	427.944	412.125	605.601	608.94	503.46	471.355	494.202	407.725	143.224	134.451	113.799	278.04	297.081	319.146	298.039	283.828	308.231	340.234
1	Hspe1	55088132	55091307	+	ENSMUSG00000073676	1474	107.782	99.718	106.254	113.017	113.24	136.457	215.38	203.65	249.129	159.097	149.759	182.086	69.475	70.048	78.483	183.088	231.433	212.879	205.225	196.515	219.987	251.861
1	Gm5147	55120080	55120873	-	ENSMUSG00000100736	794	0.364	0.08	0.132	0.107	0.046	0	0.06	0.056	0	0	0	0	0	0	0	0	0	0	0	0	0	0
1	Gm16581	55127297	55128287	+	ENSMUSG00000089670	991	0.287	0.404	0.091	0.096	0.206	0.073	0.117	0.086	0.062	0.033	0	0.12	0.136	0.209	0.061	0.273	0.118	0	0.146	0.153	0.155	0.229
1	Mob4	55131231	55154899	+	ENSMUSG00000025979	4855	58.998	58.98	61.85	17.716	19.164	18.889	28.968	29.872	20.775	12.018	12.914	11.21	36.287	36.464	31.108	36.917	38.146	40.718	37.617	39.093	30.788	29.463
1	Gm6822	55160747	55161053	-	ENSMUSG00000061863	307	0.844	2.516	2.656	0.134	0.276	0.475	0.863	1.679	1.232	0.535	0.701	0.801	0.843	0.788	0.985	4.943	5.113	5.989	5.016	3.695	5.312	1.376
1	Rftn2	55170159	55226782	-	ENSMUSG00000025978	5871	19.275	19.912	18.681	3.439	3.247	3.556	1.682	1.795	1.13	0.335	0.352	0.286	12.046	12.379	9.178	5.791	7.641	6.385	5.348	7.556	5.732	4.295
1	Gm10561	55226251	55235622	+	ENSMUSG00000097649	1943	7.008	8.043	8.261	0.477	0.446	0.733	0.324	0.204	0.338	0.074	0.05	0.129	2.041	1.894	1.349	3.596	3.938	4.25	5.426	4.381	3.436	2.333
1	Mars2	55237177	55248470	+	ENSMUSG00000046994	11294	13.984	13.519	14.994	5.077	5.244	4.687	5.11	5.412	3.419	1.134	1.18	0.752	4.893	4.09	2.508	16.398	15.701	19.833	17.562	16.104	9.219	8.88
1	Boll	55248658	55363469	-	ENSMUSG00000025977	3514	0.114	0.057	0.051	0.018	0.037	0.101	0.061	0.036	0.046	0.086	0.037	0.017	0.086	0.071	0.073	0.883	0.694	1.005	0.74	0.839	0.593	0.46
1	Gm8292	55335401	55335796	+	ENSMUSG00000100215	396	6.858	5.968	7.068	1.707	1.109	2.909	0.791	0.571	0.948	0.394	0.133	0.439	4.394	4.7	11.262	1.634	1.686	2.982	3.16	1.854	4.434	1.821
1	Gm29138	55370016	55370363	-	ENSMUSG00000101945	348	0	0	0	0	0	0.207	0	0	0.175	0	0	0	0	0	0	0	0	0	0	0	0	0
1	Gm8531	55381195	55382087	-	ENSMUSG00000101085	893	0	0	0	0	0	0	0	0	0	0	0	0	0	0	0	0	0	0	0	0	0	0
1	Plcl1	55405921	55754285	+	ENSMUSG00000038349	6687	27.58	26.937	28.41	2.798	2.93	2.295	17.516	15.265	11.547	0.279	0.324	0.229	9.812	8.499	5.839	3.062	2.082	3.338	3.055	3.423	2.46	2.269
1	Gm38056	55440904	55445930	+	ENSMUSG00000102145	5027	0.013	0.054	0.09	0.013	0.024	0	0.074	0.066	0.127	0.006	0	0	0.018	0.014	0.025	0.066	0.072	0.141	0.099	0.024	0	0.041
1	Gm6644	55444074	55445024	-	ENSMUSG00000100309	951	0	0	0	0	0	0	0	0	0	0	0	0	0	0	0	0	0	0	0	0	0	0
1	Gm37382	55559460	55561055	+	ENSMUSG00000102831	1596	0	0	0	0	0	0	0.053	0.047	0	0	0	0	0	0	0	0	0	0	0	0	0	0
1	9130227L01Rik	55931241	55972328	+	ENSMUSG00000099950	2345	0.426	0.5	0.299	0	0	0	0.067	0.244	0.033	0	0	0	0	0.028	0	0.026	0	0.049	0	0	0	0
1	Gm36986	55960404	55960756	-	ENSMUSG00000102491	353	0.188	0	0	0	0	0	0	0	0	0	0	0	0	0	0	0	0.513	0.328	0	0	0	0
1	1700003I22Rik	56018978	56020203	+	ENSMUSG00000100372	482	0	0	0	0	0	0	0	0	0	0	0	0	0	0	0	0	0	0	0	0	0	0
1	Gm28900	56451407	56451562	+	ENSMUSG00000100944	156	0	0	0	0	0	0	0	0	0	0	0	0	0	0	0	0.458	2.038	0	0	0.293	0	0
1	Gm28240	56531824	56533876	+	ENSMUSG00000101332	2053	0	0	0	0	0	0	0	0	0	0	0	0	0	0	0	0	0	0	0	0	0	0
1	Hsfy2	56636044	56637435	-	ENSMUSG00000045336	1392	0	0	0	0	0	0	0	0	0	0	0	0	0	0	0	0	0	0	0	0	0	0
1	Satb2	56793981	56978650	-	ENSMUSG00000038331	6788	24.843	22.897	19.883	0.178	0.201	0.146	9.987	10.513	4.055	0.242	0.284	0.119	0.517	0.41	0.267	0.396	0.222	0.263	0.31	0.535	0.244	0.33
1	9130024F11Rik	56971412	57050084	+	ENSMUSG00000087022	5779	5.946	6.674	6.259	0.036	0	0.037	1.732	1.584	0.744	0.008	0.018	0	0.027	0.019	0.01	0.096	0.068	0.129	0.025	0.067	0.103	0.051
1	Gm4081	56976803	56978640	+	ENSMUSG00000104310	1838	0.634	0.935	0.75	0	0	0	0.267	0.33	0.134	0	0	0	0	0	0	0	0	0	0	0	0	0
1	Gm23943	56999155	56999275	-	ENSMUSG00000094128	121	0.507	0	0	0	0	0	0	0	0	0	0	0	0	0	0	0	0	0	0	0	0	0
1	1700126A01Rik	57127340	57129400	+	ENSMUSG00000099945	2061	0	0	0	0	0	0	0	0	0	0	0	0	0	0	0	0	0	0	0	0	0	0
1	BC055402	57200645	57214993	-	ENSMUSG00000101429	3301	0.363	0.593	0.561	0	0.011	0	0	0	0	0	0.015	0.018	0	0.011	0.039	0	0	0	0	0	0	0
1	Gm5254	57291425	57292401	-	ENSMUSG00000101129	977	0	0	0	0.044	0	0	0	0	0	0	0	0	0	0	0	0	0	0	0	0	0	0
1	4930558J18Rik	57359222	57377544	-	ENSMUSG00000097519	2052	0.146	0.062	0.102	0.04	0.049	0	0.042	0.122	0.15	0.036	0.118	0.086	0.068	0.101	0.028	2.443	1.046	1.722	3.247	2.108	0.724	2.18
1	1700066M21Rik	57377620	57385423	+	ENSMUSG00000038323	3235	41.19	40.087	41.09	2.768	2.702	2.987	9.077	8.651	7.485	21.628	19.02	19.17	8.633	8.877	5.444	18.7	17.145	18.736	19.355	18.574	12.214	11.432
1	Tyw5	57388237	57407101	-	ENSMUSG00000048495	2808	14.002	14.951	14.375	3.605	3.359	4.309	7.257	7.846	7.084	5.154	6.177	6.164	11.331	10.174	8.847	12.12	13.66	14.914	14.814	12.717	10.221	10.511
1	Maip1	57406328	57417953	+	ENSMUSG00000025971	7878	7.838	7.629	8.03	5.432	5.328	5.818	6.283	6.892	6.938	3.352	3.605	4.096	4.354	4.232	4.381	4.987	4.123	4.765	5.825	5.381	4.785	4.585
1	Gm22371	57422244	57422373	-	ENSMUSG00000077776	130	0	0	0	0	0	0	0.217	0	0	0	0	0	0	0	0	0	0	0	0	0	0	0
1	Gm24014	57467870	57468026	+	ENSMUSG00000088353	157	0	0	0	0	0	0	0	0	0	0	0	0	0	0	0	0	0	0	0	0	0	0
1	Gm8581	57518523	57519412	-	ENSMUSG00000101826	890	0	0	0	0	0	0	0	0	0	0	0	0	0	0	0	0.068	0	0	0	0	0	0
1	Gm37373	57520831	57523642	-	ENSMUSG00000102685	2812	0	0	0	0	0	0	0	0	0	0	0	0	0	0	0	0	0	0	0	0	0	0
1	Gm17929	57561298	57564051	-	ENSMUSG00000101151	627	0.098	0	0	0	0	0	0	0	0	0	0	0	0.078	0.16	0.204	0	0	0	0	0.061	0	0
1	Spats2l	57774162	57948394	+	ENSMUSG00000038305	8041	13.613	13.863	13.442	3.456	4.071	3.841	5.829	5.527	4.097	0.643	0.84	0.567	10.587	11.274	9.106	1.59	1.16	1.591	1.271	2.193	1.878	1.779
1	Gm17234	57909835	57917111	-	ENSMUSG00000091283	392	0.324	0	0	0	0.143	0.179	0.072	0	0	0	0	0	0.231	0.34	0.342	0	0	0	0	0	0	0
1	Kctd18	57955101	58018956	-	ENSMUSG00000054770	12973	5.792	6.471	6.286	1.962	2.181	2.197	2.592	2.894	2.639	1.151	1.255	1.225	5.525	5.284	4.269	9.065	9.391	10.002	10.99	9.724	6.57	6.116
1	Sgo2a	57995971	58025899	+	ENSMUSG00000026039	7007	0.357	0.438	0.304	1.828	1.911	1.613	0.196	0.232	0.085	0.03	0.062	0.053	0.343	0.38	0.272	3.556	1.853	2.237	4.045	2.108	1.9	3.282
1	Aox1	58029931	58106413	+	ENSMUSG00000063558	8690	3.979	4.912	4.645	13.016	13.071	15.159	0.415	0.434	0.435	18.648	20.758	18.04	24.085	20.188	13.329	1.23	0.986	1.209	1.324	1.272	0.714	1.131
1	Aox3	58113130	58200698	+	ENSMUSG00000064294	7033	1.563	1.746	1.758	0.114	0.167	0.296	0.891	2.184	0.868	141.737	152.614	115.819	92.868	83.697	58.794	0.571	0.297	0.653	0.33	0.632	0.273	0.359
1	Gm24548	58154981	58155088	-	ENSMUSG00000089275	108	0	0	0	0	0	0	0	0	0	0	0	0	0	0	0.527	0	0	0	0	0	0	0
1	Aox4	58210397	58268597	+	ENSMUSG00000038242	8416	0.638	0.573	0.647	0	0.004	0	0.011	0.038	0.024	0	0.016	0	0.02	0.037	0.052	0.078	0.081	0.117	0.072	0.117	0.18	0.17
1	Gm15759	58254117	58315656	-	ENSMUSG00000089822	3723	0.018	0.037	0	0.009	0	0.019	0.036	0	0.023	0	0	0	0.01	0.009	0	0	0	0	0	0.023	0	0
1	Aox2	58278326	58380259	+	ENSMUSG00000079554	5771	0.032	0.369	0.036	0.027	0.008	0.013	0.096	0.104	0.093	0.03	0.016	0.055	0.015	0.047	0.012	0.088	0.068	0.127	0.05	0.11	0.103	0.139
1	Gm37607	58383512	58386134	-	ENSMUSG00000103839	2623	9.527	10.44	12.955	1.409	1.578	1.722	3.017	2.811	2.662	0.617	0.772	0.425	3.351	2.915	2.807	5.243	5.364	5.634	5.918	5.028	3.592	2.87
1	Bzw1	58392898	58407353	+	ENSMUSG00000051223	4033	244.094	236.794	246.008	68.872	71.582	67.302	150.607	157.728	107.374	97.86	106.076	73.359	152.617	144.946	115.727	250.241	232.394	259.588	254.608	264.601	195.617	184.665
1	Clk1	58410189	58424066	-	ENSMUSG00000026034	8132	73.434	74.773	78.879	36.276	37.345	39.875	58.876	58.229	55.779	28.222	28.799	29.402	122.418	106.637	97.334	215.487	220.49	254.621	226.249	201.555	176.268	157.397
1	Ppil3	58430994	58445486	-	ENSMUSG00000026035	4291	8.766	9.797	9.083	4.356	4.679	5.024	6.729	6.93	6.342	3.673	3.807	4.332	7.595	7.207	7.822	16.144	16.36	18.139	17.385	16.15	15.724	16.276
1	Nif3l1	58445151	58481816	+	ENSMUSG00000026036	7763	12.927	12.684	13.299	4.662	4.472	4.651	7.354	7.813	6.994	3.895	4.187	3.78	6.568	6.816	5.849	7.268	6.718	7.278	8.381	7.529	6.02	6.984
1	Orc2	58462771	58505109	-	ENSMUSG00000026037	3857	30.004	28.937	30.189	7.777	7.59	7.718	13.823	14.213	9.675	2.533	2.958	2.807	14.09	13.067	11.228	41.176	28.87	33.626	35.97	31.836	28.63	35.506
1	Gm23966	58466515	58466621	-	ENSMUSG00000094245	107	7.315	6.12	6.982	2.787	2.414	0	4.194	4.473	2.304	1.757	1.456	0.541	2.997	5.791	1.703	14.508	10.622	12.967	15.739	14.023	9.683	9.687
1	Gm15834	58505148	58523230	+	ENSMUSG00000085054	4616	0.432	0.641	0.88	0.018	0.034	0.032	0.543	0.632	0.427	0.069	0.1	0.026	0.43	0.292	0.219	1.213	0.945	0.859	1.662	0.868	0.711	0.701
1	Fam126b	58522806	58586323	-	ENSMUSG00000038174	12041	53.501	49.001	52.479	3.434	3.113	2.725	16.002	16.961	9.593	6.224	6.935	3.463	11.462	9.654	5.335	7.032	6.911	8.406	8.244	7.942	4.255	3.318
1	Ndufb3	58586384	58595964	+	ENSMUSG00000026032	763	235.713	224.058	261.813	383.663	360.628	519.283	302.625	301.246	416.868	125.017	127.727	170.801	140.907	155.21	206.585	156.838	172.475	154.093	166.728	154.238	206.935	246.794
1	Gm29389	58625214	58625565	-	ENSMUSG00000100202	352	0	0	0	0	0	0	0	0.127	0	0	0	0	0	0	0	0	0	0	0	0	0	0
1	Gm18802	58630375	58637344	+	ENSMUSG00000099490	888	0	0	0.118	0	0	0	0	0	0	0	0	0	0	0	0	0	0	0	0	0	0	0
1	Cbx3-ps7	58646688	58647239	+	ENSMUSG00000059647	552	0	0	0	0.075	0	0.132	0.066	0.17	0	0	0	0	0	0.063	0	0.11	0	0	0	0	0	0.286
1	Flacc1	58646903	58695989	-	ENSMUSG00000047528	3396	0.172	0.444	0.415	0	0.014	0.085	3.331	4.11	4.282	0.087	0.158	0.137	0.805	0.807	0.591	1.68	0.845	1.441	1.549	2.288	0.663	0.776
1	Gm20257	58652641	58655831	+	ENSMUSG00000102059	936	4.046	3.507	3.246	2.158	1.459	2.375	3.439	4.162	3.72	2.633	2.688	3.259	17.521	15.399	17.536	36.893	32.262	38.167	41.211	36.525	39.435	37.681
1	Gm28803	58702309	58703986	+	ENSMUSG00000101046	764	0	0	0	0	0	0	0	0	0	0	0	0	0	0	0	0	0	0	0	0	0	0
1	Cflar	58711508	58758884	+	ENSMUSG00000026031	12669	8.364	8.377	8.953	14.413	14.082	14.91	39.559	42.045	28.13	26.726	28.631	18.816	59.023	53.39	40.681	45.633	43.893	50.443	45.486	50.453	36.427	31.582
1	Gm3841	58785209	58785659	+	ENSMUSG00000100236	451	0	0	0	0.096	0	0.16	0	0.282	0	0	0	0	0	0	0	0	0	0	0	0	0	0
1	Casp8	58795374	58847503	+	ENSMUSG00000026029	2893	3.484	4.3	4.03	10.215	9.538	11.369	29.625	31.051	28.296	23.041	25.378	23.345	46.909	44.198	42.115	114.835	128.672	134.29	130.153	118.62	113.098	89.964
1	Gm37760	58797783	58801623	+	ENSMUSG00000102719	3841	0.029	0.033	0.027	0.157	0.1	0.151	0.212	0.289	0.224	0.172	0.119	0.082	0.619	0.525	0.368	1.414	1.816	1.395	2.449	1.28	0.577	0.882
1	Gm28802	58850085	58892792	-	ENSMUSG00000099719	944	0.668	0.569	0.76	0.249	0.258	0.307	0.12	0.175	0.244	0	0	0.077	0.267	0.225	0.331	6.227	3.913	5.347	4.421	5.945	3.819	3.313
1	Trak2	58900449	58973430	-	ENSMUSG00000026028	7088	166.767	171.227	177.142	121.724	113.92	109.709	101.053	109.386	60.69	12.767	13.399	9.468	63.824	55.433	43.692	173.658	85.658	101.646	127.204	90.627	105.827	139.469
1	Stradb	58973522	58995715	+	ENSMUSG00000026027	7256	23.079	23.276	21.96	21.002	19.354	20.056	20.34	20.861	16.571	13.533	13.851	13.311	8.419	7.344	6.373	33.093	17.867	21.754	28.646	18.973	18.8	29.902
1	C2cd6	58997116	59094900	-	ENSMUSG00000072295	7601	0.015	0.034	0.014	0	0	0	0.038	0.041	0.018	0.006	0.007	0.008	0.013	0.018	0.007	0	0	0.015	0.062	0.017	0.02	0
1	Gm29018	59014224	59059481	+	ENSMUSG00000099752	1193	0	0	0	0	0	0	0	0	0	0	0	0	0	0.03	0	0	0	0	0	0	0	0
1	Gm25502	59070988	59071118	+	ENSMUSG00000077616	131	0	0	0	0	0	0	0	0	0	0	0	0	0	0	0	0	0	0	0	0	0	0
1	Tmem237	59100590	59120408	-	ENSMUSG00000038079	2389	38.648	40.102	39.923	2.935	3.91	3.876	22.644	21.251	17.728	3.426	4.382	2.602	27.832	27.14	23.446	6.782	7.034	8.156	8.268	8.043	6.416	4.839
1	G730003C15Rik	59119833	59122141	+	ENSMUSG00000097573	2309	0.802	0.646	0.509	0.207	0.318	0.25	1.243	0.874	1.18	0.071	0.118	0.114	0.906	0.625	0.885	0.216	0.317	0.139	0.466	0.36	0.262	0.244
1	Mpp4	59120935	59163389	-	ENSMUSG00000079550	7063	1.288	1.579	1.811	0.07	0.03	0.031	0.691	0.996	0.953	0.824	0.78	0.698	0.394	0.302	0.169	0.265	0.22	0.246	0.248	0.185	0.229	0.157
1	Gm29017	59151047	59169320	+	ENSMUSG00000101586	2092	3.108	3.596	4.662	0.335	0.324	0.341	1.072	1.508	1.357	2.017	1.427	2.065	1.282	0.84	0.944	1.597	1.375	1.843	1.656	1.292	0.422	0.642
1	Gm19125	59155607	59156989	+	ENSMUSG00000099563	1383	0.048	0.046	0	0	0	0	0.106	0	0.061	0.137	0.101	0.042	0.062	0	0	0	0	0	0	0.028	0	0
1	Als2	59162926	59237231	-	ENSMUSG00000026024	9496	40.95	41.489	43.165	5.049	5.139	4.643	17.44	17.822	12.335	24.355	27.749	16.986	8.062	7.046	5.152	9.176	8.482	8.745	8.337	9.477	6.072	5.85
1	Cdk15	59256906	59352993	+	ENSMUSG00000026023	2507	0.821	1.103	1.13	0.124	0.13	0.114	0.195	0.055	0.202	0.137	0.039	0.2	0.235	0.452	0.158	0.096	0.203	0.328	0.128	0.134	0.535	0.139
1	Gm29016	59378930	59392299	+	ENSMUSG00000099922	1013	0.06	0	0	0.041	0	0	0	0	0	0.384	0.147	0.882	0	0	0	0	0	0	0	0	0	0
1	Gm37737	59447865	59449502	-	ENSMUSG00000104502	1638	0	0	0	0	0	0	0.069	0	0.188	0.02	0	0.044	0.016	0.022	0.035	0	0	0	0	0	0	0
1	Fzd7	59482424	59486955	+	ENSMUSG00000041075	4532	15.087	16.639	15.246	4.557	5.367	5.883	19.818	20.958	19.454	9.009	9.197	8.678	33.201	35.06	25.777	4.816	5.602	5.378	5.35	7.195	4.576	5.949
1	Gm26813	59488480	59492605	-	ENSMUSG00000097819	3587	0.142	0.165	0.198	0.049	0.064	0.04	0.301	0.35	0.807	0.293	0.355	0.516	0.488	0.763	0.838	0.21	0.127	0.029	0.309	0.205	0.209	0.177
1	Gm973	59516264	59636417	+	ENSMUSG00000047361	5484	5.081	5.259	5.478	0.007	0.056	0.065	0.266	0.314	0.303	0	0	0.011	7.192	6.896	6.953	0.153	0.083	0.204	0.105	0.126	0.08	0.077
1	Gm28411	59532991	59549521	-	ENSMUSG00000099811	694	0	0.183	0.13	0	0	0	0.041	0	0	0	0	0	0.257	0.05	0.512	0	0	0	0.255	0	0	0
1	1700122D07Rik	59534811	59537229	-	ENSMUSG00000101409	421	0	0	0	0	0	0	0	0	0	0	0	0	0	0	0	0	0	0	0	0	0	0
1	Sumo1	59586558	59670834	-	ENSMUSG00000026021	2076	116.296	122.293	124.292	44.719	44.091	57.521	79.458	78.581	85.599	30.229	32.018	36.662	99.414	94.991	99.523	122.804	120.622	121.922	127.72	127.365	118.502	127.85
1	Gm24545	59626580	59626664	+	ENSMUSG00000089276	85	0	0.748	0	0	0	0	0	0.608	0	0	0	0	0.435	0	0	0	0	0	0	0.538	0	0
1	D430013B06Rik	59646200	59648071	-	ENSMUSG00000103821	1872	1.872	2.28	1.708	0.973	0.752	0.496	1.627	1.26	0.609	1.052	0.961	0.674	2.887	2.205	1.196	4.995	5.704	6.774	6.181	4.345	2.916	2.137
1	Gm29596	59673241	59673625	+	ENSMUSG00000101400	385	1.27	1.37	0.769	0.408	0.84	1.116	1.993	1.31	1.098	0.959	0.564	0	1.666	0.727	0.332	2.316	2.429	2.403	2.248	2.038	0.796	2.646
1	Nop58	59684971	59719044	+	ENSMUSG00000026020	10758	19.09	18.618	20.857	4.952	5.37	5.259	7.674	8.187	6.847	4.355	4.936	3.96	8.644	8.878	7.472	28.743	28.189	29.732	33.29	30.02	26.702	27.02
1	Snord70	59691934	59692020	+	ENSMUSG00000077345	87	0	0.732	1.039	0	0.53	0	0.974	3.573	0.701	0.851	0	0	0.851	1.202	0	5.019	0	1.176	5.722	5.647	5.181	1.021
1	Gm26293	59692509	59692592	+	ENSMUSG00000077358	84	0	0	0	0	0	0	0	0	0	0	0	0	0	0	0	0	0	0	0	0	0	0
1	Gm26287	59704258	59704338	+	ENSMUSG00000089512	81	0	0.786	2.715	0.392	0.353	0	0	1.457	1.043	0.71	1.73	0	2.658	2.542	1.577	8.992	16.111	8.072	7.524	4.777	10.897	3.044
1	Snord11	59704790	59704873	+	ENSMUSG00000089093	84	0	0	1.076	0	0.328	0	1.376	0.533	0.726	0.491	0	0	0.44	0.844	0	4.724	0	4.897	0	1.594	0	1.885
1	Bmpr2	59763400	59879014	+	ENSMUSG00000067336	17983	50.986	49.513	51.332	16.706	16.432	14.97	16.146	16.935	9.371	5.252	6.626	3.496	128.502	109.255	73.356	6.928	5.416	7.124	7.139	8.022	5.278	4.393
1	Gm38125	59801263	59804700	+	ENSMUSG00000104052	3438	0	0.04	0	0	0	0.021	0	0	0	0.01	0	0.018	0.026	0.031	0	0	0.034	0	0.042	0.026	0	0
1	Gm37977	59886969	59887689	-	ENSMUSG00000103131	721	0.091	0.19	0.27	0.144	0	0	0	0	0	0	0.07	0	0.296	0.097	0.256	0.151	0	0	0	0	0.2	0
1	Fam117b	59913006	59985346	+	ENSMUSG00000041040	7290	41.773	41.291	40.454	8.478	9.119	8.303	18.931	19.441	13.603	2.735	2.708	2.183	37.701	36.418	27.785	24.205	23.2	26.457	22.862	26.828	19.356	18.907
1	Gm37531	59929688	59935102	+	ENSMUSG00000103696	5415	0.011	0	0.041	0.007	0.012	0	0.006	0.01	0	0.008	0	0	0.007	0.032	0.074	0.035	0.13	0.019	0.092	0.012	0.053	0
1	Gm18829	59950403	59952464	-	ENSMUSG00000100901	1622	0.078	0.039	0.064	0.025	0	0	0.075	0.046	0	0	0	0	0.212	0.064	0.037	0.118	0.072	0	0	0.052	0	0.055
1	Ica1l	59982490	60043184	-	ENSMUSG00000026018	5356	31.964	30.622	32.046	0.12	0.122	0.187	0.172	0.174	0.203	0.022	0.01	0.011	0.699	0.701	0.686	0.545	0.34	0.736	0.959	0.584	0.47	0.581
1	Wdr12	60069785	60098645	-	ENSMUSG00000026019	11955	14.908	15.509	14.562	3.912	4.025	4.19	4.906	5.134	4.594	3.555	3.417	3.242	3.368	3.348	2.889	12.516	12.19	13.988	13.636	13.408	11.287	10.887
1	Carf	60098247	60153953	+	ENSMUSG00000026017	14557	6.608	7.009	7.519	1.542	1.703	1.544	1.997	2.325	1.395	0.804	0.989	0.589	2.254	2.267	1.558	2.568	2.588	2.882	3.612	2.827	2.159	1.861
1	Gm15464	60117255	60117685	+	ENSMUSG00000082609	431	0	0.295	0	0	0	0.167	0	0	0	0	0	0	0.062	0.078	0.437	0.281	0	0.449	0.334	0.177	0.356	0.205
1	Nbeal1	60180599	60338328	+	ENSMUSG00000073664	28441	7.336	6.472	6.826	7.918	7.858	6.943	7.454	7.521	4.475	2.976	3.28	2.105	15.643	13.992	8.217	5.654	4.832	6.006	6.1	5.878	2.976	2.828
1	Gm29332	60267402	60267628	-	ENSMUSG00000100516	227	0	0	0	0	0	0	0	0	0	0	0	0	0	0	0	0	0	0	0	0	0	0
1	Cyp20a1	60343323	60388060	+	ENSMUSG00000049439	2286	25.311	27.989	26.202	15.421	15.693	14.61	30.866	31.626	19.074	17.709	18.647	14.285	48.139	45.223	37.627	26.899	27.444	27.566	25.994	28.985	18.421	20.751
1	6030460B20Rik	60353119	60354176	+	ENSMUSG00000103822	1058	0.187	0.18	0.099	0	0.07	0	0.059	0.04	0.153	0	0.042	0.068	0	0.1	0.057	0.17	0.513	0.559	0	0.204	0.136	0.167
1	Abi2	60409619	60481158	+	ENSMUSG00000026782	8543	94.183	93.082	89.577	5.302	5.88	5.479	9.53	10.051	6.626	1.966	2.123	1.427	9.882	8.945	7.003	4.798	4.488	4.7	5.566	5.491	3.686	3.786
1	Raph1	60482292	60567104	-	ENSMUSG00000026014	20498	15.943	15.939	15.891	17.617	17.06	14.595	4.534	4.456	2.803	17.515	17.732	9.502	20.806	17.341	11.229	4.444	3.041	4.688	4.266	5.348	2.577	2.885
1	Gm11575	60522839	60523066	-	ENSMUSG00000081562	228	0.575	0.558	0.964	0.735	0.283	1.557	0.16	0.517	0.905	0.288	0.645	1.062	0.989	0.474	3.621	1.431	0	0.507	1.265	0.755	0	2.94
1	Gm11576	60537020	60537436	+	ENSMUSG00000084400	417	0	0	0	0	0	0	0.074	0	0	0.099	0.105	0.312	0	0.084	0	0	0	0	0	0	0	0
1	Gm11578	60592251	60592709	-	ENSMUSG00000082160	459	0.145	0.159	0.425	0.159	0.122	0.316	0	0	0	0.18	0.11	0	0.107	0	0	0	0	0	0	0	0	0
1	Gm38388	60594807	60596236	-	ENSMUSG00000103215	1430	0.078	0	0	0.202	0.2	0.049	0	0.031	0	0.689	0.557	0.705	0	0	0.047	0.135	0	0	0	0	0	0
1	Gm23762	60613698	60613803	-	ENSMUSG00000088973	106	0	0	0	0.411	0	0	0	0	0	0	0.477	0	0	0	0	0	0	0	0	0	0	0
1	Gm11577	60700872	60701937	+	ENSMUSG00000084151	737	0	0	0	0.059	0	0	0	0	0	0	0	0	0	0	0	0	0	0	0	0	0	0
1	Eif4a-ps4	60703932	60705149	+	ENSMUSG00000101188	1218	5.556	5.123	5.655	2.748	2.619	2.534	4.448	5.177	3.043	4.28	3.893	3.961	5.324	4.269	3.304	10.005	8.061	8.936	8.262	10.415	8.441	7.366
1	Cd28	60716800	60773359	+	ENSMUSG00000026012	6122	0.368	0.485	0.436	2.676	2.781	2.132	0.164	0.146	0.104	0.056	0.184	0.111	1.705	1.7	0.985	30.273	25.206	33.318	29.39	31.315	28.57	15.733
1	Gm11579	60776665	60781834	-	ENSMUSG00000086795	845	0	0	0	0.052	0.034	0	0	0	0	0	0.06	0.073	0.174	0.359	0.144	2.885	4.624	3.434	5.11	2.907	2.474	2.169
1	2310016D23Rik	60778843	60803790	+	ENSMUSG00000085965	388	0	0	0	0.438	1.216	1.093	0	0	0	0	0	0	0.528	0.174	0	1.337	1.4	2.286	1.823	1.482	2.251	1.451
1	Gm37198	60779352	60781461	+	ENSMUSG00000104069	2110	0	0	0	0.03	0.027	0.035	0.015	0	0	0.02	0	0	0.216	0.049	0.089	1.338	1.242	2.062	1.202	0.954	1.537	1.178
1	Gm11609	60792490	60793832	+	ENSMUSG00000083118	793	0	0	0	0.132	0.035	0.091	0	0	0	0	0	0	0.062	0	0	0.258	0.375	0.39	0	0.261	0.363	0.2
1	Gm11581	60809116	60809942	+	ENSMUSG00000083355	763	0.086	0.084	0	0.239	0.295	0.657	0	0	0.102	0.172	0.592	0.256	0.336	0.263	0.162	0.094	0.666	0.134	0.189	0.234	0.201	0
1	Gm38137	60880338	60881738	+	ENSMUSG00000102549	1401	0.719	0.597	0.544	0.143	0.211	0	0	0	0	0	0.031	0	0	0.05	0.091	0.094	0.129	0.073	0	0.047	0	0.05
1	Ctla4	60887000	60915832	+	ENSMUSG00000026011	2330	0.188	0.148	0.217	4.392	3.868	6.396	0.134	0.083	0.026	0.025	0.071	0	0.878	0.944	1.046	13.895	15.169	19.206	22.039	14.594	20.754	15.975
1	Rpl18-ps1	60900898	60901422	+	ENSMUSG00000081382	525	0.581	0.26	1.532	1.296	1.494	1.773	0.7	0.529	1.417	0.774	0.523	0.468	1.028	0.909	1.496	2.687	2.447	1.808	4.005	4.101	6.761	5.046
1	Gm11582	60948230	60948465	-	ENSMUSG00000080800	236	0	1.347	0	0	0.157	0.297	0	0	0	0	0	0	0.208	0.443	0.567	0	0	0.49	0	0.162	0	0.374
1	Icos	60977927	61000320	+	ENSMUSG00000026009	3430	0.107	0.13	0.166	0.39	0.467	0.564	0.298	0.197	0.279	0.698	1.117	0.702	2.964	3.26	2.499	26.626	22.998	31.256	30.703	28.98	25.455	20.722
1	Gm37039	60989479	60991963	+	ENSMUSG00000102561	2485	0	0.051	0	0.03	0	0	0	0	0	0	0.038	0	0.026	0.042	0	0.39	0.333	0.616	0.458	0.594	0.178	0.31
1	Rpl17-ps1	61075674	61076225	+	ENSMUSG00000082804	552	0	0	0.189	0	0.05	0	0	0	0	0	0	0	0.067	0	0.103	0	0	0	0	0	0	0
1	Gm11590	61121378	61124004	-	ENSMUSG00000082661	1455	0	0	0	0	0	0	0	0	0	0	0	0	0	0	0	0	0	0	0	0	0	0
1	Gm11591	61196541	61197242	-	ENSMUSG00000080785	702	0	0	0	0	0	0	0	0	0	0	0	0	0	0	0	0	0	0	0	0	0	0
1	Gm28083	61265291	61271514	-	ENSMUSG00000100893	538	0	0	0	0	0	0	0	0	0	0	0	0	0	0	0	0	0	0	0	0	0	0
1	Gm11587	61301909	61307746	+	ENSMUSG00000085248	1120	0	0	0	0	0.033	0	0	0.046	0	0	0	0	0	0	0	0	0	0	0	0	0	0
1	9530026F06Rik	61378432	61395904	+	ENSMUSG00000085447	892	0	0	0	0	0	0.082	0.104	0.048	0	0	0	0	0	0.114	0	0.244	0	0.13	0.683	0.169	0.334	0.277
1	Gm11588	61440101	61469475	+	ENSMUSG00000086408	658	0	0	0	0	0	0	0	0	0	0	0	0	0	0	0	0.073	0	0	0	0	0	0
1	Gm25839	61470441	61470543	+	ENSMUSG00000089546	103	0	0	0	0	0	0	0	0	0	0	0	0	0	0	0	0	0	0	0	0	0	0
1	Gm28449	61474951	61476028	+	ENSMUSG00000100965	506	0.121	0.251	0.228	0	0	0	0	0	0	0	0	0	0	0	0	0	0	0	0.35	0.084	0	0
1	Gm36943	61545882	61546163	+	ENSMUSG00000102168	282	0	0	0	0	0	0	0	0	0	0	0	0	0	0	0	0	0	0	0	0	0	0
1	Gm28094	61548122	61548511	+	ENSMUSG00000100381	390	0	0	0	0	0	0	0	0	0	0	0	0	0	0	0	0	0	0	0	0	0	0
1	4930587A21Rik	61616943	61621149	-	ENSMUSG00000086009	851	0	0	0	0	0	0	0	0.089	0	0	0	0	0	0	0	0	0	0	0	0	0	0
1	Pard3b	61638824	62642284	+	ENSMUSG00000052062	13153	1.665	1.916	1.99	4.262	4.269	4.374	5.45	6.228	3.828	0.734	0.894	0.566	9.347	8.878	5.614	2.064	2.079	1.902	1.749	2.652	1.441	2.083
1	Gm37205	61654423	61657158	+	ENSMUSG00000103656	2736	0	0.023	0	0	0	0	0	0	0	0	0	0	0	0.012	0	0	0	0	0	0	0	0
1	Gm38012	61677249	61680277	+	ENSMUSG00000104402	3029	0	0	0	0	0	0	0.01	0.014	0	0	0.015	0	0	0.034	0	0	0	0.034	0.048	0	0	0.023
1	Gm38278	61702527	61703891	+	ENSMUSG00000104081	1365	0	0	0	0	0	0	0	0	0	0	0	0	0	0	0	0.035	0	0	0	0	0	0
1	Pard3bos1	61767415	61851540	-	ENSMUSG00000085842	1984	0.031	0	0	0.021	0.014	0.037	0.051	0.026	0	0	0	0	0.334	0.16	0.152	0	0	0	0.089	0.062	0	0
1	Gm38075	61805221	61806140	+	ENSMUSG00000103002	920	0	0	0	0	0	0	0	0	0	0	0	0	0	0.038	0	0	0.197	0	0	0	0	0
1	Gm29640	61980930	61981207	-	ENSMUSG00000100344	278	0	0	0	0	0	0	0	0	0	0	0	0	0	0	0	0	0	0	0	0	0	0
1	Gm29641	62095081	62095339	-	ENSMUSG00000101509	259	0	0	0	0	0	0	0	0	0	0	0	0	0	0	0	0	0	0	0	0	0	0
1	Pard3bos2	62131195	62136109	-	ENSMUSG00000085019	770	0.396	0.438	0.488	0	0.036	0.095	0.099	0	0	0.043	0	0	0	0.092	0	0	0	0	0.46	0.055	0	0
1	Gm38351	62247153	62249670	+	ENSMUSG00000102359	2518	0	0	0	0.016	0	0	0	0	0.024	0	0	0	0.011	0	0	0	0	0	0	0	0	0.028
1	Pard3bos3	62456725	62499261	-	ENSMUSG00000085400	862	0.077	0.147	0	0	0.043	0.081	0.382	0.374	0.278	1.827	3.405	3.146	0.162	0.125	0.155	0.241	0	0.596	0.372	0.48	0.178	0.102
1	Gm29084	62534491	62535942	-	ENSMUSG00000100750	1452	0	0.138	0.348	0	0	0.15	0	0	0.328	0.04	0	0.05	0.074	0.095	0.088	0.125	0	0.211	0.343	0.382	0	0.122
1	Gm11600	62656695	62657788	-	ENSMUSG00000081950	240	0	0	0.435	0	0	0	0	0	0	0	0	0	0	0	0.253	0.4	0	0	0	0.19	0	0
1	Gm11599	62660839	62661716	+	ENSMUSG00000084333	878	0.146	0	0.132	0.136	0.15	0.166	0.064	0.107	0.289	0.051	0.058	0.214	0	0.12	0.076	0.082	0.543	0	0.202	0.194	0.338	0.101
1	Nrp2	62703285	62818695	+	ENSMUSG00000025969	11842	17.712	17.517	17.62	17.372	17.428	17.905	9.693	10.74	6.107	2.785	3.453	1.569	20.262	19.656	19.077	9.196	8.325	9.221	8.194	10.662	6.403	6.224
1	Gm29083	62714723	62718073	-	ENSMUSG00000100811	733	1.855	1.079	1.304	0.043	0.078	0	0	0.061	0	0	0	0	0.101	0.046	0	0.068	0.247	0.14	0.438	0.444	0.196	0.121
1	Gm37121	62809302	62811857	+	ENSMUSG00000103032	2556	0.835	1.274	0.668	1.184	0.969	1.014	0.618	0.803	0.213	0.493	0.402	0.228	0.824	1.077	0.599	0.385	0.644	0.533	0.628	0.403	0.472	0.138
1	Gm4208	62821355	62832370	-	ENSMUSG00000100426	871	0.601	0.146	0.224	0.072	0	0	4.928	3.516	5.906	0	0.118	0.22	0.665	0.51	0.479	0.167	0.781	0.235	0.572	0.49	0	0.283
1	Ino80d	62958418	63114667	-	ENSMUSG00000040865	17713	13.273	13.547	14.811	6.347	6.517	6.277	9.332	9.458	7.159	3.887	4.337	3.087	17.009	14.699	9.996	26.243	25.74	30.589	28.548	26.972	18.944	16.004
1	Gm44468	63025742	63025846	+	ENSMUSG00000104991	105	0	0	0	0	0	0	0	0	0	0	0	0	0	0	0	0	0	0	0	0	0	0
1	Gm24942	63032706	63032819	+	ENSMUSG00000088953	114	0	0	0	0	0	0	0	0	0	0	0	0	0	0	0	0	0	0	0	0	0	0
1	Rps13-ps7	63038214	63038581	+	ENSMUSG00000081617	368	0	0	0	0	0	0	0	0	0	0	0	0	0	0	0	0	0.317	0	0	0	0	0
1	Rps27-ps1	63073774	63074019	+	ENSMUSG00000081429	246	0	0	0	0.129	0.112	0.293	0.366	0	0.316	0	0	0	0.308	0.274	0	1.429	1.21	0.94	1.305	1.681	0.624	0
1	Ino80dos	63113078	63158290	+	ENSMUSG00000084799	2880	6.428	7.043	7.302	2.329	2.174	2.071	4.668	5.03	3.748	1.026	1.022	0.818	3.935	3.305	2.321	5.164	5.603	6.014	5.883	5.392	3.534	3.086
1	Gm20342	63117118	63126837	+	ENSMUSG00000101599	9720	3.64	3.524	3.455	1.18	1.276	1.159	5.269	4.712	3.97	1.629	1.593	1.186	3.871	3.392	2.127	7.639	8.197	8.264	9.445	7.522	5.56	5.215
1	Ndufs1	63143596	63176833	-	ENSMUSG00000025968	8086	75.765	76.694	82.515	227.371	230.316	217.828	110.365	115.257	91.119	37.922	41.919	31.642	22.39	22.031	20.065	33.923	32.954	33.153	37.16	33.671	30.434	31.169
1	Gm24557	63161855	63161943	+	ENSMUSG00000077884	89	1.252	1.536	0	0	1.046	0	1.205	0.477	0.685	0	0.492	0	0.966	0	0	3.684	0	0	0	0.429	0	0.992
1	Eef1b2	63176825	63180486	+	ENSMUSG00000025967	2532	183.345	176.559	188.368	146.594	147.136	171.534	211.923	213.718	234.766	168.391	157.852	174.647	240.338	262.463	312.904	877.39	970.022	924.543	930.958	913.519	1061.54	1110.28
1	Gm27390	63177983	63178158	+	ENSMUSG00000098850	176	0	0	0	0	0	0	0	0	0	0	0	0	0	0	0	0	0	0	0	0	0	0
1	Gm26457	63178677	63178754	+	ENSMUSG00000064612	78	0	0.937	0	0	0.472	0.468	0.181	0	0	0.369	0.493	0	0.551	0.216	0	1.463	1.161	0.656	3.192	0.838	2.889	0
1	Gm26457	63178686	63178720	+	ENSMUSG00000105060	35	0	0.937	0	0	0.472	0.468	0.181	0	0	0.369	0.493	0	0.551	0.216	0	1.463	1.161	0.656	3.192	0.838	2.889	0
1	Snora41	63179004	63179135	+	ENSMUSG00000064602	132	4.81	6.957	8.885	2.17	3.022	3.788	6.501	4.468	6.119	1.058	5.103	7.121	14.863	15.325	12.383	33.07	43.018	46.068	46.105	33.76	42.658	51.403
1	Gpr1	63182691	63214543	-	ENSMUSG00000046856	2496	1.154	1.024	1.24	0.367	0.27	0.226	0.029	0.068	0	0	0	0	0.071	0.067	0	0.044	0	0.093	0.129	0	0	0
1	Gm27512	63198031	63198156	+	ENSMUSG00000094290	126	0	0	0	0	0	0	0	0	0	0	0	0	0	0	0	0	0	0	0	0	0	0
1	Platr12	63200313	63207967	+	ENSMUSG00000086730	911	0	0	0	0	0.032	0	0	0	0	0	0	0	0	0	0	0	0	0	0	0	0	0
1	1700039I01Rik	63248021	63248499	-	ENSMUSG00000102536	479	0	0.133	0	0	0	0	0	0	0	0	0	0	0	0	0	0	0	0	0	0	0	0
1	Gm11608	63266848	63273120	-	ENSMUSG00000087561	882	0	0.083	0	0	0	0	0	0	0	0	0	0	0	0	0	0	0	0	0	0	0	0
1	Gm24513	63273226	63273363	-	ENSMUSG00000092705	138	0	0	0	0	0	0	0	0	0	0	0	0	0	0	0	0	0	0	0	0	0	0
1	Zdbf2	63273265	63314576	+	ENSMUSG00000027520	12659	17.793	15.578	17.684	0.143	0.13	0.129	0.114	0.122	0.102	0.007	0.008	0	0.676	0.561	0.263	0.086	0.121	0.089	0.048	0.109	0.083	0.06
1	Gm23448	63300280	63300383	-	ENSMUSG00000094214	104	1.072	1.315	0	0	0	0	0	0	0	0	0	0	0	0	0	0	0	0	0	0	0	0
1	Gm11606	63357434	63358050	-	ENSMUSG00000083039	617	0	0	0	0	0	0	0	0	0	0	0	0	0	0	0	0	0	0	0	0	0	0
1	Gm11605	63364720	63365365	-	ENSMUSG00000081643	646	0.102	0.507	0.458	0.308	0	0	0.594	0.878	0.941	0.305	0.068	0.297	0.4	0.319	0.691	0.643	0	0.358	0.547	0.585	0.223	0.459
1	Adam23	63445891	63596276	+	ENSMUSG00000025964	17907	47.162	48.284	51.333	0.496	0.575	0.497	0.05	0.064	0.093	1.818	2.639	0.923	2.352	2.14	1.335	10.163	10.666	11.675	10.834	11.605	8.035	7.286
1	Gm22281	63575488	63575590	-	ENSMUSG00000087823	103	22.142	15.181	20.424	0.617	0	0	0	0	0	1.438	0	0	3.644	1.694	1.179	18.11	14.84	10.49	16.668	17.551	10.058	5.093
1	Gm39653	63615968	63620819	+	ENSMUSG00000115378	1105	0.46	0.248	0.457	0	0	0	0	0	0	0	0	0	0.145	0.125	0	0	0	0	0	0	0	0
1	Dytn	63622851	63686927	-	ENSMUSG00000069085	6143	0.121	0.22	0.128	0	0	0	0.005	0.007	0.024	0	0	0	0.378	0.343	0.085	0	0	0	0	0	0	0
1	Gm12748	63671468	63671971	+	ENSMUSG00000083066	504	0.13	0	0	0	0	0	0	0	0	0	0	0	0	0	0	0	0	0	0	0	0	0
1	Mdh1b	63698819	63730318	-	ENSMUSG00000025963	1719	1.867	2.476	2.378	0.018	0	0	1.021	1.05	0.861	0.045	0.029	0.034	9.567	10.017	7.732	0.029	0	0	0	0.038	0	0
1	Fastkd2	63730614	63754655	+	ENSMUSG00000025962	5873	16.614	16.572	16.09	13.48	12.848	13.352	15.223	16.308	12.53	6.646	7.482	5.866	6.383	6.437	5.279	13.277	14	13.935	15.052	13.869	11.029	12.005
1	4933402D24Rik	63754907	63769267	-	ENSMUSG00000025961	1758	3.829	4.03	4.3	0.337	0.457	0.246	0.777	0.649	0.346	0.119	0.084	0.033	0.642	0.255	0	0.113	0.157	0.066	0.164	0.14	0	0.051
1	Gm13751	63844827	63845578	-	ENSMUSG00000080817	752	0	0.085	0	0	0	0	0	0	0	0	0	0	0	0.046	0	0	0	0	0	0	0	0
1	Gm13754	63917848	63935932	+	ENSMUSG00000082373	998	0.885	0.42	0.803	0	0.066	0	0.048	0	0	0	0	0	0	0	0	0	0	0	0	0	0	0
1	Gm13749	63964727	63968999	+	ENSMUSG00000044689	1432	1.124	1.538	0.824	0.147	0.155	0.051	0.155	0.098	0.21	0	0	0.05	1.436	1.206	0.603	0	0	0	0.124	0.113	0.208	0.234
1	Klf7	64029447	64122282	-	ENSMUSG00000025959	8131	36.565	35.05	36.379	15.692	13.973	14.081	9.4	10.363	5.475	2.414	2.928	1.759	65.375	48.628	33.072	21.197	20.672	22.729	21.145	24.238	15.265	12.305
1	Mir6899	64042438	64042501	-	ENSMUSG00000098487	64	0	0	0	0	0	0	0	0	0	0	0	0	0.418	0	0	0.95	0	0	0	0	0	0
1	Gm13748	64078654	64090782	+	ENSMUSG00000086836	378	2.05	0.53	1.687	0.166	0.218	0	0.492	0	0.161	0	0	0	0.829	0.188	0.177	0.701	0	0.612	1.404	0.752	0.406	0.234
1	Gm13750	64150201	64150665	+	ENSMUSG00000086721	465	0.143	0.274	0.473	0	0	0	0	0	0	0.212	0	0	0.106	0.218	0.122	0.107	0	0	0	0.082	0	0.299
1	Gm28981	64185991	64303043	-	ENSMUSG00000101895	1288	0.086	0.057	0.32	0.082	0.114	0	0	0	0.06	0	0.041	0	0.058	0.083	0.052	0	0.281	0	0.138	0.063	0.112	0
1	Gm25748	64396334	64396403	+	ENSMUSG00000093228	70	0	0	0	0	0	0	0	0	0	0	0	0	0	0	0	0	0	0	0	0	0	0
1	Gm28980	64454359	64454577	-	ENSMUSG00000099658	219	0	0	0	0	0	0	0	0	0	0	0	0	0	0	0	0	0	0	0	0	0	0
1	Creb1	64532645	64604548	+	ENSMUSG00000025958	13742	23.413	24.434	24.564	7.267	7.315	7.242	12.249	12.6	8.219	3.957	4.396	3.594	23.959	20.98	15.718	42.317	39.614	48.586	42.584	43.475	33.218	25.982
1	Mettl21a	64606473	64617242	-	ENSMUSG00000025956	3005	15.386	16.086	16.759	7.013	7.2	8.288	8.794	10.232	9.618	6.676	7.433	6.053	13.156	13.215	13.676	13.835	14.259	15.407	15.639	16.242	9.927	12.62
1	Gm28982	64617784	64626033	+	ENSMUSG00000101832	512	0.12	0.124	0.606	0.251	0	0.142	0.645	0.598	0	0.064	0	0	0.719	0.336	0.119	0.097	0.765	0.977	1.317	0.322	0.281	0.309
1	Gm29152	64649935	64652756	+	ENSMUSG00000100437	325	0	0	0	0	0.169	0.444	0	0	0	0	0	0	0	0.207	0.175	0.152	0.358	0	0	0.141	0	0
1	2810408I11Rik	64679871	64690659	-	ENSMUSG00000087213	2341	0.259	0.342	0.143	0	0.032	0	0.292	0.286	0.411	0.507	0.411	0.508	0.146	0.104	0.204	1.896	1.382	1.167	2.578	1.38	2.556	2.469
1	Ccnyl1	64690455	64725644	+	ENSMUSG00000070871	3456	17.83	18.772	18.93	11.455	10.833	11.287	10.977	11.03	9.527	2.85	2.933	2.628	18.627	16.524	13.663	9.59	8.549	9.236	9.727	10.207	6.436	7.744
1	Fzd5	64730558	64737751	-	ENSMUSG00000045005	6915	1.541	2.041	1.326	1.997	2.057	1.848	9.408	9.899	8.376	1.836	2.309	1.906	14.47	15.4	10.388	7.093	5.643	5.912	6.577	6.477	5.265	5.007
1	Gm38058	64736240	64740607	+	ENSMUSG00000102140	4368	0.176	0.184	0.273	0	0	0	0.024	0.02	0.018	0.018	0	0	0.017	0.078	0	0.025	0	0	0.033	0.041	0.101	0
1	Plekhm3	64785983	64956824	-	ENSMUSG00000051344	10921	24.893	23.502	24.414	3.107	3.251	3.296	3.315	3.332	2.58	0.706	0.804	0.486	11.807	10.3	8.32	26.324	27.588	29.382	23.868	28.437	19.69	15.473
1	Rpl31-ps24	64934402	64934780	+	ENSMUSG00000097264	379	0	0	0	0	0	0	0	0.118	0.161	0	0	0	0	0	0	0	0	0	0	0.233	0	0
1	Rpl10a-ps1	64993951	64994604	-	ENSMUSG00000084416	654	3.602	4.578	2.114	2.543	3.546	1.863	6.174	7.197	5.493	4.078	3.694	3.001	5.808	7.366	6.548	22.55	20.14	17.426	21.506	25.924	32.358	19.575
1	Gm24788	65001307	65001462	-	ENSMUSG00000077471	156	0	0	0	0	0	0	0	0	0	0	0	0	0	0	0	0	0	0	0	0	0	0
1	Akr1cl	65012689	65032759	-	ENSMUSG00000025955	4209	0.016	0	0.049	0	0.013	0.101	0	0	0	0	0	0	0.036	0.04	0.014	1.634	2.17	2.012	1.204	1.233	2.284	1.805
1	Gm8550	65028080	65028732	+	ENSMUSG00000090042	653	0	0	0	0	0	0	0	0	0	0	0	0	0	0	0	0	0	0	0	0	0.235	0
1	Cryge	65048554	65051149	-	ENSMUSG00000070870	723	0.085	0	0	0	0	0	0	0	0	0	0	0.085	0	0	0	0	0	0	0	0	0.199	0
1	Crygd	65061872	65063452	-	ENSMUSG00000067299	1028	0	0	0	0	0	0	0	0	0	0	0	0	0	0.033	0	0	0	0	0	0	0	0
1	Crygc	65071525	65073689	-	ENSMUSG00000025952	786	0	0	0	0	0	0	0	0	0	0	0	0	0	0	0	0	0	0	0	0	0	0
1	Crygb	65080219	65082288	-	ENSMUSG00000073658	634	0	0	0	0	0	0	0	0	0	0	0	0	0	0	0	0	0	0	0	0	0	0
1	Gm7329	65095227	65095436	+	ENSMUSG00000100774	210	0.925	0	0	0.207	0.136	0	0.55	0	0.581	0.213	0.417	0	0	0	0	0	0	0	0	0	0	0
1	Cryga	65100389	65103373	-	ENSMUSG00000044429	730	0.328	0.187	0	0	0	0	0.695	0.455	0.856	0	0	0	0	0	0	0	0	0	0	0	0	0
1	Gm28845	65100619	65119558	-	ENSMUSG00000100846	733	0	0	0	0	0	0	0	0	0	0	0	0	0	0	0	0	0	0	0	0	0	0
1	D630023F18Rik	65105285	65123214	-	ENSMUSG00000044816	2667	3.231	2.974	3.513	0.028	0	0.054	55.716	40.402	58.833	0	0.029	0.022	0.048	0.013	0.225	0.064	0.068	0.193	0.162	0.1	0	0.067
1	Idh1	65158616	65186500	-	ENSMUSG00000025950	2771	70.632	68.947	71.935	49.349	49.346	54.061	669.316	612.168	701.295	469.634	459.943	440.085	88.55	87.066	80.288	63.891	51.437	60.83	60.003	73.499	45.336	50.075
1	Pikfyve	65186683	65278695	+	ENSMUSG00000025949	19211	17.004	16.664	16.956	2.726	2.824	2.724	10.061	10.505	7.292	4.543	4.759	3.067	8.467	7.413	5.526	22.511	22.298	26.486	22.59	22.586	16.05	13.923
1	Pth2r	65282056	65389244	+	ENSMUSG00000025946	2582	3.316	3.532	3.091	0	0	0	0.062	0	0	0.029	0	0	0.019	0.014	0	0.019	0.115	0.075	0	0.018	0	0.034
1	Gm28927	65420850	65421121	-	ENSMUSG00000100503	272	0	0	0	0	0	0	0	0	0	0	0	0	0	0	0	0	0	0	0	0	0	0
1	Gm28926	65421124	65421803	-	ENSMUSG00000100504	680	0	0	0	0	0	0	0	0	0	0	0	0	0	0	0	0	0	0	0	0	0	0
1	Gm28925	65421770	65421937	-	ENSMUSG00000099383	168	0	0	0	0	0	0	0	0	0	0	0	0	0	0	0	0	0	0	0	0	0	0
1	Gm28923	65438664	65438985	-	ENSMUSG00000100340	322	0	0	0	0	0	0	0	0	0	0	0	0	0	0	0	0	0	0	0	0	0	0
1	Gm28922	65470201	65470508	-	ENSMUSG00000100439	308	0	0	0	0	0	0	0	0	0	0	0	0	0	0	0	0	0	0	0	0	0	0
1	Gm28728	65523671	65524075	-	ENSMUSG00000099819	405	0	0	0	0	0	0.173	0.167	0	0	0	0	0	0	0	0	0.122	0	0	0	0	0	0
1	Gm5255	65550464	65551237	-	ENSMUSG00000082565	642	0	0	0	0	0	0	0	0	0	0	0	0	0	0	0	0	0	0	0	0	0	0
1	Gm8805	65552682	65552994	+	ENSMUSG00000082774	313	0.212	0	0.289	0	0	0	0	0	0	0	0	0	0	0	0	0	0	0	0	0	0	0
1	Crygf	65926520	65928307	+	ENSMUSG00000025945	627	0	0	0	0	0	0	0	0	0	0	0	0	0	0	0	0	0	0	0	0	0	0
1	Gm8809	66032183	66032925	-	ENSMUSG00000081623	743	0	0	0	0	0	0	0	0	0	0	0	0	0	0	0	0	0	0	0	0	0	0
1	Gm15659	66033085	66033425	+	ENSMUSG00000083242	341	0	0	0	0	0	0	0	0	0	0	0	0	0	0	0	0	0	0	0	0	0	0
1	Gm8812	66062965	66063376	+	ENSMUSG00000083289	412	0	0	0	0	0	0	0	0.103	0	0	0	0	0	0.087	0	0	0	0	0	0	0	0
1	Map2	66175273	66442583	+	ENSMUSG00000015222	16456	304.947	307.579	300.317	0.783	0.765	0.671	3.027	3.206	1.692	0.209	0.171	0.158	2.191	2.542	1.713	1.13	0.82	1.267	0.99	1.336	0.748	0.739
1	Gm24729	66305889	66306025	+	ENSMUSG00000088850	137	0	0	0	0	0	0	0	0	0	0	0	0	0	0	0	0	0	0	0	0	0	0
1	Gm10558	66322276	66328796	-	ENSMUSG00000073656	1661	0	0.159	0.117	0	0	0	0	0	0	0	0	0.037	0	0	0	0	0.109	0	0	0	0	0
1	Gm25411	66436082	66436232	+	ENSMUSG00000065694	151	11.195	11.196	12.07	0	0	0	0.187	0.623	0	0	0	0	0	0.223	0	0.328	0	0	0	0	0	0
1	Unc80	66468367	66699148	+	ENSMUSG00000055567	14425	150.275	144.676	154.533	0.052	0.056	0.089	0.05	0.034	0.044	0	0	0.004	0.296	0.202	0.081	0.036	0.008	0.042	0.034	0.021	0.03	0.011
1	Gm37181	66690630	66692356	-	ENSMUSG00000103375	1727	14.685	14.683	15.188	0	0	0	0	0	0	0	0	0	0.021	0.058	0	0.028	0	0	0	0	0	0
1	Rpe	66700831	66719805	+	ENSMUSG00000026005	3113	33.49	33.763	33.711	8.686	9.12	9.195	34.408	33.33	23.931	23.245	23.692	18.532	33.368	31.203	23.194	44.752	41.869	47.065	47.743	46.657	34.703	29.647
1	Kansl1l	66719248	66817562	-	ENSMUSG00000026004	6664	10.934	11.476	11.018	11.514	10.837	10.38	31.765	31.066	22.189	5.021	5.272	3.919	15.317	13.302	8.902	13.23	12.152	12.624	13.25	13.776	8.256	7.701
1	Gm37570	66765626	66768731	-	ENSMUSG00000102559	3106	3.209	2.932	2.87	0.715	0.791	0.671	1.367	1.492	0.792	0.434	0.57	0.313	1.417	0.909	0.636	1.672	2.044	2.832	1.798	1.706	1.755	1.181
1	Gm38387	66769290	66771866	-	ENSMUSG00000102374	2577	2.795	2.81	2.706	0.338	0.439	0.666	1.267	1.105	0.655	0.343	0.389	0.272	1.258	0.927	0.457	1.335	1.676	1.505	1.749	1.492	0.744	0.944
1	Gm38162	66775511	66780107	+	ENSMUSG00000102776	4597	1.188	1.321	1.02	0.217	0.194	0.188	0.416	0.353	0.15	0.067	0.103	0.079	0.298	0.343	0.068	0.641	0.817	0.402	0.949	0.757	0.286	0.407
1	Gm15789	66783913	66786445	+	ENSMUSG00000082057	1359	1.329	1.13	1.697	0.157	0.26	0.318	0.37	0.336	0.192	0.09	0.108	0.045	0.598	0.328	0.183	0.696	1.681	0.547	1.571	1.246	0.543	0.181
1	6820402A03Rik	66793645	66796298	-	ENSMUSG00000103706	2654	0.812	0.801	0.663	0.138	0.105	0.081	0.214	0.48	0.147	0.099	0.15	0.067	0.311	0.377	0.203	0.557	0.207	0.62	0.84	1.012	0.336	0.417
1	Gm37285	66799659	66800797	-	ENSMUSG00000103756	1139	2.325	1.822	2.343	1.658	1.589	1.447	2.869	2.562	1.596	1.41	0.889	0.952	2.423	2.383	0.857	5.978	4.808	6.891	4.072	5.873	1.811	2.488
1	Gm37755	66812315	66814493	+	ENSMUSG00000103382	2179	3.049	2.824	3.366	0.999	1.38	0.986	2.852	3.068	1.458	0.501	0.793	0.227	1.567	1.484	0.109	1.849	1.92	3.004	2.438	1.968	0.695	0.615
1	Gm38218	66821226	66825914	-	ENSMUSG00000103553	4689	0.069	0.21	0.138	0.107	0.275	0.137	0.276	0.469	0.257	0.217	0.216	0.172	0.566	0.401	0.347	0.119	0.209	0.324	0.48	0.27	0.225	0.149
1	Acadl	66830839	66863277	-	ENSMUSG00000026003	2005	70.045	76.666	78.246	1280.43	1241.31	1251.65	416.286	429.083	352.209	299.478	323.094	277.023	167	173.282	157.884	128.654	129.703	116.408	132.074	131.811	131.5	127.859
1	Gm15793	66849108	66849602	-	ENSMUSG00000082769	495	0.484	0.128	0.394	1.076	1.422	1.155	1.02	0.795	0.778	0.926	1.036	0.146	1.649	2.664	1.553	1.416	1.654	1.428	0.94	1.099	1.22	0.995
1	Gm27934	66856641	66856703	+	ENSMUSG00000089420	63	0	0	0	0	0.587	0	0	0	0	0	0.835	0	0	0	0	0	0	0	0	0	0	0
1	Gm25832	66866797	66866926	+	ENSMUSG00000077328	130	0	0	0	0	0	0	0	0	0	0	0	0	0	0	0	0	0	0	0	0	1.107	0
1	Myl1	66924295	66945404	-	ENSMUSG00000061816	2074	1.279	1.004	1.171	21.538	24.813	62.133	0.046	0.082	0.148	0.021	0.024	0.035	3.98	4.132	3.262	0.218	0.189	0.105	0.07	0.225	0.287	0
1	Rpl31-ps14	66948563	66948940	-	ENSMUSG00000094191	378	0.347	0.336	0	0	0.122	0.186	0.127	0	0.205	0.109	0	0.153	0	0.182	0	0.855	0.616	0.306	0	1.299	0.762	0.419
1	Gm15826	66951829	66953469	+	ENSMUSG00000082212	1384	0.176	0.184	0.214	0.045	0	0	0	0	0	0	0	0	0	0	0	0.044	0	0	0.104	0	0	0
1	Lancl1	67000517	67038872	-	ENSMUSG00000026000	6863	94.576	94.286	93.348	10.081	9.685	11.356	15.286	15.78	16.979	7.734	8.431	8.685	16.543	17.132	17.19	16.337	17.569	17.155	16.189	17.09	16.571	16.497
1	Cps1	67123026	67231259	+	ENSMUSG00000025991	5555	0.473	0.548	0.634	0.2	0.318	1.094	0.085	0.029	0.083	2697.8	2890.42	1894.14	0.486	0.268	0.032	0.506	0.05	0.185	0.084	0.276	0.055	0.08
1	Gm15668	67249200	67323609	+	ENSMUSG00000086204	678	0	0	0	0	0	0	0	0	0	0	0	0	0	0	0	0	0	0	0	0	0	0
1	Gm26342	67257224	67257352	+	ENSMUSG00000077745	129	0	0	0	0	0	0	0	0	0	0	0	0	0	0	0	0	0	0	0	0	0	0
1	Kif22-ps	67585053	67587036	+	ENSMUSG00000082473	1984	0	0	0	0	0	0	0	0	0	0	0	0	0	0	0	0	0	0	0	0	0	0
1	Gm22548	67616975	67617052	+	ENSMUSG00000095282	78	0	0	0	0	0	0	0	0	0	0	0	0	0	0	0	0	0	0	0	0	0	0
1	Gm15669	67792481	67805324	+	ENSMUSG00000085075	526	0	0	0	0	0	0	0	0	0	0	0	0	0	0	0	0	0	0	0	0	0	0
1	Gm37957	67903230	67905532	+	ENSMUSG00000104395	2303	0	0	0	0	0	0	0	0	0	0	0	0	0	0	0	0	0	0	0	0	0	0
1	Gm23189	67973676	67973777	+	ENSMUSG00000096031	102	0	0	0	0	0	0	0	0	0	0	0	0	0	0	0	0	0	0	0	0	0	0
1	Gm15671	68024243	68025763	+	ENSMUSG00000087329	576	0	0	0	0	0	0	0	0	0	0	0	0	0	0	0	0	0	0	0	0	0	0
1	Erbb4	68032186	69108059	-	ENSMUSG00000062209	12355	31.363	30.131	30.692	4.213	4.38	3.81	12.581	14.362	3.746	1.415	1.86	1.106	0.247	0.178	0.125	0.016	0	0	0	0.007	0.024	0
1	Gm37100	68115195	68116547	-	ENSMUSG00000102449	1353	0.132	0	0	0	0	0	0	0	0	0	0	0	0	0	0	0	0	0	0	0	0	0
1	Gm15670	68293280	68293726	-	ENSMUSG00000083795	447	0	0	0	0	0	0	0.069	0	0	0	0	0	0	0	0	0	0	0	0	0	0	0
1	Gm25542	68384942	68385035	-	ENSMUSG00000080539	94	0	0	0	0	0	0	0	0	0	0	0	0	0	0	0	0	0	0	0	0	0	0
1	Gm19335	68591618	68593686	-	ENSMUSG00000103307	2069	0.054	0.071	0	0	0	0	0	0	0	0	0	0.035	0	0	0	0	0	0	0	0	0	0
1	Gm37735	68639424	68640829	-	ENSMUSG00000104508	1406	0	0.045	0	0.062	0	0	0.112	0.032	0.284	0.087	0.092	0	0	0	0	0	0	0	0	0	0	0
1	Gm37769	68711037	68713405	-	ENSMUSG00000103642	2369	0	0	0	0	0.016	0	0	0.032	0.026	0	0	0.031	0	0	0	0	0	0	0	0	0	0
1	Gm37061	68758485	68761727	-	ENSMUSG00000103809	3243	0.038	0	0.032	0	0	0	0.018	0	0	0	0.024	0	0	0	0	0	0	0	0	0	0	0
1	Gm16076	69091913	69106740	-	ENSMUSG00000087514	480	0.137	0.132	0.241	0.289	0.156	0.449	0.235	0.182	0.127	0	0	0	0.102	0	0	0	0	0	0	0	0	0
1	Gm8840	69130914	69131299	-	ENSMUSG00000084332	386	0	0	0.533	0	0	0	0.125	0.244	0.578	0	0	0	0	0	0	0	0	0	0	0.099	0	0
1	Pced1c-ps	69377321	69378071	+	ENSMUSG00000101387	751	0	0	0.139	0	0	0.096	0.064	0.06	0	0	0	0	0	0.045	0	0.066	0.212	0	0	0	0	0
1	Gm28497	69441056	69444084	+	ENSMUSG00000099804	3029	0	0.042	0	0	0	0	0.038	0.092	0.046	0	0	0	0.089	0.089	0.135	0	0	0	0	0.022	0	0
1	Gm29113	69490357	69493788	-	ENSMUSG00000100354	3432	0	0.018	0	0.009	0	0.021	0	0	0	0	0	0	0	0.01	0	0	0	0	0	0.019	0	0
1	Gm29114	69513932	69547707	+	ENSMUSG00000101156	2508	0	0	0	0	0.011	0	0.116	0.083	0.031	0	0	0	0.025	0.028	0.023	0.103	0.11	0.174	0.07	0.104	0	0
1	Ikzf2	69531214	69687245	-	ENSMUSG00000025997	11613	2.266	2.197	2.323	1.516	1.744	1.554	2.093	2.266	2.028	0.084	0.092	0.052	2.676	2.442	1.733	8.923	8.512	10.883	12.919	9.587	7.146	4.982
1	Gm29112	69595036	69598522	-	ENSMUSG00000100815	3487	0	0	0	0.013	0	0	0	0	0	0	0	0	0	0.029	0	0.02	0	0	0	0.024	0	0.025
1	Gm28112	69660187	69662061	-	ENSMUSG00000099954	1875	0	0	0	0	0	0	0	0	0	0	0	0	0	0	0	0	0.085	0.055	0	0	0	0.047
1	Gm37930	69770868	69772753	+	ENSMUSG00000103402	1886	0	0	0	0	0	0	0	0.022	0	0	0	0	0	0	0	0	0	0	0	0	0	0
1	Spag16	69826970	70725132	+	ENSMUSG00000053153	6764	0.907	1.254	1.095	0.005	0	0	0.011	0.013	0.009	0	0	0.011	12.831	11.963	9.331	0.007	0	0.017	0.026	0.035	0.022	0
1	Gm22665	69921473	69921747	-	ENSMUSG00000089345	275	0.484	0	0.38	0	0	0	0	0	0	0	0	0	2.601	2.129	0.856	0	0	0	0	0	0	0
1	Gm23879	69955004	69955129	-	ENSMUSG00000080524	126	0	0	0	0	0	0	0	0	0	0	0	0	0	0	0	0	0	0	0	0	0	0
1	Gm28580	70067968	70068055	-	ENSMUSG00000101730	88	0	0	0	0	0	0	0	1.07	0	0	0	0	0	0	0	0	0	0	0	0	1.743	0
1	Gm38272	70310512	70312911	-	ENSMUSG00000103052	2400	0	0	0	0	0	0	0	0	0	0	0	0	0	0	0	0	0	0	0	0	0	0
1	Gm37456	70571435	70577271	-	ENSMUSG00000104287	5837	0	0	0	0	0	0	0	0	0	0	0	0	0.004	0.012	0	0	0	0	0	0	0	0
1	Gm23422	70596815	70596921	+	ENSMUSG00000075952	107	0	0	0	0	0	0	0	0	0	0	0	0	0	0	0	0	0	0	0	0	0	0
1	Vwc2l	70725715	70885397	+	ENSMUSG00000045648	7689	7.947	7.176	8.089	0	0	0	0	0	0	0	0	0	0.005	0	0	0	0	0	0	0	0	0
1	Bard1	71027498	71103146	-	ENSMUSG00000026196	5659	0.738	0.976	1.058	0.35	0.666	0.432	0.532	0.696	0.547	0.135	0.254	0.082	1.388	1.199	1.083	15.134	8.802	9.192	15.887	9.668	10.609	16.678
1	Gm16236	71039652	71040030	-	ENSMUSG00000089965	379	0	0	0	0.115	0.148	0	0	0	0	0	0	0	0	0.092	0.16	1.03	1.454	0.27	1.142	0.936	0.784	0
1	Gm8870	71155246	71156020	-	ENSMUSG00000101551	775	0	0	0	0	0	0	0	0	0	0	0	0	0	0	0	0	0	0	0	0	0	0
1	Abca12	71242276	71414910	-	ENSMUSG00000050296	14808	0.174	0.083	0.12	1.559	1.892	1.355	0	0	0	0	0	0	0.054	0.03	0.008	0	0	0	0	0	0	0
1	Gm6947	71493737	71493814	-	ENSMUSG00000101617	78	0	0	0	0	0	0	0	0	0	0	0	0	0	0	0	0	0	0	0	0	0	0
1	Atic	71557150	71579631	+	ENSMUSG00000026192	7985	15.644	16.111	14.21	9.842	9.9	9.154	12.468	13.207	10.493	10.146	9.461	7.599	14.524	15.2	12.731	39.91	44.507	43.618	42.644	42.916	37.894	40.633
1	Fn1	71585520	71653200	-	ENSMUSG00000026193	11685	25.42	24.331	25.483	21.453	19.959	21.609	26.942	25.719	16.174	491.481	498.551	319.175	122.79	106.395	74.654	35.438	40.016	34.638	38.324	54.691	36.555	39.271
1	Apol7d	71652837	71662843	+	ENSMUSG00000073652	2091	0.082	0.126	0.055	0.045	0.014	0.203	0.089	0.056	0.029	0.19	0.258	0.114	0.17	0.198	0.146	0.046	0.056	0.148	0	0.11	0	0.042
1	Gm5829	71709705	71710055	-	ENSMUSG00000101834	351	0.504	0	0.586	0	0.082	0.206	0	0	0.174	0	0	0	0.245	0.096	0.364	0	0	0	0	0.109	0	0.198
1	Gm5256	71714048	71714924	-	ENSMUSG00000100319	877	0	0.072	0	0.047	0.084	0	0.096	0.258	0.07	0.234	0	0	0	0.116	0.146	0.069	0	0.132	0	0	0.164	0
1	Gm37217	71843090	71846610	-	ENSMUSG00000102689	3521	0	0	0	0	0	0	0.035	0.021	0	0	0	0	0	0	0.019	0.014	0	0	0	0.013	0.041	0
1	Gm8883	71888112	71891204	+	ENSMUSG00000099707	1541	0	0	0	0	0	0.047	2.505	4.17	1.976	38.04	46.248	37.954	0	0.043	0	0	0	0	0	0.03	0	0
1	Gm28818	71894068	71917125	-	ENSMUSG00000101211	3067	0.021	0	0	0	0	0	2.144	3.858	1.708	0.878	1.205	1.151	0.034	0.011	0	0.016	0	0	0	0	0	0
1	4933417E11Rik	71958998	72005195	-	ENSMUSG00000101848	1093	0.056	0.058	0	0	0	0	0	0	0	0	0	0	0.401	0.347	0.167	0	0	0.177	0	0.042	0	0
1	4930556G22Rik	71983681	72038731	-	ENSMUSG00000101764	741	0	0	0	0	0	0	0	0	0	0	0	0	0	0	0	0	0	0	0	0	0	0
1	Gm5528	72004288	72004767	+	ENSMUSG00000059483	480	0	0	0	0	0	0	0	0	0	0	0	0	0	0	0	0.149	0	0.213	0	0	0	0
1	Gm8885	72087857	72088454	+	ENSMUSG00000101496	598	0.103	0	0	0.069	0.062	0.122	0.047	0.086	0.102	0	0	0	0	0	0	0.221	0	0.171	0	0.328	0	0
1	Gm4319	72107155	72122001	-	ENSMUSG00000102123	2048	0.092	0.124	0.146	0	0.022	0	0	0	0	0	0	0	0	0	0	0	0	0	0	0	0	0.034
1	Mreg	72159442	72212307	-	ENSMUSG00000039395	2284	18.531	20.035	21.647	29.726	29.055	25.708	8.45	10.452	8.778	32.697	35.9	28.672	3.395	4.39	2.786	31.078	32.65	39.907	35.558	31.238	30.573	22.456
1	Gm25360	72226240	72226430	+	ENSMUSG00000094655	191	0	0	0	0	0.294	0	0	0	0.319	0.234	0.403	0	0	0	0.351	2.175	1.558	2.829	5.043	2.637	2.311	6.449
1	Gm23472	72236946	72237136	+	ENSMUSG00000094050	191	1.614	0.665	0.605	0	0	0	0	0.27	0	0	0	0	0.513	0	0.351	0.251	0	0.536	0	0.423	0	0
1	Gm24497	72244213	72244403	+	ENSMUSG00000093956	191	4.871	6.291	4.253	0.611	0.687	2.283	0.192	0.27	0	0	0	0	1.214	0.348	0	1.658	2.506	0.536	1.851	1.762	1.557	0.364
1	Gm25939	72255008	72255198	+	ENSMUSG00000093843	191	2.566	2.712	1.152	0.166	0.579	0.378	0.974	1.061	1.08	0.234	0	0.379	1.654	0.718	0.318	1.39	3.338	2.143	0.755	1.654	3.917	1.092
1	Pecr	72259167	72284314	-	ENSMUSG00000026189	1516	10.185	11.626	11.552	11.52	12.817	15.913	433.004	388.515	411.918	330.592	337.116	341.723	7.595	7.654	8.472	10.248	10.126	11.452	11.552	11.265	10.839	10.797
1	Tmem169	72284369	72303104	+	ENSMUSG00000026188	3054	26.406	28.67	26.68	0.086	0.076	0.186	16.572	15.007	9.492	0.195	0.06	0.082	0.079	0.044	0.064	0.268	0.358	0.374	0.399	0.342	0.188	0.507
1	Xrcc5	72307427	72394952	+	ENSMUSG00000026187	2549	32.332	30.767	33.453	19.268	18.939	20.613	65.547	67.397	62.613	25.256	25.36	23.232	22.884	22.486	20.222	36.834	40.373	41.645	41.722	37.771	35.841	34.506
1	Marchf4	72427112	72536930	-	ENSMUSG00000039372	4553	25.616	26.261	24.506	0	0	0	0.014	0	0	0.013	0	0	5.83	5.516	5.281	0.562	0.546	0.695	0.243	0.51	0.362	0.351
1	Gm15843	72459499	72460027	+	ENSMUSG00000085812	529	0	0	0	0.138	0.087	0.136	0.053	0.165	0.306	0.062	0	0.116	0.721	0	0.337	0.868	0	0.605	0.334	0.993	0.562	0.503
1	Smarcal1	72583251	72633134	+	ENSMUSG00000039354	5728	45.438	45.507	45.669	14.296	14.148	14.207	14.235	15.793	12.69	6.395	6.19	6.297	16.947	17.105	15.334	25.444	30.821	28.199	28.237	26.916	21.015	21.075
1	Gm39662	72641188	72642963	+	ENSMUSG00000110712	1282	0.378	0.384	0.563	0	0.022	0.057	0.125	0.107	0.048	0.086	0	0	0.042	0.054	0	0	0	0	0	0.033	0	0
1	Ankar	72642980	72700579	-	ENSMUSG00000039342	4588	0	0	0.05	0	0	0	0	0	0	0	0	0	0	0	0	0.011	0	0	0	0	0	0
1	Gm18035	72692864	72693452	+	ENSMUSG00000110487	589	0	0	0	0	0	0	0	0	0	0	0	0	0	0	0	0	0	0	0	0	0	0
1	Gm45859	72706289	72706502	-	ENSMUSG00000110596	214	0	0	0	0	0	0	0	0	0	0	0	0	0	0	0	0	0	0	0	0	0	0
1	Rpl37a	72711290	72713813	+	ENSMUSG00000046330	1410	212.542	214.511	210.647	165.371	161.506	194.925	279.05	297.496	367.64	191.043	170.503	227.365	419.691	505.278	576.007	1208.35	1558.16	1230.34	1151.92	1305.34	1666.63	1741.17
1	Igfbp2	72824503	72852474	+	ENSMUSG00000039323	1847	74.868	75.36	86.9	0.064	0.162	0.467	6.733	6.804	16.007	480.531	556.986	544.794	172.786	209.664	199.486	11.253	21.716	8.16	7.514	10.027	13.957	15.46
1	Igfbp5	72857932	72874884	-	ENSMUSG00000026185	6006	141.417	136.601	143.985	61.187	62.382	86.114	245.949	293.775	216.829	6.224	5.145	7.457	218.538	227.028	410.597	32.333	65.649	42.132	32.37	40.853	75.898	64.933
1	1700027A15Rik	72984844	73025507	+	ENSMUSG00000101968	1396	0.174	0.052	0.157	0.108	0.139	0.411	0	0	0.06	0	0	0	0	0	0.048	0	0	0	0	0	0	0
1	Tnp1	73015074	73015909	-	ENSMUSG00000026182	437	0	0	0	0	0	0	0	0	0	0	0	0	0	0	0	0	0	0	0	0	0	0
1	Gm38106	73206890	73209423	-	ENSMUSG00000102266	2534	0	0	0	0.025	0	0	0.065	0.037	0.024	0	0	0	0	0	0	0	0	0	0	0	0	0
1	Gm29185	73269064	73306360	+	ENSMUSG00000101112	516	0	0.246	0	0	0.053	0	0	0	0	0	0	0	0	0	0	0	0	0	0	0	0	0
1	Gm29184	73311717	73312050	-	ENSMUSG00000100697	334	0	0	0	0	0	0	0	0	0	0	0	0	0	0	0	0	0	0	0	0	0	0
1	Pinc	73390775	73407569	-	ENSMUSG00000099877	2587	0	0	0.04	0	0.018	0.056	0	0	0.024	0	0	0	0	0.013	0	0	0	0	0	0	0	0
1	Gm27315	73392246	73392399	+	ENSMUSG00000098697	154	0	0	0	0	0	0	0	0	0	0	0	0	0	0	0	0	0	0	0	0	0	0
1	D530049I02Rik	73398968	73430790	+	ENSMUSG00000101812	562	0	0	0	0	0	0	0	0	0	0	0	0	0	0	0	0	0	0	0	0	0	0
1	Gm9553	73512046	73513041	+	ENSMUSG00000100044	996	0	0	0	0	0	0	0.076	0.076	0.146	0	0	0	0.103	0	0	0	0	0	0	0	0	0
1	C530043A13Rik	73522095	73529790	-	ENSMUSG00000100444	3970	0	0.016	0.029	0.026	0.007	0	0.181	0.164	0.015	0.015	0.076	0	3.41	3.157	2.156	0	0	0	0	0	0	0
1	Gm29186	73528937	73536349	+	ENSMUSG00000100429	660	0	0.096	0	0	0	0	0	0	0	0	0	0	0.357	0.413	0.64	0	0	0	0	0	0	0
1	6030407O03Rik	73618088	73864466	-	ENSMUSG00000100301	2442	0.885	1.234	1.315	0.155	0.103	0.059	0.212	0.171	0.173	0.295	0.418	0.269	0.996	0.51	0.751	0	0	0.047	0	0.019	0.122	0.093
1	Gm29183	73750321	73841917	-	ENSMUSG00000101344	790	0.385	0.748	0.247	0	0	0.089	0.193	0.114	0.36	0	0	0	0.524	0.515	0.696	0.063	0.201	0.146	0	0.192	0.182	0.088
1	Gm25329	73763710	73763835	+	ENSMUSG00000088666	126	0.487	0.505	0	0	0	0	0	0	0	0	0	0	0	0.528	0	0	0	0	0	0	0	0
1	Mir6351	73855477	73855575	-	ENSMUSG00000098504	99	0.662	0.643	0	0	0.747	0	0	0.521	0	0	0	0	0	0	0	0	0	0	0	0	0	0
1	Tns1	73910231	74124449	-	ENSMUSG00000055322	16465	15.364	16.388	17.292	199.832	185.683	171.192	306.931	323.497	226.422	19.7	20.037	12.957	305.076	293.392	228.074	27.226	25.463	25.221	24.285	35.127	26.443	28.871
1	Rufy4	74125541	74148223	+	ENSMUSG00000061815	2329	0.179	0.082	0.205	1.714	1.995	2.681	9.633	12.701	11.138	1.475	1.483	0.66	2.55	2.719	2.709	2.655	2.51	3.433	2.261	3.059	1.578	1.396
1	Cxcr2	74153989	74161246	+	ENSMUSG00000026180	3048	0.043	0.108	0.076	0.217	0.255	0.139	0.12	0.071	0	0.113	0.122	0.04	3.129	4.54	1.251	26.206	15.1	24.742	14.454	33.011	13.028	13.697
1	Cxcr1	74191785	74194631	-	ENSMUSG00000048480	1491	0.044	0	0	0	0	0	0	0	0	0.14	0	0	0.781	0.78	1.487	0.333	0.87	0.714	0.408	0.937	0.2	0.521
1	Mir1928	74206554	74206620	-	ENSMUSG00000087820	67	0	0	0	0	0	0	0	0	0	0	0	0	0	0	0	0	0	0	0	0	0	0
1	Gm25524	74212813	74212919	+	ENSMUSG00000094768	107	0	0	0	0	0	0	0	0	0	0	0	0	0	0	0	0	0	0	0	0	0	0
1	Arpc2	74236084	74268209	+	ENSMUSG00000006304	2033	298.606	288.335	289.077	143.439	152.964	167.591	226.541	223.673	205.187	127.918	131.322	126.404	340.45	344.742	278.435	630.208	613.963	660.713	621.724	741.972	584.088	553.426
1	Gpbar1	74278550	74279624	+	ENSMUSG00000064272	1075	0	0	0	0.029	0	0.133	0.131	0.224	0.157	0.061	0	0.057	0.025	0.096	0	0	0	0.18	0.164	0.043	0	0.065
1	Aamp	74279840	74284738	-	ENSMUSG00000006299	3458	106.642	106.734	112.635	53.54	51.171	58.601	103.713	107.929	119.978	69.098	68.889	80.732	80.59	85.709	95.904	91.198	111.44	104.498	98.926	103.144	105.22	114.167
1	Gm28364	74281161	74281866	+	ENSMUSG00000101503	334	0	0	0	0	0	0	0	0	0	0	0	0	0	0	0	0	0	0	0	0	0	0
1	Pnkd	74284930	74353694	+	ENSMUSG00000026179	7832	91.784	94.863	100.757	22.745	21.962	24.467	29.817	29.956	30.943	21.764	23.209	21.49	14.061	14.167	13.259	8.56	9.959	9.051	9.056	9.76	8.465	8.879
1	Gm37503	74287542	74287860	-	ENSMUSG00000103013	319	2.204	3.446	3.041	1.094	1.778	0.673	2.95	3.783	5.169	2.032	1.438	1.552	3.71	4.858	3.365	2.011	2.66	3.185	2.013	3.504	2.287	2.656
1	Tmbim1	74288247	74305622	-	ENSMUSG00000006301	12659	14.147	15.609	14.81	12.149	12.319	12.071	6.493	7.18	6.241	9.357	9.678	8.734	48.296	45.163	44.171	6.654	6.365	7.355	6.043	8.032	5.589	6.988
1	Gm29358	74295603	74298867	+	ENSMUSG00000099931	3265	0	0	0	0	0	0	0	0	0	0	0	0	0	0	0	0	0	0	0	0	0	0
1	Gm37931	74307848	74310713	+	ENSMUSG00000103403	2866	0.303	0.067	0.229	0.154	0.177	0.149	0.042	0.03	0.153	0.012	0	0.021	0.505	0.219	0.154	0.135	0.182	0.04	0.174	0.112	0.154	0.227
1	Catip	74362108	74369321	+	ENSMUSG00000073650	2211	5.529	6.045	5.441	1.001	0.807	0.781	0.416	0.43	0.524	0.015	0.024	0.087	26.931	26.375	30.389	0.569	0.495	0.64	0.922	0.644	0.338	0.909
1	Slc11a1	74375195	74386062	+	ENSMUSG00000026177	3705	2.082	1.698	1.533	3.534	3.247	4.092	2	1.826	2.395	5.505	6.226	4.185	5.81	5.794	3.993	47.438	26.262	45.054	33.724	63.269	31.131	29.021
1	Ctdsp1	74391509	74397285	+	ENSMUSG00000026176	3334	32.121	30.41	32.628	82.543	81.907	83.445	113.292	122.19	118.757	102.439	111.262	100.521	133.173	140.303	124.053	115.332	112.48	113.636	106.749	134.269	110.048	108.064
1	Mir26b	74394310	74394394	+	ENSMUSG00000065468	85	0	1.495	2.292	1.476	0.337	0.826	3.784	2.026	4.579	2.029	1.134	1.403	1.521	3.638	0.67	5.534	7.501	6.357	10.947	6.934	1.694	5.789
1	Vil1	74409376	74435559	+	ENSMUSG00000026175	3551	0.733	0.901	0.995	0.17	0.194	0.303	154.565	156.64	144.448	0.469	0.27	0.292	0.612	0.501	0.724	0.171	0.128	0.119	0.131	0.13	0.124	0.114
1	Usp37	74435511	74544284	-	ENSMUSG00000033364	11081	14.755	13.278	13.469	3.439	3.916	3.293	7.394	8.083	6.199	2.345	2.482	1.885	9.349	7.394	6.68	18.734	16.956	19.447	17.942	17.682	13.619	13.819
1	Gm37733	74500340	74503301	-	ENSMUSG00000103227	2962	0.221	0.046	0.209	0	0.044	0	0.111	0.05	0	0.014	0.035	0	0.009	0.024	0.023	0.09	0.211	0.069	0.06	0.128	0.104	0.023
1	Cnot9	74506058	74530842	+	ENSMUSG00000026174	3826	35.689	37.349	38.493	12.448	13.128	12.243	22.989	23.225	20.443	13.163	14.62	11.925	22.164	21.508	20.53	46.485	45.22	46.146	55.561	47.416	46.076	49.995
1	Plcd4	74542888	74567794	+	ENSMUSG00000026173	7045	10.818	10.782	11.704	0.212	0.124	0.142	2.289	2.13	2.791	0.034	0.039	0.039	1.015	0.602	0.851	0.206	0.317	0.264	0.385	0.308	0.424	0.216
1	Zfp142	74565127	74588246	-	ENSMUSG00000026135	11355	15.664	16.12	15.687	3.88	4.014	3.309	5.852	5.97	4.066	1.532	1.62	0.846	7.084	5.775	3.263	10.488	10.941	10.459	10.128	10.51	7.672	5.735
1	Gm25035	74586896	74586972	-	ENSMUSG00000093155	77	2.567	3.547	2.53	0.815	0.372	0	2.012	0	0	0	0	0.939	0	1.869	0	7.05	2.351	0	3.745	4.678	0	1.805
1	Bcs1l	74588289	74592443	+	ENSMUSG00000026172	2192	31.418	32.909	35.092	29.422	27.555	31.135	24.408	24.847	24.297	15.735	15.065	13.905	11.24	12.148	10.469	18.331	19.9	18.459	19.716	20.912	18.124	15.554
1	Rnf25	74593748	74601397	-	ENSMUSG00000026171	2181	66.203	67.749	75.305	17.818	16.549	20.521	35.437	38.864	51.399	17.265	18.37	21.202	44.695	43.4	47.254	56.618	72.822	67.353	61.885	58.129	63.653	61.288
1	Stk36	74601445	74636894	+	ENSMUSG00000033276	6437	4.646	5.002	4.025	0.255	0.246	0.355	4.213	4.768	4.5	0.376	0.377	0.203	11.85	11.227	10.77	0.393	0.361	0.637	0.766	0.5	0.597	0.235
1	Ttll4	74661745	74703730	+	ENSMUSG00000033257	11527	14.535	15.713	14.572	6.724	7.227	6.761	15.594	16.608	13.86	8.102	8.834	5.455	20.784	19.126	13.926	23.224	24.45	27.606	25.302	24.346	19.41	19.174
1	Cyp27a1	74713574	74737892	+	ENSMUSG00000026170	2173	18.223	19.358	22.021	21.049	20.691	26.505	56.366	54.751	67.482	664.788	507.748	664.524	41.397	39.97	41.853	71.512	78.671	90.552	78.566	86.662	56.755	66.332
1	Prkag3	74738922	74749221	-	ENSMUSG00000006542	3682	0.203	0.398	0.482	2.255	2.246	2.346	7.102	5.345	8.766	0.655	0.607	0.127	6.455	7.294	6.745	0.325	0.427	0.419	0.496	0.371	0.36	0.392
1	Gm27507	74764798	74764890	+	ENSMUSG00000098351	93	0	0	0	0	0	0	0	0	0	0	0	0	0	0	0	0	0	0	0	0	0	0
1	Wnt6	74771892	74785322	+	ENSMUSG00000033227	2192	2.665	2.908	3.071	0.102	0.093	0.165	0.329	0.228	0.344	0	0.035	0.066	0.314	0.189	0.328	1.863	2.359	2.676	2.08	2.011	1.956	1.598
1	Gm29539	74774943	74777405	-	ENSMUSG00000099472	758	0.162	0.084	0.358	0	0.049	0	0.127	0	0	0	0	0	0	0	0.075	0.066	0.393	0.255	0.38	0.357	0	0
1	Wnt10a	74791516	74804179	+	ENSMUSG00000026167	2468	6.671	6.136	5.561	0	0	0	0.525	0.466	0.534	0.036	0.018	0.029	0.035	0.068	0.027	3.134	3.504	4.377	4.157	4.108	2.434	4.164
1	Gm16582	74850895	74879953	+	ENSMUSG00000089964	1930	0.15	0.301	0.094	0	0	0	0	0	0	0	0	0	0	0	0	0	0	0	0	0	0	0
1	Cdk5r2	74854934	74857732	+	ENSMUSG00000090071	2799	260.68	238.65	242.013	0	0	0	0.013	0.034	0.028	0	0	0	0.054	0.073	0.163	0	0	0.037	0	0.015	0	0
1	Fev	74881509	74885419	-	ENSMUSG00000055197	1617	0.464	0.849	0.632	0	0	0	0.019	0	0	0.14	0.098	0	0	0	0	0	0	0.143	0	0	0	0
1	Cryba2	74889934	74893143	-	ENSMUSG00000006546	1193	0.728	0.786	1.67	0	0.039	0	0	0	0	0	0.044	0	0.148	0.2	0.349	0	0	0	0	0	0	0
1	Mir375	74900658	74900721	-	ENSMUSG00000065616	64	0	0	0	0	0	0	0	0	0	0	0	0	0	0	0	0	0	0	0	0	0	0
1	Cfap65	74902071	74935599	-	ENSMUSG00000047021	7817	4.481	5.712	4.765	0.005	0.005	0.009	1.754	2.037	1.557	0	0.02	0	48.68	43.764	29.857	0.009	0.023	0	0.022	0	0	0
1	Gm15841	74902371	74907653	+	ENSMUSG00000089653	517	0	0	0	0	0	0	0	0	0	0	0	0	0.095	0	0.24	0	0	0	0	0	0	0
1	Ihh	74945315	74951672	-	ENSMUSG00000006538	3048	0.464	0.382	0.233	0.089	0.031	0.166	17.701	18.567	24.391	2.024	1.142	1.816	0.384	0.238	0.537	0.254	0.414	0.11	0.152	0.276	0.298	0.214
1	Gm37744	74954252	74955841	+	ENSMUSG00000103145	1590	0.246	0.338	0.252	0.074	0.117	0.271	0.073	0.21	0.236	0.021	0.028	0.082	0.098	0.064	0.115	0.275	0.214	0.193	0.404	0.176	0	0.056
1	Nhej1	74967139	75125200	-	ENSMUSG00000026162	1118	5.863	6.595	7.475	7.537	6.359	7.26	8.912	9.105	10.344	4.371	5	5.209	7.633	8.01	8.9	15.504	14.899	15.669	17.44	12.676	13.617	16.64
1	Slc23a3	75125541	75133890	-	ENSMUSG00000026205	2167	1.248	1.166	0.561	0.322	0.254	0.832	25.135	31.831	11.201	0.408	0.243	0.147	1.966	1.59	2.01	0.785	1.59	1.638	1.599	0.99	1.66	1.051
1	Cnppd1	75134554	75142711	-	ENSMUSG00000033159	5635	21.781	22.602	22.473	12.615	12.04	13.17	39.976	42.37	51.416	29.678	29.087	32.475	39.603	41.176	38.062	63.087	65.629	64.184	63.602	61.444	55.626	67.863
1	Retreg2	75142778	75147913	+	ENSMUSG00000049339	2999	249.565	246.13	256.679	21.746	21.923	24.612	133.444	150.352	132.132	139.708	145.484	132.286	81.524	82.645	75.463	104.534	99.871	96.55	97.771	95.239	89.613	123.465
1	Zfand2b	75168646	75171629	+	ENSMUSG00000026197	1772	29.281	30.875	30.249	12.141	12.611	15.936	31.933	34.582	40.555	34.183	30.415	39.245	31.997	33.501	32.241	55.595	58.07	54.544	51.52	52.067	50.361	55.523
1	Abcb6	75171717	75180392	-	ENSMUSG00000026198	5315	0.558	0.402	0.626	0.179	0.242	0.352	0.56	0.318	0.589	0.944	0.959	1.071	0.399	0.347	0.341	1.431	0.9	0.641	1.587	0.466	0.569	1.334
1	Gm29253	75171731	75185146	-	ENSMUSG00000099519	5231	0	0	0	0	0	0	0.009	0	0	0.009	0	0	0	0	0	0.012	0.03	0	0	0	0	0
1	Atg9a	75180860	75192196	-	ENSMUSG00000033124	5762	55.928	52.878	51.786	23.943	24.501	19.211	19.482	20.389	12.806	17.309	17.223	10.78	14.398	12.892	8.493	13.641	9.907	12.069	10.633	11.29	8.103	9.127
1	Ankzf1	75192151	75199387	+	ENSMUSG00000026199	5142	20.017	20.552	21.723	9.246	9.687	11.261	28.92	29.316	37.18	12.19	12.516	11.915	18.446	17.331	13.735	28.797	34.266	34.846	33.769	29.852	22.662	22.083
1	Glb1l	75198236	75210813	-	ENSMUSG00000026200	5905	6.949	7.54	6.284	1.777	1.608	1.781	85.737	83.329	75.451	1.559	1.675	1.303	9.096	8.09	7.431	7.786	8.379	8.578	9.21	7.464	6.976	5.682
1	Gm27943	75209613	75209728	-	ENSMUSG00000099204	116	0	0	0	0	0	0	0	0	0	0	0	0	0	0	0	0	0	0	0	0	0	0
1	Stk16	75210838	75215606	+	ENSMUSG00000026201	4518	35.256	33.523	34.049	13.838	13.758	16.225	54.86	54.769	56.63	34.417	33.112	30.516	31.337	30.226	28.967	42.539	42.479	43.212	46.177	38.929	34.004	40.552
1	Tuba4a	75214228	75219865	-	ENSMUSG00000026202	3701	401.582	385.467	374.906	366.689	404.088	472.183	128.486	119.63	125.542	94.483	89.568	75.141	32.225	32.19	30.168	209.018	163.17	142.629	187.396	146.611	198.305	266.198
1	A630095N17Rik	75220095	75232102	-	ENSMUSG00000096094	1123	0.828	1.052	0.832	0	0.198	0.065	1.386	1.098	0.355	0.281	0.309	0.116	0.081	0.186	0.161	0.366	0.245	0.194	0.158	0.457	0.393	0.141
1	Gm50472	75229552	75229779	+	ENSMUSG00000118482	228	0	0.32	0	0	0	0	0	0	0	0	0	0	0	0	0	0	0	0	0	0.768	0	0
1	Dnajb2	75236406	75245692	+	ENSMUSG00000026203	4249	102.053	107.062	111.683	61.367	56.87	61.558	33.459	32.602	37.015	36.689	30.832	32.571	60.471	55.843	56.259	65.399	42.842	41.869	50.608	30.626	47.371	75.03
1	Ptprn	75247027	75264502	-	ENSMUSG00000026204	4249	331.733	338.76	326.914	1.748	2.176	1.792	0.234	0.186	0.319	0.125	0.074	0.075	1.788	2.245	2.283	0.639	0.945	0.62	0.895	0.443	0.42	1.014
1	Gm28294	75252322	75257427	+	ENSMUSG00000101840	386	7.4	7.136	3.954	0	0	0	0.125	0	0	0	0	0	0	0.093	0	0	0	0	0	0.118	0	0
1	Resp18	75272199	75278415	-	ENSMUSG00000033061	1032	170.021	171.018	197.527	0	0	0	0	0	0	0	0	0	1.43	1.659	1.905	0	0	0	0	0	0	0
1	Gm28902	75272605	75275652	+	ENSMUSG00000100556	215	3.447	5.408	3.307	0	0	0	0	0	0	0	0	0	0	0	0	0	0	0	0	0	0	0
1	Dnpep	75307896	75317990	-	ENSMUSG00000026209	4289	30.601	32.981	32.457	34.328	34.515	36.562	32.742	35.436	34.68	29.903	27.092	27.285	32.028	34.12	30.138	29.969	33.182	33.622	33.731	33.823	29.797	33.178
1	Des	75360329	75368579	+	ENSMUSG00000026208	3754	3.389	3.829	3.609	1033.42	928.013	1020.15	15.965	14.475	14.854	3.644	3.363	3.884	104.676	99.376	111.227	67.045	84.099	74.492	63.733	83.735	71.656	73.837
1	Gm15179	75368212	75375012	-	ENSMUSG00000085653	867	1.666	1.741	0.957	2.627	2.312	2.242	0	0	0.097	0	0	0	0	0	0.07	0	0	0.133	0	0.049	0	0
1	Speg	75375297	75432320	+	ENSMUSG00000026207	12741	44.006	42.695	45.453	61.528	54.891	61.343	4.244	3.949	4.426	0.268	0.346	0.326	3.688	3.341	2.861	2.354	3.777	2.996	3.094	3.429	2.482	2.753
1	Gm15178	75392131	75396363	-	ENSMUSG00000086053	472	0.236	1.231	0.466	0.175	0.136	0.456	0	0	0	0	0	0	0.135	0.074	0.129	0	0	0.41	0	0	0	0
1	Gmppa	75435930	75443179	+	ENSMUSG00000033021	2395	53.331	57.258	55.34	32.109	32.793	39.717	41.092	44.45	49.524	25.725	23.416	24.942	46.713	50.872	51.77	56.362	66.614	62.7	63.554	61.945	59.016	56.403
1	Asic4	75450436	75474343	+	ENSMUSG00000033007	2727	21.059	19.186	22.497	0.039	0.011	0	0.021	0.136	0.141	0	0	0	0.056	0.038	0	0.095	0	0.113	0	0.029	0.053	0.09
1	Gm37264	75468570	75470761	-	ENSMUSG00000102605	2192	0.474	0.39	0.663	0	0	0	0.039	0.02	0.035	0	0	0	0.039	0	0.026	0	0	0.053	0	0	0	0
1	Chpf	75474569	75479307	-	ENSMUSG00000032997	3856	72.487	73.1	71.968	16.859	15.233	19.034	16.837	19.952	16.593	1.241	1.277	1.307	30.964	34.167	37.32	16.05	18.972	17.068	16.638	19.777	17.379	18.682
1	Obsl1	75479310	75506452	-	ENSMUSG00000026211	8467	11.823	11.756	12.174	39.099	34.407	42.599	2.179	2.066	1.841	0.476	0.509	0.356	7.609	7.406	7.11	2.319	2.879	2.868	2.598	3.004	2.683	2.857
1	Tmem198	75479532	75485705	+	ENSMUSG00000051703	2504	72.756	63.751	70.353	0.789	0.662	0.689	1.488	1.863	2.299	0.084	0.16	0.072	5.247	4.688	5.991	2.805	3.783	4.183	3.046	3.136	2.382	3.181
1	Inha	75507077	75510366	+	ENSMUSG00000032968	1475	57.934	58.963	58.644	10.791	10.992	16.528	3.258	4.342	6.194	0.262	0.305	0.358	7.592	8.854	11.049	2.078	1.563	3.205	3.208	2.463	1.008	2.562
1	Gm15181	75514107	75514283	-	ENSMUSG00000082745	177	0	0	0	0	0	0	0	0	0	0	0	0	0	0	0	0	0	0	0	0	0	0
1	Stk11ip	75521529	75537335	+	ENSMUSG00000026213	5743	28.712	29.367	29.321	7.801	7.91	8.573	14.323	16.095	16.429	3.789	4.69	3.305	21.487	22.758	22.053	44.629	54.583	55.654	54.831	50.32	42.121	41.49
1	Gm15183	75542211	75542558	+	ENSMUSG00000082059	348	0	0	0	0	0	0	0	0	0	0	0	0	0	0	0	0	0	0	0	0	0	0
1	Slc4a3	75546266	75562172	+	ENSMUSG00000006576	8599	79.579	82.44	85.041	94.515	89.669	97.214	9.626	9.464	15.344	0.382	0.308	0.189	9.63	10.676	10.946	2.286	2.84	2.434	2.272	2.664	2.068	2.416
1	Gm15180	75568083	75568574	+	ENSMUSG00000083244	492	0	0	0	0	0	0	0	0	0	0	0	0	0	0	0	0.37	0	0.208	0.293	0.7	0.292	0.539
1	Gm15182	75624654	75626329	+	ENSMUSG00000082528	1676	0	0	0	0	0.017	0.043	0	0	0	0	0	0	0	0	0	0	0	0	0	0	0	0
1	Gm5257	75636390	75637179	+	ENSMUSG00000082012	790	0	0	0	0.2	0.082	0	0	0	0	0.042	0	0	0	0	0	0.09	0.229	0	0	0.145	0	0
1	Gm29065	76016658	76018756	-	ENSMUSG00000099996	487	0	0	0	0.279	0.323	0.593	0	0	0	0	0	0	0.076	0.137	0	0	0	0	0	0	0	0
1	Gm29068	76110181	76110580	-	ENSMUSG00000101763	400	0	0	0	0	0	0	0	0	0	0	0	0	0	0	0	0	0	0	0	0	0	0
1	Gm29069	76420692	76528422	+	ENSMUSG00000100827	675	0.548	0	0.289	0	0	0	0	0	0	0	0	0	0	0	0	0	0	0	0	0	0	0
1	Gm17751	76489133	76502028	+	ENSMUSG00000100553	2188	0.459	0.362	0.247	0	0	0	0	0	0	0	0	0	0	0	0	0	0	0	0	0	0	0
1	Mir6343	76509560	76509643	+	ENSMUSG00000098611	84	0	0	0	0	0	0	0	0	0	0	0	0	0	0	0	0	0	0	0	0	0	0
1	Gm816	76890472	77027792	-	ENSMUSG00000100534	2456	0.178	0.404	0.11	0.03	0	0	0	0	0	0	0	0	0	0.014	0	0	0	0	0	0	0	0.028
1	Gm38265	77143227	77146992	-	ENSMUSG00000102904	3766	0.035	0.02	0.028	0	0	0	0	0	0	0	0	0	0	0	0.015	0	0	0	0	0	0	0
1	Gm25974	77144753	77144846	+	ENSMUSG00000089326	94	0	0	0	0	0	0	0	0	0	0	0	0	0	0	0	0	0	0	0	0	0	0
1	Epha4	77367185	77515088	-	ENSMUSG00000026235	8054	99.705	92.398	89.314	16.779	21.654	22.823	3.788	4.425	1.823	0.133	0.12	0.147	13.95	12.417	8.183	0.391	0.366	0.423	0.404	0.538	0.37	0.239
1	Mir6352	77496653	77496768	-	ENSMUSG00000099141	116	0	0	0	0	0	0	0	0	0	0	0	0	0	0	0	0	0	0	0	0	0	0
1	Gm28386	77515280	77517128	+	ENSMUSG00000101849	1849	0.881	0.965	0.595	0.085	0.136	0.229	0.02	0.069	0.046	0	0	0	0.159	0.168	0.031	0	0	0	0	0	0	0
1	Gm28385	77570672	77570963	+	ENSMUSG00000101506	292	0	0	0.358	0	0	0	0	0	0	0	0	0	0	0	0	0	0	0	0	0	0	0
1	Gm26263	77898283	77898446	-	ENSMUSG00000065215	164	0	0	0	0	0	0	0	0	0	0	0	0	0	0	0	0	0	0	0	0	0	0
1	Gm28387	77942966	77972376	-	ENSMUSG00000102052	854	0	0	0	0	0	0	0	0	0	0	0	0	0	0	0	0	0	0	0	0	0	0
1	Pax3	78101267	78197134	-	ENSMUSG00000004872	6187	1.074	1.07	1.219	0.012	0.009	0.011	0	0	0	0	0	0	0	0.005	0.011	0	0	0.017	0	0	0	0.037
1	Gm2102	78216732	78217476	-	ENSMUSG00000118426	745	0.913	0.269	0.155	0	0	0	0.064	0	0	0	0	0	0.05	0	0	0	0	0	0	0	0	0
1	Sgpp2	78310345	78420289	+	ENSMUSG00000032908	4002	42.212	44.758	48.367	0.164	0.101	0.18	32.478	35.291	28.378	0.205	0.179	0.138	35.485	33.055	26.131	3.663	2.463	3.942	3.477	3.976	3.14	1.988
1	Gm28410	78325628	78340106	-	ENSMUSG00000099561	1450	0.045	0	0.125	0	0	0	0.025	0	0	0	0	0	0	0	0	0	0	0	0.122	0	0	0
1	Gm37884	78375614	78376431	+	ENSMUSG00000102945	818	0	0	0	0	0	0	0.059	0.063	0	0	0	0	0	0	0	0	0	0	0	0	0	0
1	Farsb	78417975	78488897	-	ENSMUSG00000026245	2620	94.14	93.812	84.538	46.305	46.603	47.345	48.321	50.06	44.234	33.004	32.112	29.246	39.234	42.116	41.182	86.011	90.004	89.988	92.517	88.274	89.542	91.863
1	Gm28995	78433352	78433612	+	ENSMUSG00000101798	261	1.089	1.498	1.589	0.52	0.286	0.279	0.487	0.334	0	0.158	0.168	0.444	1.228	0.53	0	2.278	3.088	1.278	6.15	1.589	0	2.302
1	4833412K13Rik	78465448	78466926	-	ENSMUSG00000104018	1479	4.938	4.48	5.129	0.921	1.212	0.633	1.001	0.98	0.795	0.225	0.264	0.169	1.424	1.454	0.684	1.83	1.85	2.144	1.812	1.671	1.693	0.453
1	BC035947	78497026	78512158	-	ENSMUSG00000090486	3310	3.74	3.635	4.676	0	0.009	0	41.362	49.188	33.492	0.01	0.023	0	0.052	0.115	0.073	0.338	0.228	0.093	0.13	0.352	0.449	0.308
1	Mogat1	78510991	78538173	+	ENSMUSG00000012187	1558	0.76	1.22	1.301	0.075	0	0.137	29.972	36.555	34.787	0.585	0.51	0.206	0.162	0.371	0.413	0.76	0.422	0.469	0.278	0.731	0.092	0.642
1	5730419F03Rik	78595031	78609508	-	ENSMUSG00000099364	2092	0.031	0.339	0.05	0.036	0.027	0	0	0	0	0	0	0	0.067	0.034	0	0	0	0	0	0	0	0
1	Gm29611	78615467	78620165	+	ENSMUSG00000100562	1011	0	0.063	0	0	0	0	0	0.042	0	0	0	0	0	0	0	0	0	0	0	0	0	0
1	Acsl3	78657825	78707743	+	ENSMUSG00000032883	4357	197.554	199.564	214.753	4.902	4.464	4.258	25.566	25.139	19.302	38.543	29.19	29.042	23.29	21.432	17.442	13.444	11.824	14.543	11.547	14.389	10.856	11.167
1	Utp14b	78658038	78671512	+	ENSMUSG00000079470	7679	11.239	10.989	12.347	0.804	0.623	0.647	2.43	2.643	1.263	6.414	5.911	2.581	2.961	2.897	1.411	5.189	4.686	5.006	4.645	5.22	3.546	2.363
1	Gm6159	78783136	78784859	-	ENSMUSG00000099377	1724	0.151	0.328	0.18	0.025	0.054	0	0.039	0.055	0	0	0	0.034	0.072	0.14	0	0.273	0.227	0.119	0	0.179	0.089	0
1	Gm29536	78791623	79224511	-	ENSMUSG00000099706	3283	0	0.019	0	0	0	0	0	0	0	0	0	0	0	0	0	0	0	0	0	0	0	0
1	Kcne4	78816758	78820028	+	ENSMUSG00000047330	2657	3.479	2.728	3.627	3.986	4.053	4.801	8.355	7.144	3.794	0.299	0.224	0.362	17.12	12.755	10.254	8.343	7.616	10.668	11.163	8.931	6.957	8.545
1	Gm29187	78821258	78822652	+	ENSMUSG00000101324	689	0.374	0.092	0.168	0.091	0.137	0	0.07	0.212	0.235	0	0	0	0.298	0.149	0	0.277	0.231	0.148	0.723	0	0	0.33
1	Gm5830	78967637	78968079	-	ENSMUSG00000072978	443	0.427	0.596	1.278	0.098	0.146	0	0.128	0.43	0	0.26	0.233	0.139	0.205	0.081	0.288	0.249	0	0	0.725	0.086	0	0.399
1	Scg2	79434669	79440120	-	ENSMUSG00000050711	2515	518.263	501.155	545.933	0	0.026	0.028	0.045	0.101	0.048	0.054	0.018	0.046	0.356	0.353	0.281	0.144	0.228	0.077	0.141	0.106	0.122	0.091
1	Gm19027	79505803	79507157	-	ENSMUSG00000099562	1355	0	0	0	0	0	0	0	0	0	0	0	0	0	0	0	0	0	0	0	0	0	0
1	Gm24160	79513739	79513864	-	ENSMUSG00000077782	126	0	0	0	0	0	0	0	0	0	0	0	0	0	0	0	0	0	0	0	0	0	0
1	Ap1s3	79606876	79671972	-	ENSMUSG00000054702	2878	3.998	3.707	3.615	0.152	0.271	0.444	12.687	12.231	8.591	0.891	1.115	0.592	15.254	13.451	9.956	47.951	50.33	58.613	51.189	59.925	35.39	28.292
1	Gm37886	79619522	79621034	-	ENSMUSG00000102235	1513	0.24	0.126	0.06	0	0	0	0.282	0.305	0.107	0	0	0	0.176	0.16	0.044	2.194	1.692	3.003	2.386	1.99	0.773	0.429
1	Wdfy1	79702262	79776143	-	ENSMUSG00000073643	6488	14.843	14.779	14.188	4.334	4.087	5.064	13.545	14.359	14.155	5.274	4.748	5.168	18.303	17.151	13.359	17.718	20.571	26.056	23.02	19.314	14.411	14.101
1	Gm10555	79762717	79764507	+	ENSMUSG00000104497	1791	0.037	0	0	0	0	0	0.159	0.281	0.287	0.018	0.024	0	0.218	0.097	0.174	0.067	0.433	0.281	0	0.131	0.246	0
1	Mrpl44	79776018	79781445	+	ENSMUSG00000026248	1644	43.748	44.148	44.91	70.33	69.706	78.283	62.332	64.627	66.005	27.497	28.861	29.539	30.531	35.911	36.062	49.426	48.737	50.302	54.415	52.136	47.056	51.793
1	Serpine2	79794197	79861180	-	ENSMUSG00000026249	8287	88.616	88.184	89.237	6.173	7.013	7.595	6.874	7.415	6.171	0.446	0.444	0.631	36.748	35.492	34.338	7.065	4.875	6.379	6.889	7.569	6.077	8.324
1	Gm5529	79922536	79923426	-	ENSMUSG00000067106	891	0.507	0.663	0	0.107	0.274	0.242	1.844	1.023	0.96	0.414	0.163	0.312	0.042	0.156	0	0.832	0.382	0.244	0.324	0.168	0.162	0.333
1	Gm28071	79957580	79958057	+	ENSMUSG00000100397	478	0.128	0	0	0	0	0	0.065	0	0.128	0	0.202	0.121	0.078	0.216	0	0	0	0	0	0	0.301	0
1	Gm28058	80098622	80098885	+	ENSMUSG00000099753	264	0	0	0	0	0.175	0	0	0	0	0	0	0	0	0	0	0	0	0	0	0	0	0
1	Gm23934	80135466	80135572	+	ENSMUSG00000096297	107	0	0	0.844	0.586	0	0	0	0	0	0	0.719	0	0.25	0.327	0.626	0	0	1.081	0	0	0	0
1	Gm38339	80146973	80148801	-	ENSMUSG00000102518	1829	0.036	0	0	0	0.04	0.04	0	0	0	0	0	0	0.015	0.076	0	0	0	0	0	0.06	0	0
1	9830004L10Rik	80184719	80192073	+	ENSMUSG00000099552	2333	0.026	0	0	0.027	0	0	0	0	0	0	0	0	0.071	0	0	0	0	0	0	0	0	0.068
1	Fam124b	80198706	80218473	-	ENSMUSG00000043230	3357	0.163	0.122	0.249	1.322	0.957	0.923	0.024	0.026	0	0	0	0	4.219	4.548	1.956	1.095	1.338	1.193	0.923	1.02	0.78	0.491
1	2310015K22Rik	80225044	80228792	+	ENSMUSG00000101257	1461	0	0	0.062	2.998	3.427	3.301	0	0	0	0	0	0	0.062	0.191	0.117	0	0	0	0	0	0	0
1	Gm37932	80255031	80256197	-	ENSMUSG00000103404	1167	0	0	0	0	0	0	0	0	0	0	0	0	0	0	0	0	0	0.088	0	0	0	0
1	Cul3	80264923	80340480	-	ENSMUSG00000004364	4873	140.426	139.227	142.506	77.221	76.652	68.175	86.935	88.963	61.457	35.347	37.138	29.944	71.911	65.781	48.182	92.584	77.26	87.335	83.608	96.503	75.444	69.329
1	Gm37902	80274731	80276413	-	ENSMUSG00000103076	1683	1.862	1.579	1.441	0.788	0.614	0.464	1.413	1.13	0.615	0.45	0.488	0.38	1.47	1.364	0.585	3.411	4.933	3.919	4.664	3.769	2.2	1.548
1	Gm37262	80326177	80327994	-	ENSMUSG00000103525	1818	0	0.07	0	0	0	0	0.084	0.049	0.034	0.061	0	0	0.015	0	0	0	0.087	0.106	0	0.108	0	0.038
1	Gm29125	80382822	80386251	+	ENSMUSG00000101722	3220	0.076	0.02	0.068	0	0	0	0	0	0	0	0	0	0	0.011	0	0.214	0.254	0.207	0.134	0.283	0.182	0.212
1	Gm6189	80383104	80385185	-	ENSMUSG00000090637	2082	0	0	0	0	0	0	0	0	0	0	0	0	0	0	0	0	0	0	0	0	0	0
1	1700016L21Rik	80445932	80479867	+	ENSMUSG00000101483	968	0	0	0	0.065	0	0	0	0	0	0	0.159	0	0.028	0	0.118	0.202	0.187	0.119	0	0.222	0	0.275
1	Gm45261	80449597	80461448	-	ENSMUSG00000110100	594	0	0	0	0	0	0	0	0	0	0	0	0	0	0	0	0	0	0	0	0	0	0
1	Dock10	80501073	80758527	-	ENSMUSG00000038608	18267	20.56	21.108	19.937	1.681	1.664	1.784	2.201	2.059	1.503	0.84	1.342	0.719	13.244	12.565	9.233	78.523	81.885	95.075	85.242	84.801	62.144	43.731
1	Gm37645	80666009	80669564	-	ENSMUSG00000103192	3556	0	0.036	0.055	0	0	0	0	0	0	0	0	0	0.007	0.01	0	0.092	0.11	0.126	0.04	0	0.043	0.025
1	Gm38062	80728809	80730664	-	ENSMUSG00000104488	1856	0	0.034	0.056	0	0.03	0	0.026	0	0	0	0	0	0.04	0.056	0.036	0.027	0.086	0.055	0.156	0.089	0.078	0.048
1	A630081D01Rik	80747222	80749054	-	ENSMUSG00000102721	1833	0.034	0.104	0.126	0	0	0	0	0	0	0	0	0	0	0	0.037	0.138	0	0.344	0.332	0.178	0.24	0.048
1	Gm29124	80897654	80898105	-	ENSMUSG00000099949	452	0	0	0	0	0	0	0	0	0	0	0	0	0	0	0	0	0	0	0	0	0	0
1	Gm28066	80949426	80949897	+	ENSMUSG00000099918	472	0	0	0	0	0	0	0	0	0	0	0	0	0	0	0	0	0	0	0	0	0	0
1	Nyap2	81076950	81341764	+	ENSMUSG00000054976	12508	15.135	15.519	16.585	0	0	0	0.002	0	0	0	0	0	0.004	0	0	0	0	0	0	0.011	0	0
1	Gm37210	81520338	81522341	-	ENSMUSG00000104029	2004	0.033	0.068	0	0	0	0	0	0	0	0	0	0	0	0	0	0	0	0	0	0	0	0
1	Gm6198	81554157	81557483	-	ENSMUSG00000101986	2929	0.022	0.065	0	0	0	0	0	0	0	0	0	0	0	0	0	0	0	0	0	0	0	0
1	Gm5530	81741985	81742969	-	ENSMUSG00000087008	985	0	0	0	0.148	0.066	0	0.168	0.268	0.086	0.1	0.051	0	0.256	0.216	0.062	0.233	0	0	0	0.078	0.302	0
1	Gm7516	81797241	81797946	+	ENSMUSG00000100561	706	0	0	0	0.045	0	0.204	0.04	0	0	0	0	0	0	0.102	0.095	0	0	0.435	0.25	0	0.408	0
1	Gm37114	82105180	82106983	+	ENSMUSG00000103571	1804	0	0	0	0	0	0	0	0	0	0	0	0	0	0	0	0.026	0	0	0	0	0	0
1	Mir6344	82131916	82132019	+	ENSMUSG00000098797	104	0	0	0	0	0	0	0	0	0	0	0	0	0	0	0	0	0	0	0	0	0	0
1	Irs1	82233101	82291416	-	ENSMUSG00000055980	9144	8.625	8.944	8.648	9.665	9.31	7.071	6.845	6.86	3.655	5.971	5.092	2.473	6.401	6.617	3.201	1.266	0.915	1.279	1.486	1.804	1.192	0.99
1	Gm9747	82233112	82235933	+	ENSMUSG00000022591	2822	0	0	0	0	0	0	0	0	0	0	0	0	0	0	0	0	0	0	0	0	0	0
1	Rhbdd1	82316452	82445366	+	ENSMUSG00000026142	6966	6.974	6.39	6.987	6.768	6.683	6.551	9.738	9.775	7.405	7.96	8.593	6.723	16.622	15.438	12.806	12.124	11.724	11.393	12.662	12.376	10.186	9.493
1	Gm19552	82352217	82355049	+	ENSMUSG00000104493	2833	0.088	0.07	0.037	0	0.036	0.025	0.051	0.042	0	0.012	0	0	0.059	0.108	0.09	0.134	0.153	0.303	0.215	0.17	0.206	0.087
1	Gm28940	82392493	82402746	-	ENSMUSG00000100786	1682	0	0	0	0	0	0	0	0	0	0	0	0	0.045	0	0.04	0	0	0	0.105	0	0	0
1	Gm22112	82396697	82396817	-	ENSMUSG00000096779	121	0	0	0	0	0	0	0	0	0	0	0	0	0	0	0	0	0	0	0	0	0	0
1	Col4a4	82448423	82586849	-	ENSMUSG00000067158	10612	0.921	0.831	0.802	5.67	4.694	6.533	115.032	114.188	90.052	0.497	0.621	0.702	104.718	97.055	70.915	0.459	0.689	0.504	0.331	0.604	1.538	2.027
1	Col4a3	82586921	82722059	+	ENSMUSG00000079465	9967	0.731	0.704	0.674	2.822	2.182	2.978	163.331	163.679	85.249	0.815	1.902	1.223	116.975	112.218	76.109	0.246	0.499	0.276	0.18	0.305	0.926	1.037
1	n-R5s213	82635013	82635110	+	ENSMUSG00000065055	98	0	0	0	0	0	0	0.491	0	0.622	0	0	0	0.755	0	1.265	0	0	0	0	0	0	0
1	C430014B12Rik	82691928	82725169	-	ENSMUSG00000097564	4343	0.184	0.124	0.204	0.167	0.141	0.166	2.023	1.817	0.979	0.535	0.685	0.832	1.213	0.68	0.74	0.084	0.12	0.077	0	0.146	0.066	0.036
1	Mff	82724890	82752394	+	ENSMUSG00000026150	9757	77.608	77.132	78.879	31.425	32.632	32.241	28.165	28.81	24.897	7.315	8.237	8.033	26.955	26.785	21.909	31.526	24.849	27.895	31.368	28.232	21.54	26.833
1	Gm28941	82739691	82740707	+	ENSMUSG00000101450	1017	7.962	6.936	7.28	3.609	3.732	4.163	3.912	3.717	1.332	0.354	0.617	0.444	3.009	3.875	0.475	3.352	3.308	4.093	4.04	2.542	0.895	0.66
1	Tm4sf20	82756649	82768461	-	ENSMUSG00000026149	1508	0.244	0.145	0	0.027	0.03	0	0.21	0.248	0.056	0.027	0.099	0	0.198	0.16	0.125	0.449	0.654	0.554	0.639	0.192	0.394	0.092
1	Gm47791	82770824	82771243	-	ENSMUSG00000114299	420	0	0	0	0	0	0	0.403	0	0	0	0	0	0.18	0.166	0.145	0.17	0	0.551	0.421	0.477	0	0
1	Gm19257	82777028	82777210	-	ENSMUSG00000099771	183	0	0	0	0	0	0	0	0	0	0	0	0	0	0.184	0	0.262	0	0	0	0	0	0
1	Gm36999	82806423	82807468	-	ENSMUSG00000102280	1046	0	0	0	0	0.027	0	0	0	0	0	0	0	0.025	0	0	0.623	0.61	1.057	1.196	0.643	0.422	0.199
1	Gm28942	82819835	82820377	+	ENSMUSG00000100170	365	0.168	0	0	0	0	0	0	0	0	0	0.144	0	0.208	0.098	0	3.595	3.934	1.974	4.308	3.47	3.259	3.411
1	Gm17764	82822471	82822861	-	ENSMUSG00000100744	391	0.157	0	0	0.211	0	0	0	0	0	0	0.129	0	0.163	0.09	0	3.082	4.155	6.38	6.652	3.501	5.348	5.707
1	Gm22396	82839446	82839498	+	ENSMUSG00000093782	53	0	0	0	0	0	0	0	0	0	0	0	0	0	0	0	0	0	0	0	0	0	0
1	Agfg1	82839483	82901182	+	ENSMUSG00000026159	8384	70.143	70.077	69.04	15.903	16.732	15.383	25.896	26.628	16.841	8.411	8.69	6.272	55.092	52.799	38.229	55.312	46.825	55.304	56.157	55.504	41.998	40.775
1	A030005L19Rik	82913325	82914130	+	ENSMUSG00000113880	806	1.945	1.423	1.418	0.133	0.485	0.174	0.822	0.737	1.447	0.26	0.275	0.309	3.382	3.524	3.648	3.073	5.363	3.953	3.544	2.898	2.011	4.816
1	A030014E15Rik	82924917	82925712	+	ENSMUSG00000113973	796	0	0.16	0.131	0.134	0	0	0	0.053	0.251	0	0	0	0.265	0.09	0.143	0	0	0	0.765	0.054	0.374	0.087
1	Gm6217	82930571	82931399	-	ENSMUSG00000113846	829	0	0	0	0	0	0	0	0	0	0	0	0	0	0	0	0	0	0	0	0	0	0
1	A030003K21Rik	82942559	82943388	-	ENSMUSG00000113084	830	0	0	0	0	0	0	0	0	0	0	0	0	0	0.084	0.142	0	0	0.123	0.213	0.046	0.358	0
1	Gm7544	82955186	82956013	-	ENSMUSG00000113925	828	0.08	0	0	0	0	0	0	0	0	0	0	0	0	0	0	0	0	0	0	0.102	0	0
1	Gm47955	82960286	82960924	+	ENSMUSG00000114011	639	0	0	0	0	0	0	0	0	0	0	0	0	0	0	0	0	0	0	0	0	0	0
1	Gm47959	83000548	83001480	+	ENSMUSG00000113097	933	0	0	0	0	0	0	0	0	0	0	0	0	0	0	0	0	0	0	0	0	0	0
1	Gm7553	83003482	83004907	-	ENSMUSG00000101784	1426	0.046	0	0.146	0.029	0	0	0	0.066	0	0	0	0	0	0.049	0	0	0	0.081	0	0.03	0	0
1	Slc19a3	83012523	83038448	-	ENSMUSG00000038496	3065	6.35	5.249	5.931	0.427	0.682	0.633	28.52	29.246	18.809	0.011	0.014	0	5.17	5.297	3.109	0.366	0.537	0.306	0.22	0.515	0.097	0.299
1	Gm7539	83015393	83016022	+	ENSMUSG00000100432	630	0.926	0.968	1.312	0.069	0.102	0	2.417	2.966	2.394	0	0	0	1.15	1.216	0.389	0.079	0	0	0	0	0	0
1	Krtap28-10	83041524	83042480	-	ENSMUSG00000100190	957	0	0.066	0	0	0.03	0	0.038	0.126	0	0	0	0	0.332	0.036	0	0	0	0	0	0	0	0
1	Gm47969	83044932	83045946	+	ENSMUSG00000113267	1015	0.066	0	0	0	0	0	0.036	0.042	0	0	0	0	1.045	0.311	0.844	0	0	0	0	0	0	0
1	A030005K14Rik	83058286	83059378	-	ENSMUSG00000104423	1093	0.061	0.134	0	0	0	0	0	0	0	0	0	0	0.38	0.287	0.401	0	0	0	0	0	0	0
1	Krtap28-13	83060930	83061921	+	ENSMUSG00000101315	992	0	0.202	0	0	0	0	0.028	0.076	0	0	0	0	0.19	0.14	0.119	0	0	0	0	0	0	0
1	Gm29518	83067102	83067473	+	ENSMUSG00000099691	372	0	0	0	0	0	0	0	0	0	0	0	0	0	0	0	0	0	0	0	0	0	0
1	Ccl20	83116766	83119167	+	ENSMUSG00000026166	1421	0.046	0	0	0	0	0	0.02	0	0.055	0	0	0	0.223	0.316	0.243	0	0	0.136	0.124	0	0	0
1	Gm29519	83157984	83159017	+	ENSMUSG00000101173	398	0	0	0	0	0	0	0	0	0	0	0	0	0	0.167	0	0	0	0	0	0	0	0
1	Daw1	83159752	83210574	+	ENSMUSG00000053161	2140	1.084	1.449	1.432	0	0.027	0.067	1.252	1.61	1.657	0.034	0.056	0.029	11.227	10.1	9.056	0.028	0.149	0.048	0.316	0.02	0.072	0
1	Gm6244	83212044	83212884	-	ENSMUSG00000101896	841	0.078	0	0	0	0	0	0	0	0	0	0	0	0	0	0	0	0	0	0	0	0	0
1	n-R5s214	83216671	83216791	-	ENSMUSG00000084443	121	0	0	0	0	0	0	0	0	0	0	0	0	0	0	0	0	0	0	0	0	0	0
1	Sphkap	83254139	83408200	-	ENSMUSG00000026163	9602	137.519	138.534	135.179	0.133	0.252	0.66	0.041	0.021	0.063	0.006	0	0	0.438	0.496	0.477	0.005	0	0	0	0.027	0.016	0.007
1	Gm6374	83314513	83315300	+	ENSMUSG00000079140	788	0.078	0.161	0	0.105	0.12	0.181	0.114	0.111	0	0.042	0.067	0.078	0	0	0.077	0.063	0	0	0	0	0	0.112
1	Gm37517	83331298	83332586	-	ENSMUSG00000104374	1289	0.448	0.303	0.07	0	0	0	0	0	0	0	0	0	0	0	0	0	0	0	0	0	0	0
1	Gm37989	83426596	83427398	-	ENSMUSG00000104219	803	0	0	0	0	0	0	0	0	0	0	0	0	0	0	0	0	0	0	0	0	0	0
1	4933436I20Rik	83659550	83911644	-	ENSMUSG00000100580	2146	0	0.029	0	0	0	0	0	0	0	0	0	0	0	0	0	0	0	0	0	0	0	0
1	Gm25754	83795912	83796032	+	ENSMUSG00000094946	121	0	0	0	0	0	0	0	0	0	0	0	0	0	0	0	0	0	0	0	0	0	0
1	Gm24555	83921918	83922041	+	ENSMUSG00000077736	124	0	0	0	0	0	0	0	0	0	0	0	0	0	0	0	0	0	0	0	0	0	0
1	Pid1	84036296	84364180	-	ENSMUSG00000045658	8172	19.451	17.658	16.838	3.262	3.184	3.663	2.446	2.031	1.775	26.301	25.88	25.079	17.346	14.938	17.165	4.877	4.587	5.126	4.466	6.728	4.06	4.973
1	Gm37058	84132867	84134510	-	ENSMUSG00000102750	1644	0	0	0	0	0	0	0	0	0.037	0.06	0.047	0	0	0.021	0	0	0	0	0	0	0	0
1	Gm18304	84168188	84168733	+	ENSMUSG00000101934	546	0	0	0	0	0	0	0	0	0	0	0.092	0	0.049	0	0	0	0	0	0.264	0.084	0	0
1	Mir6353	84218849	84218961	-	ENSMUSG00000098851	113	0	0	0	0	0	0	0	0.376	0	0	0	0	0	0	0	0	0	0	0	0	0	0
1	Dner	84369839	84696221	-	ENSMUSG00000036766	4784	209.677	215.986	207.573	0	0.066	0.06	0.02	0.029	0.025	0.024	0.011	0.015	0.768	0.837	0.571	0.176	0.111	0.174	0.158	0.449	0.124	0.202
1	Gm37959	84392503	84395399	-	ENSMUSG00000104396	2897	0.364	0.502	0.38	0	0	0	0	0	0	0	0	0	0	0	0	0	0	0	0	0	0	0
1	Gm37925	84665189	84669443	-	ENSMUSG00000102481	4255	0.016	0	0	0	0	0	0	0	0	0	0	0	0	0	0	0	0	0	0	0	0	0.021
1	Mir5126	84695839	84695915	+	ENSMUSG00000093254	77	0	0	0	0	0	0	0	0	0	0	0	0	0	0	0	0	0	0	0	0	0	0
1	Trip12	84721189	84840516	-	ENSMUSG00000026219	16601	67.21	67.868	67.648	32.589	31.76	29.603	49.767	53.835	36.454	22.752	26.261	17.194	44.423	40.988	29.983	68.843	59.874	69.392	65.07	71.57	49.016	48.751
1	Gm38374	84807158	84809190	-	ENSMUSG00000103505	2033	0	0.094	0.044	0.016	0.018	0.035	0	0	0.068	0.037	0	0	0.013	0	0	0.12	0.167	0.253	0.142	0.157	0	0.199
1	Gm37738	84819968	84824683	-	ENSMUSG00000104503	4716	0.026	0.081	0.129	0	0.01	0.046	0.101	0.069	0.078	0.058	0.054	0.013	0.057	0.044	0.013	0.216	0.369	0.458	0.279	0.136	0.032	0.138
1	Fbxo36	84839841	84900487	+	ENSMUSG00000073633	2148	3.728	4.855	5.35	1.258	1.053	0.868	18.665	19.814	24.273	4.418	5.23	5.858	13.121	13.927	15.025	1.422	1.472	1.632	1.696	1.393	1.33	1.618
1	Slc16a14	84905898	84935134	-	ENSMUSG00000026220	3352	11.214	11.926	10.937	0.26	0.314	0.084	86.856	58.641	58.875	0	0.013	0	0.239	0.31	0.08	0.272	0.231	0.161	0.148	0.557	0.218	0.141
1	Gm29284	84990638	84993032	-	ENSMUSG00000099693	255	0	0	0	0.246	0	0.283	0	0.166	0.239	0	0	0	0	0.411	1.433	1.813	1.828	1.762	1.953	1.524	2.296	1.514
1	C130026I21Rik	84992690	85270566	-	ENSMUSG00000052477	3827	0.029	0.033	0.024	0.008	0	0.018	0.01	0	0.02	0	0.04	0.016	0.287	0.312	0.739	1.049	1.282	1.246	1.23	1.015	0.705	0.968
1	Rpl19-ps1	85012114	85012704	+	ENSMUSG00000064281	591	0.104	0	0.195	0.255	0.332	0.605	0.363	0.407	0.497	0.459	0.758	0.343	0.601	0.406	0.113	1.362	1.617	3.284	1.818	1.792	1.478	1.165
1	Gm27907	85012367	85012446	+	ENSMUSG00000098842	80	0	0	0	0	0	0	0	0	0	0	0	0	0	0	0	0	0	0	0	0	0	0
1	Gm7582	85039065	85041958	-	ENSMUSG00000061852	331	0	0	0	0	0.083	0	0	0.156	0	0	0	0.175	0.243	0.207	0.202	7.549	5.93	8.767	8.925	6.56	2.667	5.686
1	Gm2389	85061154	85062642	+	ENSMUSG00000089976	189	0	0	0	0	0	0	0	0	0	0	0	0	0	0	0	3.075	1.574	2.848	0	1.728	0.811	0.467
1	Gm18342	85067394	85080236	-	ENSMUSG00000101279	694	0	0.092	0	0	0.04	0	0	0	0	0	0.073	0	0.363	0.251	0.088	3.92	4.101	5.219	4.143	4.897	3.883	3.195
1	A530032D15Rik	85083069	85109853	-	ENSMUSG00000089844	1603	2.588	2.872	2.136	1.357	1.399	1.561	1.998	2.036	2.864	1.411	1.142	1.671	4.272	3.632	4.113	17.038	20.718	21.423	17.882	18.095	10.657	17.789
1	Gm10553	85099512	85101074	+	ENSMUSG00000073631	1563	0	0	0	0	0	0	0	0	0	0	0	0	0	0.021	0	0	0	0.198	0.113	0.052	0	0.101
1	A530040E14Rik	85105946	85114035	+	ENSMUSG00000072109	2323	0.081	0.027	0.144	0.018	0.148	0.091	0.108	0.126	0.314	0.128	0.128	0.25	0.807	1.137	1.073	36.116	44.706	39.313	42.599	39.776	32.073	30.088
1	Gm16038	85115319	85117237	+	ENSMUSG00000090128	193	0	0	0	0	0.148	0	0	0	0	0	0	0	0.192	0	0	1.2	0.824	0.53	1.494	0.441	1.54	0.817
1	Gm7592	85156812	85157699	-	ENSMUSG00000090186	888	0	0	0	0	0.083	0.082	0	0	0	0	0	0	0	0	0	0	0.179	0.218	0.199	0.137	0	0.078
1	Gm6264	85159764	85194260	+	ENSMUSG00000089716	1474	0.042	0	0	0.05	0.095	0.049	0	0.058	0	0	0	0	0.058	0.049	0	1.284	0.992	1.812	0.969	1.302	0.716	0.702
1	Gm7609	85199613	85213786	+	ENSMUSG00000079457	1633	0	0	0	0.656	0.966	1.762	0.31	0.307	0.578	0.506	0.613	0.918	0.084	0.21	0.429	0.528	0.266	0.659	0.786	0.553	0.188	0.557
1	Gm16028	85246851	85255465	+	ENSMUSG00000090252	890	0	0	0.102	0	0	0	0	0.085	0	0.046	0	0	0.174	0.077	0.817	0.202	0	0	0.324	0.628	0	0.298
1	Gm16026	85266698	85285491	+	ENSMUSG00000079455	4005	0	0	0	0	0	0.018	0.008	0.013	0.021	0	0	0	0.056	0.06	0.108	0.394	0.318	0.494	0.409	0.38	0.216	0.167
1	Gm2619	85308659	85327285	-	ENSMUSG00000091199	392	0	0	0	0.271	0.118	1.26	0.339	0	0	0.105	0	0.157	0.094	0.181	0.171	0.558	1.165	0	0.819	1.141	0.782	0
1	Gm16025	85326729	85342615	+	ENSMUSG00000089652	2425	0	0	0	0.018	0	0	0	0	0	0	0	0	0	0	0	0	0	0.08	0	0.033	0.06	0
1	Gm7281	85332716	85342086	-	ENSMUSG00000089937	543	0	0	0	0	0	0	0	0	0	0	0	0	0	0	0	0	0	0	0	0	0	0
1	Gm2427	85501090	85514604	+	ENSMUSG00000101751	881	0	0	0	0	0	0	0.042	0	0	0	0	0	0	0	0	1.562	1.458	2.567	1.056	1.226	0.511	0.495
1	Gm16092	85511133	85527161	-	ENSMUSG00000089714	2405	0	0	0	0	0	0	0	0.018	0	0.014	0	0	0.016	0.014	0	1.152	1.212	1.371	0.728	1.067	0.674	0.284
1	G530012D18Rik	85575676	85577295	+	ENSMUSG00000094127	420	0	0	0	0	0	0	0	0	0	0	0	0	0	0	0	0.114	0	0	0	0.101	0	0.165
1	Sp110	85576899	85598817	-	ENSMUSG00000070034	6781	0.668	0.691	0.759	3.003	3.07	4.011	2.19	2.721	2.658	0.955	1.486	0.735	12.339	12.666	10.589	86.859	106.383	105.05	105.657	91.19	87.676	70.175
1	Gm16094	85599286	85599839	+	ENSMUSG00000090103	427	0	0	0	0	0	0	0.086	0	0	0.096	0	0	0.883	0.16	0	8.508	11.614	13.587	8.869	10.654	4.852	5.637
1	Sp140	85600378	85645037	+	ENSMUSG00000070031	3328	1.606	1.569	1.416	1.963	2.362	2.599	2.524	2.374	2.135	2.429	2.878	2.603	12.608	13.37	10.081	98.525	110.081	113.831	116.83	104.594	85.326	69.096
1	Gm10552	85604085	85611896	-	ENSMUSG00000073628	1056	0	0	0	0	0	0.068	0.056	0	0	0	0	0.058	0.132	0.35	0	12.125	14.408	16.96	14.152	12.98	7.475	6.994
1	Gm17017	85641222	85650585	-	ENSMUSG00000090246	2405	0.025	0.083	0.081	0.119	0.224	0.06	0.189	0.071	0.118	0.032	0.154	0.026	0.92	0.975	0.391	5.662	7.616	7.975	9.437	5.935	3.997	3.699
1	Sp100	85649988	85709998	+	ENSMUSG00000026222	7556	1.952	2.296	3.307	15.891	15.684	19.642	13.198	14.38	11.852	4.342	5.65	4.152	41.286	40.9	39.19	208.656	227.629	241.936	220.514	228.656	217.166	162.708
1	n-R5s215	85674882	85674985	+	ENSMUSG00000064414	104	0	0	0	0	0	0	0	0	0	0	0	0	0	0	0	0	0	0	0	0	0	0
1	A630001G21Rik	85717083	85778643	-	ENSMUSG00000052760	2709	1.236	1.198	1.342	2.586	2.383	3.589	2.343	2.908	2.675	0.939	1.454	0.906	9.979	10.645	9.207	212.965	266.44	279.614	257.862	213.254	176.805	168.351
1	Mir8096	85751948	85752074	+	ENSMUSG00000098634	127	0	0	0.711	0.25	0	0.568	0.244	0	0	0	0	0	0	0	0	0.755	0	0	3.92	1.157	0	0.695
1	Gm25472	85763794	85763871	+	ENSMUSG00000094834	78	0	0	0	0	0	0	0	0	0	0	0	0	0	0	0	0	0	0	0	0	0	0
1	9930111H07Rik	85775271	85784694	+	ENSMUSG00000100217	821	0	0	0	0.039	0	0	0	0	0	0	0	0	0	0	0	0	0	0.125	0	0	0	0
1	Gm22906	85784713	85784962	+	ENSMUSG00000092932	250	0	0	0	0	0	0	0	0	0	0	0	0	0	0	0	0	0	0	0	0	0	0
1	Cab39	85793441	85851576	+	ENSMUSG00000036707	7077	144.714	139.981	146.483	55.225	55.297	55.439	64.093	66.928	47.17	26.367	27.33	23.223	98.192	96.895	72.191	91.954	82.045	95.779	89.968	96.974	76.96	64.802
1	Itm2c	85894281	85908675	+	ENSMUSG00000026223	2491	945.758	901.412	888.125	65.043	65.881	83.72	93.703	99.539	97.47	33.895	37.006	34.333	211.672	215.608	236.675	166.353	160.502	184.438	162.219	202.411	130.166	158.345
1	4933407L21Rik	85928483	85940624	+	ENSMUSG00000026224	3343	3.561	3.916	3.925	0.045	0.011	0.022	0	0	0.074	0	0	0.037	0.099	0.136	0.071	0.247	0.327	0.492	0.331	0.251	0.353	0.269
1	Gm28884	85933247	85937332	-	ENSMUSG00000099767	3994	0.662	1.186	0.929	0	0.007	0	0.009	0.011	0.015	0	0.032	0.015	0.172	0.095	0.125	0.505	0.458	0.424	0.699	0.442	0.408	0.401
1	Gpr55	85938318	85961007	-	ENSMUSG00000049608	3721	2.036	2.186	1.541	0.017	0.045	0.094	0.104	0.066	0.066	0.15	0.082	0.117	1.133	1.038	1.674	8.843	6.717	9.786	7.64	9.01	7.677	5.977
1	Gm28100	85972365	85986917	-	ENSMUSG00000100108	582	0.61	0.36	0.198	0	0.047	0	0	0	0	0.071	0.09	0.105	0.345	0.582	0.209	1.642	1.42	2.097	1.103	1.592	1.565	1.173
1	Gm18180	86014403	86015886	-	ENSMUSG00000099342	1484	1.76	2.056	1.298	0.244	0.596	0.485	0.231	0.637	0.244	0.199	0.292	0.163	0.531	0.758	0.082	0.387	0.415	0.147	0.433	0.4	0.2	0.167
1	Spata3	86016816	86029958	+	ENSMUSG00000026226	2666	0.823	1.33	1.076	0	0	0	0	0	0	0.162	0.136	0.089	0.099	0.228	0.071	0	0	0	0	0	0	0
1	2810459M11Rik	86045863	86055456	+	ENSMUSG00000026227	3331	12.158	12.027	12.153	0	0.017	0.043	0.158	0.303	0.304	47.261	57.685	47.194	0.4	0.513	0.494	0.058	0.048	0.031	0	0.052	0.043	0.026
1	Psmd1	86064387	86139151	+	ENSMUSG00000026229	7265	69.53	68.388	69.972	43.981	44.663	37.762	40.962	42.518	25.007	34.408	35.116	23.724	35.962	35.951	27.308	40.356	31.706	35.392	37.044	38.521	29.068	29.828
1	Gm22786	86087301	86087422	+	ENSMUSG00000077274	122	1.92	0	0	0.774	1.142	0	0.254	0.847	0	0	0	0	0	0.276	0	0.498	0	1.585	0	0.375	0	0
1	Htr2b	86099026	86111970	-	ENSMUSG00000026228	2131	0.091	0.44	0.286	0.179	0.228	0.336	0.599	0.615	0.949	0.021	0.093	0	1.056	1.142	1.565	0.132	0.129	0.054	0.4	0.287	0.068	0.074
1	Gm37914	86120883	86123561	+	ENSMUSG00000103272	2679	0.881	1.446	1.396	0.229	0.224	0.293	0.7	0.515	0.328	0.436	0.308	0.14	0.407	0.328	0.025	0.79	0.938	0.896	0.76	0.847	0.505	0.309
1	Gm21972	86133637	86162788	+	ENSMUSG00000094638	776	0	0	0	0	0	0	0	0	0	0	0	0	0	0	0	0	0	0	0	0	0	0
1	Armc9	86154780	86278284	+	ENSMUSG00000062590	13006	10.156	10.435	9.776	0.785	0.843	0.789	3.31	3.438	2.943	0.755	0.938	0.817	3.338	3.085	2.668	7.698	8.916	8.224	8.648	6.592	5.885	6.017
1	Gm16341	86275509	86301375	-	ENSMUSG00000087538	377	1.281	0.531	1.638	0.34	0.198	0	0.411	0	0.43	0.087	0	0.163	1.185	1.668	1.841	44.56	42.075	46.182	47.945	37.685	30.154	19.899
1	B3gnt7	86302832	86307305	+	ENSMUSG00000079445	4137	1.208	0.967	0.975	0.043	0.079	0.104	6.486	6.908	7.987	0.025	0.041	0.014	3.677	4.355	4.948	1.556	1.996	2.118	0.942	1.76	1.259	1.379
1	Gm28626	86303195	86304059	-	ENSMUSG00000099644	520	0	0	0	0	0	0	0	0	0	0	0	0	0	0	0	0	0	0	0	0	0	0
1	Gm5258	86323267	86323593	+	ENSMUSG00000091806	327	0	0	0	0	0	0	0	0	0	0	0	0	0	0	0	0	0	0	0	0	0	0
1	Gm28627	86328039	86328873	+	ENSMUSG00000101853	453	0	0	0	0	0	0	0	0	0	0	0	0	0	0	0	0.106	0	0	0	0	0	0
1	Ncl	86344719	86359400	-	ENSMUSG00000026234	10188	130.993	129.17	130.142	63.382	64.907	61.623	93.506	98.23	84.389	50.395	51.214	46.75	83.252	80.735	69.865	226.272	240.257	239.712	260.921	232.072	258.444	225.566
1	Snora75	86351169	86351301	-	ENSMUSG00000064837	133	0	0	0	0	0	0	0	0	0	0	0	0	0	0	0	0	0	0	0	0	0	0
1	Mir3535	86351981	86352127	-	ENSMUSG00000104627	147	0	0	0	0	0	0	0	0	0	0	0	0	0	0	0	0	0	0	0	0	0	0
1	Gm24148	86352008	86352087	-	ENSMUSG00000064696	80	0	0	0	0	0	0	0	0	0	0	0	0	0	0	0	0	0	0	0	0	0	0
1	Snord82	86356261	86356330	-	ENSMUSG00000064823	70	0	0	0	0	0	0	0	0	0	0	0	0	0	0	0	0.869	0	0	0	0	0	0
1	C130036L24Rik	86359574	86373791	+	ENSMUSG00000073627	6437	1.962	1.791	1.998	0.593	0.556	0.635	0.397	0.426	0.382	0.098	0.044	0.109	0.738	0.882	0.789	3.656	4.847	4.41	4.748	3.3	2.288	2.995
1	Gm45908	86377100	86378276	-	ENSMUSG00000110510	1177	0.056	0	0.077	0.447	0.691	0.544	0	0	0	0	0	0	0	0.028	0	0	0.154	0	0	0.036	0	0.059
1	Nmur1	86386303	86426228	-	ENSMUSG00000026237	1695	0.372	0.499	0.703	0	0.017	0.041	0.018	0	0	0	0	0	1.775	2.087	1.048	0.137	0.162	0.297	0.085	0.099	0.17	0.175
1	Tex44	86426329	86428052	+	ENSMUSG00000036574	1724	0	0.116	0.061	0	0	0	0	0	0	0	0	0	0.217	0.337	0.339	0	0	0	0	0	0	0
1	Rpl30-ps6	86473659	86474006	+	ENSMUSG00000101328	348	0	0	0	0.18	0.082	0	0	0	0	0	0	0	0	0	0.338	0.138	0	0	0	0	0	0
1	Ptma	86526726	86530712	+	ENSMUSG00000026238	1462	443.861	437.923	454.624	183.882	199.107	254.232	598.281	629.045	546.883	205.292	195.91	153.733	1029.03	981.435	841.956	1554.97	1713.38	1711.73	1840.87	1615.54	1540.96	1414.9
1	Pde6d	86542994	86582629	-	ENSMUSG00000026239	2178	57.335	55.697	58.186	24.105	25.452	27.148	21.658	21.436	22.682	4.649	5.79	5.39	27.415	27.826	28.733	30.533	32.465	28.311	35.136	32.993	33.81	32.525
1	Gm37152	86580058	86581232	+	ENSMUSG00000102927	1175	0.109	0.108	0.175	0.09	0.032	0.062	0.118	0.177	0.118	0.07	0.066	0.049	0.073	0.208	0.145	0.494	1.419	0.602	0.697	0.49	0	0.377
1	Cops7b	86582904	86609375	+	ENSMUSG00000026240	5515	15.743	15.257	16.297	6.093	6.644	6.9	6.787	7.532	7.701	5.712	6.386	7.5	11.116	11.204	10.711	17.531	19.878	18.603	21.72	17.714	14.886	17.308
1	Gm22955	86637552	86637608	-	ENSMUSG00000084468	57	0	0	0	0	0	0	0.543	1.812	1.07	0	0	0	0	0	0	0	0	0	0	0	0	0
1	Gm37022	86638201	86640454	+	ENSMUSG00000103609	2254	0.108	0.145	0.127	0.019	0.012	0	0.202	0.313	0.099	0	0	0	0.129	0.031	0	0	0	0	0	0.029	0	0.039
1	Nppc	86666291	86670571	-	ENSMUSG00000026241	1042	15.697	16.609	19.798	0.194	0.054	0.488	0.103	0.113	0	0	0	0	0.258	0.099	0.29	0	0	0	0	0.082	0.147	0.085
1	Dis3l2	86703808	87050095	+	ENSMUSG00000053333	8901	13.117	13.066	13.137	3.799	4.336	4.421	8.151	9.302	8.578	4.803	5.196	4.583	6.916	7.427	6.549	8.698	8.95	10.515	8.481	9.89	9.206	8.408
1	Gm29097	86764944	86765365	-	ENSMUSG00000100225	422	0	0	0	0	0	0	0	0	0	0	0	0	0	0	0	0	0	0	0	0	0	0
1	Gm29055	86774819	86776528	+	ENSMUSG00000100768	1710	0	0.043	0	0	0	0	0	0	0	0	0	0	0.016	0.042	0	0.07	0.068	0	0.104	0	0	0
1	Gm37485	86801075	86804027	+	ENSMUSG00000104121	2953	0	0	0.066	0	0	0	0	0.025	0.049	0	0	0	0	0.012	0	0.016	0.118	0	0.06	0.06	0	0.113
1	Gm38142	86826101	86829655	+	ENSMUSG00000102383	3555	0	0.018	0.025	0	0	0	0.008	0.015	0	0	0	0	0.014	0	0	0.014	0	0	0	0.041	0	0.025
1	Gm38010	86834995	86837778	+	ENSMUSG00000104400	2784	0	0	0	0	0	0	0	0	0	0	0.016	0.021	0.018	0	0	0.057	0	0	0	0	0	0
1	Gm37541	86874350	86876664	+	ENSMUSG00000102293	2315	0.028	0.028	0.039	0.019	0.012	0.031	0.021	0.019	0	0.05	0.023	0.031	0	0.029	0	0.021	0.137	0	0	0.038	0	0.038
1	Gm38021	86893573	86895132	+	ENSMUSG00000102649	1560	0.153	0.589	0.058	0.103	0.115	0.045	0.143	0.094	0.477	0.124	0.187	0.037	0.532	0.718	1.028	0.837	2.906	2.193	1.441	1.066	1.027	2.229
1	Gm6136	86908793	86909683	-	ENSMUSG00000084106	891	1.95	2.013	1.842	1.663	2.364	1.609	3.155	3.372	2.841	1.778	1.466	1.594	2.138	2.756	3.194	7.824	7.477	9.645	5.133	10.204	8.582	5.261
1	Gm37967	86917992	86920656	+	ENSMUSG00000102571	2665	0.024	0.024	0.039	0	0.017	0.027	0.04	0	0.193	0.012	0.029	0.072	0.133	0.026	0.219	0.198	0.41	0.429	0.47	0.251	0.28	0.296
1	Gm28375	86929387	87057596	-	ENSMUSG00000099401	430	0	0	0	0	0.066	0	0	0	0	0	0.102	0	0.176	0	0	0.166	0	0.269	0	0.212	0.692	0
1	Gm37017	86988270	86989016	+	ENSMUSG00000102956	747	0.171	0	0	0	0	0	0	0	0.276	0.115	0	0	0	0	0.234	0.064	0	0.792	0.859	0.177	0	0.211
1	Gm37447	87036723	87039650	+	ENSMUSG00000103984	2928	1.107	0.978	0.927	0.117	0.201	0.073	0.709	0.576	0.531	0.263	0.362	0.116	0.588	0.518	0.478	1.328	2.006	1.785	1.233	1.563	1.202	0.847
1	Akp-ps1	87067672	87071098	+	ENSMUSG00000101940	2075	0.096	0.219	0.15	0.336	0.308	0.207	0.098	0.105	0.07	0	0	0	0.165	0.15	0.084	0.232	0.209	0.204	0.155	0.249	0.074	0.354
1	Gm29371	87080171	87096418	+	ENSMUSG00000101625	885	0	0	0	0	0	0.323	0	0	0	0	0.06	0	0.086	0.04	0.27	0.422	0.564	0	0	0.19	0.814	0.671
1	Alppl2	87086694	87089928	-	ENSMUSG00000026246	2256	0	0	0	0	0	0	0	0	0	0	0	0	0	0.029	0.052	0	0	0	0	0	0	0.031
1	Alpi	87098002	87101606	-	ENSMUSG00000079440	2337	0	0.09	0	0.014	0	0.031	0	0	0	0	0	0	0	0	0	0	0	0	0	0	0	0
1	Gm29372	87116321	87117158	-	ENSMUSG00000100940	364	0	0	0	0	0	0	0	0	0	0	0	0	0	0	0	0	0	0	0	0	0	0
1	Akp3	87124973	87127912	+	ENSMUSG00000036500	2099	0	0.03	0.05	0.015	0	0.033	0	0	0	0	0	0.029	0.013	0	0	0.071	0.142	0	0	0	0	0.126
1	Gm29374	87142874	87146983	-	ENSMUSG00000099839	1340	0.71	1.024	0.916	0	0	0	0	0	0	0	0	0	0.159	0.078	0.088	0	0.087	0.086	0	0	0	0
1	Ecel1	87147655	87156521	-	ENSMUSG00000026247	3500	20.838	20.364	20.386	0.024	0.008	0.041	0.009	0	0	0	0	0.018	0.035	0.049	0.051	0.201	0.47	0.198	0.458	0.218	0.296	0.121
1	Prss56	87183313	87188405	+	ENSMUSG00000036480	2180	0.874	0.871	0.429	0	0	0	0	0	0	0	0	0	0	0	0	0	0	0	0	0	0	0
1	Chrnd	87190607	87200070	+	ENSMUSG00000026251	3288	0	0	0	0	0	0	0	0	0	0	0	0	0	0	0	0	0.035	0	0	0.027	0	0
1	Chrng	87204657	87212694	+	ENSMUSG00000026253	4163	0	0.015	0	0.015	0.011	0.034	0	0	0	0	0	0	0.012	0.008	0	0.026	0.028	0	0.077	0.032	0	0.021
1	Eif4e2	87213914	87240488	+	ENSMUSG00000026254	7497	34.136	33.876	33.492	18.305	18.412	17.031	25.675	27.627	23.711	17.26	17.462	17.145	24.918	23.843	19.797	37.592	38.664	40.316	38.627	40.226	35.115	31.454
1	Gm26187	87251148	87251248	+	ENSMUSG00000088318	101	0.658	0	1.143	0.314	0.457	0.695	0.476	0	0	0	0	0.573	0	0	0	0	0	0	0	0	0	0
1	Efhd1	87264363	87310839	+	ENSMUSG00000026255	2125	41.546	47.136	44.295	4.26	4.627	3.476	137.843	144.77	123.422	0.197	0.263	0.156	0.627	1.005	1.716	18.112	15.219	17.429	17.489	27.423	16.298	18.618
1	Efhd1os	87264481	87265174	-	ENSMUSG00000089821	332	0	0	0	0	0	0	0	0	0.367	0	0	0	0	0	0	0	0	0	0	0.128	0	0
1	Gigyf2	87326998	87450796	+	ENSMUSG00000048000	14216	27.26	27.975	28.014	10.936	11.482	10.664	25.968	27.017	17.57	9.992	10.872	7.355	16.67	15.849	11.763	25.546	25.686	27.857	26.184	27.735	19.92	17.606
1	Gm22549	87341455	87341561	-	ENSMUSG00000095281	107	0	0	0	0	0	0	0	0	0	0	0	0	0.25	0	0	0	0	0	0	0.619	0	0
1	Kcnj13	87386363	87394729	-	ENSMUSG00000079436	1270	7.604	7.696	6.66	0.034	0.146	0.055	0.73	0.464	0.447	0.045	0.204	0.151	6.472	6.241	4.207	0.2	0.125	0.396	0	0.1	0.114	0.07
1	Gm23504	87415255	87415349	-	ENSMUSG00000089613	95	0	2.007	0	0	0	0	1.013	0.543	0	0.606	0.809	0.761	1.079	0	0	0.522	4.359	2.294	1.861	0.697	0	0
1	Snorc	87470271	87475482	+	ENSMUSG00000026258	722	0.692	0.656	1.384	0.131	0	0	0.156	0.059	0.169	0.16	0.14	0.26	0.068	0.139	0	0	0	0	0	0	0	0
1	Ngef	87476834	87573870	-	ENSMUSG00000026259	3905	221.357	213.899	205.936	0.268	0.128	0.295	54.909	55.351	60.707	37.517	36.394	35.618	18.099	17.269	17.657	0.1	0.187	0.079	0.148	0.1	0.415	0.255
1	Neu2	87509889	87597845	+	ENSMUSG00000079434	2590	6.295	6.48	5.87	0.081	0.094	0.055	11.24	10.776	12.543	1.389	1.41	1.481	3.162	2.751	2.814	0.043	0	0	0	0.025	0	0
1	Gm17181	87514175	87514297	+	ENSMUSG00000091123	123	0.499	1.55	0.939	0	0	0	4.539	5.326	3.74	6.388	4.263	2	2.653	2.506	2.983	0	0	0	0	0	0	0
1	Gm6153	87543635	87544692	-	ENSMUSG00000090994	1058	0.126	0.069	0.218	0	0	0	0.091	0	0.08	0	0	0	0	0.063	0.115	0.135	0	0	0	0.036	0.281	0.066
1	Inpp5d	87620312	87720507	+	ENSMUSG00000026288	7602	6.817	7.543	6.133	4.582	4.385	4.7	4.09	4.637	3.708	1.588	2.248	1.478	27.742	28.053	23.609	110.648	118.406	124.817	99.968	128.737	93.231	87.858
1	Atg16l1	87755870	87792428	+	ENSMUSG00000026289	9628	30.279	31.063	30.707	12.291	12.098	12.787	11.54	11.332	11.795	10.556	12.667	11.144	16.724	16.138	13.962	25.99	27.432	29.443	28.557	24.769	21.923	21.584
1	Gm25395	87776938	87777209	+	ENSMUSG00000087968	272	2.292	1.904	1.513	0.39	0.546	0.794	0.373	0.477	0.285	0.557	1.323	0.226	0.371	0.628	0.246	2.712	0.666	2.306	1.3	1.737	0.529	0.767
1	Scarna6	87784556	87784820	+	ENSMUSG00000089281	265	3.032	2.47	2.342	0.392	0.14	0.537	1.329	1.601	0.69	1.283	0.191	0.669	1.764	1.68	0.458	1.738	1.723	4.463	2.546	1.353	0	0.335
1	Sag	87803680	87845158	+	ENSMUSG00000056055	8904	0.781	0.706	0.77	0.095	0.098	0.144	0.132	0.094	0.198	0.088	0.11	0.091	0.286	0.294	0.194	0.99	1.24	1.063	1.164	0.869	0.746	0.865
1	Dgkd	87853287	87945180	+	ENSMUSG00000070738	6850	98.379	96.607	101.617	30.708	29.63	28.606	43.118	42.504	29.684	12.62	14.511	9.846	52.538	52.491	38.729	176.794	177.217	194.459	154.637	185.123	120.912	111.691
1	Gm19582	87853347	87854299	-	ENSMUSG00000101942	841	0.623	1.006	1.61	0.354	0.154	0.172	0.312	0.115	0.346	0	0	0	0.064	0.126	0.072	0.602	0.354	0.611	0.896	0.601	0.696	0.586
1	4833421G17Rik	87865073	87865916	+	ENSMUSG00000103996	844	0	0.076	0	0	0	0	0	0	0	0	0	0	0.032	0.04	0	0.316	0	0	0.419	0.249	0.17	0.105
1	Gm38365	87897540	87900532	+	ENSMUSG00000103591	2993	0.044	0	0.129	0.021	0.009	0.024	0.036	0	0.046	0	0	0.043	0.034	0.046	0.039	0.3	0.556	0.532	0.67	0.364	0.544	0.422
1	Usp40	87945119	88008551	-	ENSMUSG00000005501	11871	11.198	11.859	11.647	9.863	10.171	9.647	13.125	14.768	11.069	10.262	12.336	9.224	11.44	10.573	8.354	9.707	9.684	10.827	10.869	10.297	6.826	6.54
1	Gm25198	88015924	88016033	+	ENSMUSG00000095942	110	0	0	0	0	0	0	0	0	0	0	0	0	0	0	0	0	0	0	0	0	0	0
1	Gm5832	88022381	88023962	+	ENSMUSG00000084021	1582	0	0	0	0	0	0	0	0	0	0	0	0	0	0	0	0	0	0	0	0	0	0
1	Gm15375	88025211	88026059	+	ENSMUSG00000083478	849	0	0	0	0	0	0	0	0	0	8.576	4.767	4.772	0	0	0	0	0	0	0	0	0	0
1	Ugt1a10	88055388	88219004	+	ENSMUSG00000090165	2267	0	0.032	0	0	0	0	16.023	42.343	3.883	0.781	0.593	0.772	0	0.015	0	0	0	0	0	0	0	0
1	Gm20528	88055393	88218584	-	ENSMUSG00000092220	1062	0	0	0	0	0	0	0	0	0	0	0	0	0	0	0	0	0	0	0	0	0	0
1	Ugt1a9	88070800	88218997	+	ENSMUSG00000090175	2190	0	0	0	0	0.013	0	0.488	1.273	0.127	52.414	63.352	31.586	0	0	0	0	0	0	0	0.018	0	0
1	Ugt1a8	88087813	88219004	+	ENSMUSG00000089675	2227	0	0	0	0	0	0	0	0	0	0.06	0.024	0	0	0	0	0	0	0	0	0	0	0
1	Ugt1a7c	88095062	88220002	+	ENSMUSG00000090124	4219	0.276	0.233	0.515	0.363	0.337	0.442	87.536	86.76	65.199	0.255	0.327	0.218	1.474	1.981	1.354	1.603	1.097	1.324	1.015	2.69	1.316	1.5
1	Gm15373	88097918	88098131	+	ENSMUSG00000082837	214	0	0	0	0	0	0	0	0	0	0	0.236	0	0	0	0	0	0	0.478	0	0	0	0
1	Ugt1a6b	88103252	88219003	+	ENSMUSG00000090145	2382	0	0.027	0	0	0.038	0	0.503	0.688	0.365	31.093	30.886	17.518	1.142	0.947	0.447	0.046	0.049	0	0	0	0.06	0
1	Gm15372	88126776	88127609	+	ENSMUSG00000084195	834	0	0	0	0	0	0	0	0	0	0.147	0.482	0.212	0.091	0	0	0.06	0	0	0	0.055	0	0
1	Gm15370	88129581	88129833	+	ENSMUSG00000081261	253	0	0	0	0	0	0	0	0	0	0.177	0	0.229	0	0	0	0	0	0	0	0	0	0
1	Ugt1a6a	88134809	88218997	+	ENSMUSG00000054545	4312	0.028	0.059	0.048	0.015	0.043	0.033	4.174	4.876	3.931	10.911	11.857	9.192	0.815	0.942	0.592	0.312	0.244	0.17	0.198	0.262	0.103	0.216
1	Gm15369	88146376	88146769	+	ENSMUSG00000081602	394	0	0	0	0	0	0	0	0	0	0	0	0	0	0	0	0	0	0	0	0	0	0
1	Gm15374	88151038	88151881	+	ENSMUSG00000082513	844	0	0	0	0	0	0	0	0	0	0.102	0.114	0.073	0	0	0	0	0	0	0	0	0	0
1	Gm15371	88153788	88154571	+	ENSMUSG00000082677	784	0	0	0	0	0	0	0	0.057	0.207	0.156	0.056	0.074	0.047	0	0	0	0	0	0	0	0	0
1	Ugt1a5	88166012	88218997	+	ENSMUSG00000089943	2203	0	0	0	0.015	0	0.098	0.014	0.044	0.083	86.309	60.844	86.497	0.041	0	0.026	0	0	0	0	0	0	0.04
1	Gm15368	88186662	88187519	+	ENSMUSG00000081488	858	0	0	0	0	0	0.248	0.148	0	0	0.138	0.393	0.413	0	0.082	0.071	0	0	0	0.168	0	0	0
1	Gm15376	88191901	88192683	+	ENSMUSG00000083277	783	0	0	0	0.056	0	0.09	0.111	0.316	0.078	0.224	0.255	0.333	0.296	0	0	0	0	0	0	0	0	0
1	Ugt1a2	88200601	88218997	+	ENSMUSG00000090171	2211	0	0.058	0.198	0	0	0	584.471	572.638	474.912	0.584	0.521	0.147	0	0.047	0.026	0.095	0.082	0.052	0	0.038	0.065	0
1	Dnajb3	88204732	88205782	-	ENSMUSG00000081984	1051	3.214	3.765	5.665	0.36	0.292	0.612	3.572	4.087	3.451	1.118	1.334	0.471	1.956	2.196	2.613	8.22	5.822	5.071	7.644	2.932	3.422	9.16
1	Ugt1a1	88211959	88218997	+	ENSMUSG00000089960	2224	0	0.029	0	0.028	0.012	0.131	2.396	2.864	1.954	108.229	100.395	70.397	0.091	0.127	0.057	0.159	0	0	0	0.053	0	0.04
1	Mroh2a	88226986	88262289	+	ENSMUSG00000079429	8492	2.094	2.267	2.614	0.72	0.667	0.922	1.09	1.164	1.246	5.44	6.061	5.545	3.223	2.525	2.531	5.864	3.731	4.764	5.184	4.47	4.708	5.494
1	Hjurp	88262471	88277633	-	ENSMUSG00000044783	8331	51.911	50.877	54.372	18.22	16.787	20.521	25.008	26.54	26.61	66.716	75.599	61.518	51.653	45.068	38.768	100.292	59.251	93.096	106.363	82.651	71.192	87.107
1	Trpm8	88277661	88389293	+	ENSMUSG00000036251	4732	0.594	0.406	0.551	0	0	0.031	0	0	0.018	0.036	0.027	0.192	0.228	0.17	0.729	0.041	0	0	0.038	0.05	0.126	0.077
1	4930453O03Rik	88347489	88352930	-	ENSMUSG00000085420	1236	0	0.052	0	0	0	0	0	0	0	0	0	0	0	0	0	0	0	0	0	0	0	0
1	Spp2	88406961	88426438	+	ENSMUSG00000026295	992	0.615	0.715	1.265	0.232	0.028	0.073	1000.8	1124.68	1298.05	401.654	385.196	492.736	1.516	0.731	0.362	0.11	0.117	0.195	0	0	0	0
1	Gm29538	88443969	88462608	-	ENSMUSG00000099553	471	1.056	1.254	0.911	0	0	0	0.078	0.371	0	0	0	0	19.464	19.259	25.869	0	0	0	0	0	0	0
1	Gm28888	88459683	88465558	+	ENSMUSG00000100908	316	0	0	0.286	0	0	0	0.785	1.045	0.92	0	0	0	3.087	2.205	0.604	0	0	0	0	0	0	0
1	Glrp1	88499871	88510066	-	ENSMUSG00000062310	1957	0.223	0.232	0.218	0.394	0.522	0.733	0.065	0	0	0.146	0.076	0.068	0.208	0.352	0.099	0.401	0.238	0.105	0.295	0.26	0.304	0.649
1	Gm19589	88551517	88562167	+	ENSMUSG00000100798	2623	0	0.024	0	0.024	0	0.027	0	0.02	0	0	0	0	0	0.079	0.047	0.11	0	0.161	0.342	0.154	0.055	0.067
1	Gm38130	88653085	88654845	+	ENSMUSG00000104057	1761	0	0.036	0	0.09	0.016	0.081	0	0	0	0.019	0	0	0.015	0	0.034	0.27	0	0.35	0.182	0.224	0.256	0.219
1	Gm29336	88656308	88658100	+	ENSMUSG00000100367	573	0	0	0	0	0.098	0	0	0.09	0	0.158	0	0.107	0.63	0	0.099	1.2	0.926	1.094	1.315	0.996	2.059	0.949
1	Arl4c	88673125	88702221	-	ENSMUSG00000049866	5492	55.313	52.86	58.475	4.594	5.058	5.106	7.185	7.574	9.207	1.248	1.488	1.138	41.142	38.119	36.475	58.292	59.676	60.006	59.043	66.032	53.16	46.38
1	Gm29335	88722366	88722824	-	ENSMUSG00000101736	459	0.143	0.159	0	0	0.1	0	0.651	0.457	1.591	0	0	0	0	0	0	0	0	0	0	0	0	0
1	Platr5	88754890	88755736	+	ENSMUSG00000097398	572	0	0	0	0	0.065	0	1.194	0.639	1.146	0	0	0	0.376	0.061	0.597	0	0	0	0.252	0.074	0	0.154
1	Gm29337	88868475	88875410	-	ENSMUSG00000099848	284	0	0	0	0	0	0	8.773	2.707	6.665	0	0	0	0	0	0	0	0	0	0	0	0	0
1	Gm4753	88932319	88933573	+	ENSMUSG00000101333	1255	0	0	0	0	0	0	0.045	0	0	0	0	0	0	0	0	0	0	0	0	0	0	0
1	1700067G17Rik	89016113	89022210	+	ENSMUSG00000099378	603	0	0.121	0	0.072	0	0	0.163	0.07	0.129	0	0	0	0	0.288	0.094	0.18	0	0	0	0	0.239	0
1	Gm18699	89048974	89049216	+	ENSMUSG00000099544	243	0	0	0	0.258	0	0	0	0	0	0	0	0	0	0	0	0.204	0.654	0	0	0	0	0
1	Sh3bp4	89070415	89155068	+	ENSMUSG00000036206	5112	22.678	22.399	21.898	12.006	10.806	12.017	23.488	26.071	19.474	1.094	1.026	0.698	45.968	44.864	37.694	5.864	7.231	6.015	6.436	6.449	6.316	6.13
1	Gm38312	89097073	89098818	+	ENSMUSG00000102700	1746	0.038	0	0.06	0.092	0.144	0.082	0.039	0	0.132	0	0	0	0.098	0.461	0.455	0.028	0.067	0.125	0	0.064	0	0.22
1	Gm5259	89256182	89256981	-	ENSMUSG00000102083	800	0	0	0	0	0	0	0	0.064	0.076	0	0	0	0	0.088	0	0.06	0	0	0	0.083	0	0
1	Gm28342	89302719	89358144	-	ENSMUSG00000101288	589	0.111	0	0.177	0	0	0	0.226	0	0.35	0	0	0	0.75	0.585	0.32	0	0	0	0.245	0	0	0.3
1	C030007H22Rik	89360342	89406133	-	ENSMUSG00000099938	591	0.377	0.323	0.372	0	0	0	0	0	0	0	0	0	0	0	0.113	0	0	0	0	0	0	0
1	Agap1	89454806	89897617	+	ENSMUSG00000055013	17543	41.066	41.382	42.866	7.131	7.471	6.937	14.408	14.756	12.631	1.659	1.499	1.437	17.645	15.954	13.727	5.117	3.812	4.07	3.994	5.998	4.28	5.761
1	Gm37297	89483438	89485821	+	ENSMUSG00000104114	2384	0	0.053	0	0	0.016	0	0	0.051	0.058	0	0	0	0.016	0.03	0	0	0	0	0	0.032	0	0.037
1	Gm25180	89563360	89563474	+	ENSMUSG00000088371	115	0	0	0	0	0.239	0	0.245	0	0.734	0	0	0	0	0.597	0	0.417	0	0	0	0	0	0.768
1	Gm28499	89568765	89576602	+	ENSMUSG00000101662	666	0.458	0.396	0	0.204	0	0	0.144	0.078	0.208	0	0.079	0	0.04	0.254	0	0.072	0.447	0.174	0.433	0.285	0.46	0
1	4933400F21Rik	89650529	89683908	-	ENSMUSG00000102009	3393	0.057	0	0	0.009	0	0	0.046	0.022	0.018	0	0	0	0.079	0.041	0	0.021	0	0.091	0.043	0.013	0	0
1	Gm26037	89684802	89685112	+	ENSMUSG00000088775	311	0	0	0.336	0	0	0	0	0	0	0	0	0	0.158	0	0	0	0	0	0	0	0	0
1	Gm37521	89825481	89827525	+	ENSMUSG00000103252	2045	0.146	0.093	0.056	0	0.018	0.034	0.039	0.058	0	0	0.021	0.028	0.1	0.017	0	0.024	0	0	0.086	0.022	0	0
1	Gbx2	89927956	89931179	-	ENSMUSG00000034486	2177	2.776	2.109	2.741	0.112	0.086	0.097	0.017	0	0	0	0	0	0	0	0	2.227	3.682	2.425	2.338	1.636	2.151	1.844
1	D130058E05Rik	89930234	89933290	+	ENSMUSG00000092627	3057	0.723	0.794	1.09	0.021	0.055	0.046	0.021	0.032	0	0	0	0	0.028	0.057	0.1	1.877	2.451	2.441	2.105	2.107	1.559	2.234
1	Asb18	89950220	90014666	-	ENSMUSG00000067081	4070	3.635	3.58	3.96	17.833	17.726	15.445	0	0	0	0.021	0	0	0.147	0.194	0.058	0.012	0	0	0	0	0	0.022
1	Iqca	90042132	90153401	-	ENSMUSG00000026301	4278	1.248	1.134	1.148	0	0	0.017	0.305	0.222	0.108	0	0	0	13.768	12.282	8.963	0	0	0	0.042	0.016	0	0
1	4930434B07Rik	90153628	90159462	+	ENSMUSG00000100850	1020	0	0	0.102	0	0	0	3.449	1.87	3.454	0	0	0	0.127	0.066	0.066	0	0.156	0	0	0	0	0
1	Ackr3	90203980	90216751	+	ENSMUSG00000044337	3348	14.569	14.932	15.596	80.536	64.108	71.017	51.954	56.198	48.11	0.697	0.799	1.085	43.058	45.291	51.746	35.779	23.988	31.914	32.005	50.066	22.307	20.759
1	Gm38277	90227160	90228526	-	ENSMUSG00000104087	1367	0	0	0	0.076	0.021	0.053	0.021	0	0.106	0	0	0	0.02	0	0	0.044	0.116	0	0	0.028	0	0
1	Gm28721	90255276	90260120	-	ENSMUSG00000101951	918	0	0	0	0.048	0	0.153	0.074	0.138	0	0	0	0	0.029	0.112	0.146	0.12	0.197	0	0	0.072	0	0.365
1	Gm28723	90280458	90283912	+	ENSMUSG00000101028	1001	0.304	0.336	0.386	0.763	1.165	1.149	0.254	0.202	0.338	0	0	0	0.08	0.108	0.56	0	0.116	0.204	0.464	0.176	0.144	0.139
1	Gm27648	90327312	90327418	+	ENSMUSG00000098368	107	0	0	0	0	0	0	0	0	0	0	0	0	0	0	0	0	0	0	0	0	0	0
1	Gm28722	90453394	90454501	-	ENSMUSG00000101997	1036	1.601	0.895	0.798	0.031	0.028	0.068	0.466	0.173	0.349	0	0	0	0.047	0.035	0.065	0.094	0	0.099	0	0.088	0	0
1	Gm35048	90520496	90523297	+	ENSMUSG00000103292	2802	0	0.068	0	0.132	0.093	0.051	0.466	0.456	0.457	0	0	0	0.013	0.024	0.024	0	0	0	0	0.016	0	0
1	Cops8	90602981	90613341	+	ENSMUSG00000034432	4448	69.77	68.21	65.988	43.26	44.097	45.177	29.904	32.366	29.673	14.983	15.395	14.091	39.959	39.697	40.259	40.004	45.121	43.175	44.416	43.779	38.48	39.335
1	Gm9991	90675161	90679793	+	ENSMUSG00000056128	1207	0.092	0.105	0	0.034	0	0.06	0.049	0	0.051	0	0	0	0.031	0.143	0.365	0.05	0	0	0	0.038	0.12	0
1	Col6a3	90765923	90843971	-	ENSMUSG00000048126	11963	2.41	2.521	2.341	21.61	23.099	20.28	15.824	16.601	13.971	3.228	2.661	3.797	56.168	53.395	45.2	7.38	7.166	6.74	8.139	10.479	7.372	8.777
1	Gm36970	90837275	90839133	-	ENSMUSG00000103061	1859	0	0	0	0	0	0	0	0	0	0	0	0	0	0	0	0	0	0	0	0	0	0
1	4930474B08Rik	90870583	90871419	-	ENSMUSG00000103978	837	0	0	0	0	0	0	0.044	0	0	0	0	0	0	0	0	0	0	0	0	0	0	0
1	Mlph	90915085	90951142	+	ENSMUSG00000026303	5357	2.078	2.611	2.682	0.221	0.173	0.453	7.083	8.481	8.479	0.573	0.663	0.751	20.496	19.018	16.815	0.318	0.759	0.735	0.806	0.604	0.824	0.481
1	Prlh	90953108	90954027	+	ENSMUSG00000090550	276	0.238	0.461	1.033	0	0	0	0.654	0.308	0.306	0.162	0	0	0.871	0.984	0.655	0	0	0	0	0	0	0
1	Rab17	90958133	90969661	-	ENSMUSG00000026304	1992	0.064	0.128	0.045	2.803	2.776	3.348	56.708	64.799	79.368	28.969	31.887	36.053	2.773	3.086	6.349	0.182	0.437	0.103	0.362	0.297	0.458	0.634
1	Gm28199	90974459	90975260	-	ENSMUSG00000100791	619	0	0	0	0	0	0	0	0	0	0	0	0	0	0	0	0	0	0	0	0	0	0
1	Lrrfip1	90998737	91128944	+	ENSMUSG00000026305	6469	36.998	37.322	36.852	45.1	47.156	48.969	29.833	32.44	20.741	16.962	17.468	12.742	85.387	84.98	66.082	89.941	93.89	104.09	92.894	103.219	72.633	58.618
1	Rbm44	91145089	91170795	+	ENSMUSG00000070732	6518	0.03	0.031	0.034	0.023	0.038	0.044	0.026	0.007	0.022	0.018	0.02	0.019	0.077	0.069	0.035	2.584	0.708	0.759	1.973	1.119	0.617	1.123
1	Gm7776	91171429	91172148	-	ENSMUSG00000100018	720	0	0.102	0.305	0	0.102	0	0	0	0	0.057	0	0	0	0.05	0.093	0.136	0	0.606	0.646	0.263	0.613	0
1	Ramp1	91179822	91225196	+	ENSMUSG00000034353	3022	59.83	59.267	63.532	5.94	7.158	6.538	0.558	0.615	0.964	2.35	2.931	3.153	25.686	23.888	33.812	16.466	21.819	19.189	14.064	18.892	24.928	21.924
1	Ube2f	91250304	91290337	+	ENSMUSG00000034343	8842	24.807	25.929	26.052	11.992	12.127	12.64	12.706	12.351	11.113	9.945	9.419	9.437	15.071	14.527	14.488	25.241	22.525	24.665	26.067	23.831	27.206	24.979
1	Gm7785	91296045	91296936	+	ENSMUSG00000083064	892	2.792	3.712	3.237	0.966	1.382	0.796	1.351	1.8	2.297	0.855	0.962	1.025	1.936	1.704	1.967	2.382	3.141	2.059	2.196	2.521	3.141	2.311
1	Scly	91298338	91321075	+	ENSMUSG00000026307	4549	13.469	12.698	13.914	8.876	7.818	8.255	66.684	68.242	68.112	52.449	53.852	48.869	12.779	13.71	12.167	25.447	22.835	23.917	27.549	24.772	22.318	29.72
1	Gm17090	91305092	91321101	-	ENSMUSG00000090322	490	0.363	0.279	0.236	0	0	0.149	0.852	1.024	0.579	0.543	0.617	0.635	0.758	0.42	0.762	0.814	1.215	0.998	1.604	1.381	0.588	1.226
1	Espnl	91322075	91348306	+	ENSMUSG00000049515	5445	0.343	0.326	0.44	0.147	0.154	0.12	0.298	0.309	0.305	0.064	0.168	0.105	0.416	0.37	0.392	0.066	0.176	0.099	0	0.067	0.111	0.055
1	Klhl30	91351016	91362416	+	ENSMUSG00000026308	3089	1.117	1.019	0.678	55.079	58.679	63.651	0.438	0.223	0.515	0	0	0.019	0.71	1.183	0.981	0.863	0.917	1.231	0.789	0.812	1.391	1.494
1	Erfe	91366430	91374217	+	ENSMUSG00000047443	2815	0.527	0.875	0.621	0.155	0.148	0.154	0.119	0.057	0.022	0	0.027	0	0.309	0.43	0.289	1.169	0.704	0.397	2.449	0.428	1.662	1.976
1	Ilkap	91373861	91398815	-	ENSMUSG00000026309	5556	32.518	33.155	33.079	19.024	18.655	21.879	25.407	26.375	29.426	14.691	14.941	17.043	40.184	39.074	39.944	60.496	66.115	65.353	65.982	57.387	60.944	62.861
1	1700020N18Rik	91404879	91406029	-	ENSMUSG00000100253	547	0.354	0.633	0.758	0.138	0.12	0.132	0	0.293	0.142	0	0	0	2.345	3.311	2.125	0.769	0.622	1.882	1.965	1.048	0.561	0.254
1	Hes6	91411483	91414038	-	ENSMUSG00000067071	1808	20.372	23.421	24.347	16.896	18.99	25.595	59.108	60.969	92.216	87.06	47.975	100.531	51.455	55.724	77.273	74.149	92.859	90.301	88.595	84.171	73.132	82.689
1	Per2	91415982	91459324	-	ENSMUSG00000055866	5856	34.642	29.67	27.182	16.003	13.808	11.661	32.746	29.659	28.212	28.003	21.336	13.414	74.478	64.358	43.787	9.169	8.993	8.656	11.028	9.206	7.653	7.394
1	Gm28381	91469906	91470098	-	ENSMUSG00000101911	193	0	0	0	0	0	0	0	0	0	0	0	0	0	0	0	0	0	0	0	0	0	0
1	Gm28382	91483024	91484774	+	ENSMUSG00000100151	1669	0.037	0	0	0	0	0	0	0	0	0.02	0.03	0.043	0.307	0.265	0.142	0	0.095	0.131	0	0	0.092	0
1	Gm19085	91487729	91490009	-	ENSMUSG00000101958	2162	0	0.029	0	0	0	0	0	0	0	0	0	0	0.157	0.097	0.255	0	0	0	0	0	0	0.041
1	Traf3ip1	91494647	91529307	+	ENSMUSG00000034292	3712	24.733	25.92	26.49	7.369	8.136	7.363	20.035	21.288	17.925	6.617	7.312	5.853	64.987	61.411	47.926	15.495	16.843	17.236	16.02	15.624	14.216	12.381
1	Asb1	91540544	91559589	+	ENSMUSG00000026311	6432	41.086	38.254	39.386	12.084	12.385	12.06	11.88	13.177	10.621	3.483	4.302	3.364	19.938	19.235	15.421	54.652	25.102	29.405	38.746	24.585	29.276	50.643
1	Gm28380	91611406	91624500	+	ENSMUSG00000101705	385	0.173	0.165	0	0	0	0	0	0	0	0	0	0	0	0	0	0	0	0.3	0	0	0	0
1	Gm29100	91798528	91802937	-	ENSMUSG00000100980	4410	1.203	1.062	1.234	0.038	0.072	0	0.006	0.021	0.018	0	0.01	0.054	0.074	0.187	0.057	0.045	0.098	0.026	0.171	0.11	0	0.02
1	Twist2	91801461	91848028	+	ENSMUSG00000007805	3174	0.43	0.344	0.363	0.204	0.266	0.252	0.029	0.128	0.038	0.014	0	0.038	0.549	0.866	0.621	0.123	0.13	0.186	0.046	0.176	0.278	0.215
1	Gm29101	91822515	91823985	+	ENSMUSG00000101414	1471	0	0	0.071	0	0	0	0	0	0	0	0.03	0	0.018	0.045	0	0.048	0	0	0	0.09	0	0.06
1	Gm37600	91916260	91919551	+	ENSMUSG00000102745	3292	0	0	0	0.019	0.022	0	0.044	0.016	0.068	0	0	0	0.008	0.041	0.017	0	0.035	0	0.044	0.046	0.09	0.09
1	Hdac4	91928779	92195699	-	ENSMUSG00000026313	15813	19.455	18.365	17.476	6.191	5.918	6.268	4.248	4.602	3.129	1.818	2.006	1.357	7.001	6.656	4.627	6.3	6.323	6.102	5.789	7.189	5.757	4.534
1	Gm37048	91975987	91981564	+	ENSMUSG00000103101	5578	0.022	0.013	0.078	0.055	0.048	0.05	0.005	0.007	0	0	0.01	0	0	0.019	0.01	0.009	0	0.035	0	0.028	0	0
1	Gm37036	92019592	92022097	-	ENSMUSG00000102565	2506	0	0	0.036	0.043	0	0	0.034	0	0	0	0	0	0	0	0	0.02	0	0	0	0.015	0	0
1	Gm29099	92324510	92329888	+	ENSMUSG00000101265	760	0	0.084	0	0	0	0	0	0	0	0	0	0	0	0	0	0.094	0	0	0	0	0	0.091
1	Gm7837	92430121	92430532	-	ENSMUSG00000101522	412	0	0	0	0	0	0	0	0	0	0	0	0	0	0	0	0	0	0	0	0	0	0
1	Ndufa10	92439010	92473860	-	ENSMUSG00000026260	3331	142.855	140.554	146.65	373.967	373.352	394.16	176.596	185.603	201.213	81.12	83.341	99.683	40.481	41.886	42.164	53.395	55.945	52.09	58.023	55.945	61.591	62.237
1	Mir6900	92464483	92464542	-	ENSMUSG00000098288	60	0	0	0	0	0	0	0	0	0	0.547	0	0	0	0	0	0	0	0	0	0	0	0
1	Olfr1416	92475925	92485113	-	ENSMUSG00000067064	4838	0	0	0	0	0	0	0	0	0	0	0	0	0	0	0	0	0	0	0	0	0	0
1	Olfr1415	92489101	92496101	-	ENSMUSG00000057464	2815	0	0	0.032	0	0	0	0	0	0	0	0	0	0	0	0	0	0	0	0	0	0	0
1	Olfr1414	92506366	92518661	-	ENSMUSG00000042849	6083	0	0.021	0	0	0	0	0	0	0	0	0	0	0	0	0	0	0	0	0.024	0	0	0
1	Olfr1413	92571322	92574397	+	ENSMUSG00000058904	1724	0	0	0	0	0	0	0	0	0	0	0	0	0	0	0	0	0	0	0	0	0	0
1	1700054K02Rik	92572374	92572749	-	ENSMUSG00000097001	376	0	0	0	0	0	0	0	0	0	0	0	0	0	0	0	0	0	0	0	0	0	0
1	Gm28478	92574614	92574796	+	ENSMUSG00000099363	183	0	0	0	0	0	0	0	0	0	0	0	0	0	0	0	0	0	0	0	0	0	0
1	Olfr1412	92585779	92591375	+	ENSMUSG00000046300	3663	0	0	0	0	0	0	0	0	0	0	0	0	0	0	0	0	0	0	0	0	0	0
1	Gm44098	92589872	92589917	+	ENSMUSG00000107778	46	0	0	0	0	0	0	0	0	0	0	0	0	0	0	0	0	0	0	0	0	0	0
1	Olfr1411	92594411	92597753	+	ENSMUSG00000062497	1901	0	0	0	0	0	0	0	0	0	0	0	0	0	0	0	0	0	0	0	0	0	0
1	Gm44099	92595365	92595476	+	ENSMUSG00000108131	112	0	0	0	0	0	0	0	0	0	0	0	0	0	0	0	0	0	0	0	0	0	0
1	Olfr1410	92605782	92614806	+	ENSMUSG00000063583	7927	0	0	0	0	0	0	0	0	0	0	0	0	0	0	0	0	0	0	0.018	0	0	0
1	Olfr12	92617788	92623412	+	ENSMUSG00000061616	4158	0	0.015	0.022	0	0	0	0	0	0	0	0	0	0	0	0	0	0	0	0	0	0	0
1	Cops9	92637145	92641985	-	ENSMUSG00000073616	1499	98.078	100.165	102.099	49.362	50.098	66.833	80.061	79.745	105.516	32.626	28.771	42.493	53.609	58.733	86.975	69.124	71.03	71.259	75.592	70.83	77.66	94.499
1	Otos	92644218	92648841	-	ENSMUSG00000044055	3082	0.163	0.625	0.559	0.02	0.027	0.07	0.063	0.045	0.112	0.013	0.031	0	0.117	0.089	0.02	0.622	0.482	0.479	0.546	0.673	0.43	0.41
1	Gm29483	92714234	92717202	-	ENSMUSG00000100546	1078	1.589	1.518	1.382	0.716	0.26	0.729	0	0	0	0.136	0.165	0.057	0.025	0	0.053	0	0	0	0	0	0.134	0
1	Gm29482	92759213	92760480	-	ENSMUSG00000099665	230	0	0	0	0.189	0	0	0	0	0	0	0	0	0	0	0	0	0	0	0	0	0	0
1	Gm29481	92820958	92837896	-	ENSMUSG00000100781	1049	0.121	0.061	0.086	0.199	0.106	0.203	0	0	0	0	0	0	0	0.034	0	0	0	0	0	0	0.138	0
1	Gpc1	92831645	92860779	+	ENSMUSG00000034220	5159	57.456	58.156	57.988	159.529	152.669	160.969	14.644	15.875	11.529	0.82	0.779	1.185	8.617	9.557	7.944	6.203	7.84	6.626	6.277	9.166	7.338	8.307
1	Gm29480	92842177	92848771	-	ENSMUSG00000101995	1655	2.37	2.777	2.349	0.249	0.129	0.304	0.029	0.031	0	0	0	0	0.046	0.082	0	0	0	0.062	0.194	0.026	0	0
[truncated: 53,583 more rows]

## Sheet: Figure 3a
Chromosome	Mgi_symbol	Start_position	End_position	Strand	Ensembl_gene_id	Transcript_length	CASTxBl6 (WT)	CASTxXF +- (∆Xi)	CASTxFi +- (∆Xi)	CASTxD +- (∆Xi)	Pl CASTxFD +- (∆Xi)	CASTxXFFi +- (∆Xi)	CASTxTKO +- (∆Xi)	WTxCAST (WT)	XFxCAST -+ (∆Xa)	FixCAST -+ (∆Xa)	DxCAST -+ (∆Xa)	FDxCAST -+ (∆Xa)	XFFixCAST -+ (∆Xa)	TKOxCAST -+ (∆Xa)
[truncated: 55,225 more rows]

[truncated: 11 more sheets: Figure 3b,c, Figure 3d,e, Figure 4d, Figure 5a,b, Figure 5b, Figure 5c, Figure 5d,e, Figure 5f, Figure 6b TKO phenotypes, Figure 6b Male TKO phenotypes, Figure 6b female TKO phenotypes]
